# Supplementary material for: N-Glycomic Profiling of Microsatellite Unstable Colorectal Cancer
Source: Cancers (Basel). 2023 Jul 11;15(14):3571. doi: 10.3390/cancers15143571 (PMC10376987; doi:10.3390/cancers15143571)
Supplement: Supplementary file 1 [file cancers-15-03571-s001.zip]

Archive with 3 entries (3 files):
- Supplementary Table S1.xlsx
- Supplementary Table S2.xlsx
- Supplementary Material Ukkola.pdf
