# Supplementary material for: N-Glycomic Profiling of Microsatellite Unstable Colorectal Cancer
Source: Cancers (Basel). 2023 Jul 11;15(14):3571. doi: 10.3390/cancers15143571 (PMC10376987; doi:10.3390/cancers15143571)
Supplement: Supplementary file 1 [file cancers-15-03571-s001.zip › Supplementary Table S1.xlsx]

## Sheet: Acidic-Peak table
Supplementary Table S1. MS data of acidic N-glycans.
			AH33-31-11-2b	AH34-1-11-2	AH34-6-11-2	AH34-14-11-2	AH33-31-1-2b	AH33-31-2-2b	AH33-31-3-2b	AH33-31-4-2b	AH33-31-5-2b	AH33-31-6-2b	AH33-31-7-2b	AH33-31-8-2b	AH33-31-9-2b	AH33-31-10-2b	AH34-1-1-2	AH34-1-2-2	AH34-1-3-2	AH34-1-4-2	AH34-1-5-2	AH34-1-6-2	AH34-1-7-2	AH34-1-8-2	AH34-1-9-2	AH34-1-10-2	AH34-6-1-2	AH34-6-2-2	AH34-6-3-2	AH34-6-4-2	AH34-6-5-2	AH34-6-6-2	AH34-6-7-2	AH34-6-8-2	AH34-6-9-2	AH34-6-10-2	AH34-14-1-2	AH34-14-2-2	AH34-14-3-2	AH34-14-4-2	AH34-14-5-2	AH34-14-6-2	AH34-14-7-2	AH34-14-8-2	AH34-14-9-2	AH34-14-10-2
Acidic N-glycans			Normal colon				MSI CRC Stage IV BRAFwt										MSI CRC Stage II BRAFwt										MSI CRC Stage IV BRAFmut										MSI CRC Stage II BRAFmut										AVERAGES
			A	B	C	D	500	501	502	503	504	505	506	507	508	509	600	601	602	603	604	605	606	607	608	609	700	701	702	703	704	705	706	707	708	709	800	801	802	803	804	805	806	807	808	809	Normal	MSI CRC	MSI CRC St II
Composition	Short	m\z	%	%	%	%	%	%	%	%	%	%	%	%	%	%	%	%	%	%	%	%	%	%	%	%	%	%	%	%	%	%	%	%	%	%	%	%	%	%	%	%	%	%	%	%	%	%	%
Hex4HexNAc3SP	H4N3P1	1354.41	0	0	0	0	0	0	0	0	0	0	0	0	0	0	0	0	1.90813	0	0	0	0	0	0	0	0	0	0	0	0	0	0	0	0	0	0	0	0	0	0	0	0	0	0	0	0	0.0477032	0.0954063
Hex4HexNAc3dHexSP	H4N3F1P1	1500.47	0	0	0	0	0	0	0	0	0	0	0	0	0	0	0	1.16488	0	0	0	0	0	0	0	0	0	0	0.37887	0	0	0	0	0	0	0	0	0	0	0	0	0	0	0	0	0	0	0.0385937	0.058244
Hex3HexNAc4dHexSP	H3N4F1P1	1541.49	0	0	0	0	0	0	0	0	0	0	0	0	0	0	0	0	0	0	0	0	0	0	0	0	0	0	0	0	0	0	0	0	0	0.384828	0	0	0	0	0	0	0	0	0	0	0	0.00962071	0
NeuAcHex4HexNAc3	S1H4N3	1565.55	0	0	0	0	0.429734	0	0	0	0	0.288083	0	0	0	0	0	0	0.615188	0	0	0	0	0	0	0	0	0	0	1.9971	0	0	0	0.277975	0	0.280604	0	0	0	0	0	0	0	0	0	0	0	0.0972171	0.0307594
Hex4HexNAc3dHex2SP	H4N3F2P1	1646.52	0	0	0	0	0	0	0	0	0	0	0	0	0	0	0	0	0	0	0	0	0	0	0	0	0	0	0.963411	0	0.685981	0	0	0	0	0	0	0	0	0	0	0	0	0	0	0	0	0.0412348	0
NeuAcHex4HexNAc3dHex	S1H4N3F1	1711.61	0.799846	0	0.553741	0	3.11955	0	1.63427	1.78581	0	3.04887	2.27868	1.80066	1.95589	5.358	0	1.31905	0.886288	0	0	3.5266	3.51838	1.98549	2.85116	0.585484	1.34389	1.0015	0.497943	1.24203	0.763431	2.23373	0	0.228657	1.21995	1.51526	0	1.20409	1.9765	1.86219	1.20546	0	7.88395	0	1.34872	0	0.338397	1.52954	1.50767
Hex5HexNAc4SP	H5N4P1	1719.54	0	0	0	0	0	0	0	0	0	0	0	0	0	0	10.6922	0	2.51289	0	0	0	0	0	0	0	0	0	0	0	0	0	5.44853	0.260041	0	0	0	0	0	0	0	0	0	0	0	0	0	0.47284	0.660252
NeuAcHex5HexNAc3	S1H5N3	1727.6	0	0	0.324041	0	0	0	0	0	0	0	0	0	0	0	0	0	0	0	0	0	0	0	0	0	0	0	0	0	0	0	0	0	0	0	0	0	0	0	0	0	0	0	0	0	0.0810103	0	0
Hex4HexNAc5SP	H4N5P1	1760.57	0	0	0	0	0	0	0	0	0	0	0	0	0	0	0	0	0.646469	0	0	0	0	0	0	0	0	0	0	0	0	0	0	0.412479	0	0	0	0	0	0	0	0	0	0	0	0	0	0.0264737	0.0323234
NeuAcHex4HexNAc4	S1H4N4	1768.63	0	0	0	0	0	0	0	0	0	0.344099	0	0	0	0	0	0	0.333661	0	0	0	0	0	0	0	0	0	0	0.50885	0	0	0	0.201756	0	0	0	0	0	0	0	0	0	0	0	0	0	0.0347091	0.0166831
Hex4HexNAc4dHex2SP	H4N4F2P1	1849.6	0	0	0	0	0	0	0	0	0	0	0	0	0	0	0	0	0	0	0	0	0	0	0.684279	0	0	0	0	0	0	0	0	0	0	0.801726	0	0	0	0	0	0	0	0	0	0	0	0.0371501	0.0342139
NeuAcHex4HexNAc3dHex2	S1H4N3F2	1857.66	0	0	0	0	0	0	0	0	0	0	0	0	0	0	0	0	0	0	0	0	0	0	0	0	0	0	0	0	0.431504	0	0	0	0.493364	0	0	0	0	0	0	0	0	0	0	0	0	0.0231217	0
Hex5HexNAc4dHexSP	H5N4F1P1	1865.6	0	0.458725	0.582454	0	0	0	0	0	0	0	0	0	0	0	0	1.69593	0	0	0	0	0	0	0.693783	0	0	0	0	0	0.381715	0	0	0	0	0.440949	0	0	0	0	0	0	0	0	0	0	0.260295	0.0803094	0.119486
NeuAcHex6HexNAc3	S1H6N3	1889.65	0	0	0	0	0	0	0	0	0	0	0	0	0	0	0	0	0	0	0	0	0	0	0	0	0	0	0	0	0	0	0	0.363161	0	0	0	0	0	0	0	0	0	0	0	0	0	0.00907903	0
NeuAcHex4HexNAc4dHex	S1H4N4F1	1914.68	0.799846	1.02043	1.48075	0	1.22554	0.340344	0.629877	0.798202	0.592935	1.94456	0.994129	0.875999	1.22975	1.47198	0	0	0.469211	0	0	0.612409	1.06919	0	0.836341	0.872486	0.55447	0	0.35722	0.536207	0.580871	0.990766	0	0.269008	1.02261	0.777674	0	1.07953	0	0	1.20546	0	0	0	0	0	0.825255	0.533419	0.307231
Hex5HexNAc5SP	H5N5P1	1922.62	0	0	0	0	0	0	0	0	0	0	0	0	0	0	1.56873	0	0.938423	0	0	0	0	0	0	0	0	0	0	0	0	0	1.23031	1.46161	0	0	0	0	0	0	0	0	0	0	0	0	0	0.129977	0.125358
NeuAcHex5HexNAc4	S1H5N4	1930.68	9.92401	11.0375	13.3185	9.74723	10.7911	16.1957	9.02256	17.831	6.65752	16.1406	12.5997	8.33821	12.7192	12.4677	7.80238	9.40469	13.3673	17.2145	16.1833	23.6234	13.2281	9.03677	18.2664	19.1488	15.5346	14.2364	13.2713	15.4625	9.54288	8.61066	6.87058	5.92267	13.9487	9.99752	2.08272	8.26255	13.2479	12.4724	11.8883	11.9276	16.9771	15.364	16.2925	4.50134	11.0068	12.4113	13.0146
NeuAcHex4HexNAc5	S1H4N5	1971.71	0	0	0.258413	0	0	0	0	0	0	0	0	0	0	0	0	0	0.70903	0	0	0	0	0	0	0	0	0.387677	0	0.497907	0	0	0	2.21932	0	0	0	0	0	0	0	0	0	0	0	0	0.0646031	0.0953483	0.0354515
Hex4HexNAc4dHex3SP	H4N4F3P1	1995.66	0	0	0	0	0	0	0	0	0	0	0	0	0	0	0	0	0	0	0	0	0	0	0	0	0	0	0	0	0	0	0	0	0	0.440949	0	0	0	0	0	0	0	0	0	0	0	0.0110237	0
Hex5HexNAc4dHex2SP	H5N4F2P1	2011.66	0	0.627237	0.676795	0	0	0	0	0	2.26772	0	0	0	0	0	0	0.719484	0	0	0	0	0.801893	0	0.874356	0	0	0	0	0	0.448101	0	0	0	0	0	0	0	0	0	0	0	0	0	0	0	0.326008	0.127789	0.119787
Hex4HexNAc5dHex2SP	H4N5F2P1	2052.68	0	0.70213	0.754729	0	0	0	0	0	0	0	0	0	0	0	0	0	0	0	0	0	0.385406	0	0	0	0	0	0	0	0	0	0	0	0	0.505087	0	0	0	0	0	0	0	0	0	0	0.364215	0.0222623	0.0192703
Hex5HexNAc5dHexSP	H5N5F1P1	2068.68	0	0	0.401975	0	0	0	0	0	0.447302	0	0	0	0	0	0	0	0	0	0	0	0	0	0	0	0	0.333833	0	0	0	0	0	0	0	0	0	0	0	0	0	0	0	0	0	0	0.100494	0.0195284	0
NeuAcHex4HexNAc4dHexSP2	S1H4N4F1P2	2074.6	0	0	0	0	0	0	0	0	0	0	0	0	0	0	0	0	0	0	0	0	0	0	0	0	0	0	0	0	0	0	0	0	0	0	0	0	0	0	0	0	0	0	0	0	0	0	0
NeuAcHex5HexNAc4dHex	S1H5N4F1	2076.74	32.5567	33.1031	27.8922	55.2884	27.0573	26.5703	36.7967	31.6981	34.099	25.0072	27.534	41.4639	36.4709	27.7321	14.3663	30.835	25.1914	32.495	31.3807	18.2417	25.1819	23.7331	20.975	33.7055	27.5262	27.2989	27.1054	26.5806	31.9147	16.753	9.25132	18.0908	28.0769	24.3163	2.81449	39.8595	24.4658	15.5905	51.2942	25.2751	19.7824	44.4102	55.5672	24.7574	37.2101	27.7817	27.9961
Hex6HexNAc5SP	H6N5P1	2084.67	0	0	0	0	0	0	0	0	0	0	0	0	0	0	3.71542	0	2.66929	0	0	0	0	0	0	0	0	0	0	0	0	0	5.65625	0.65907	0	0	0	0	0	0	0	0	0	0	0	0	0	0.317501	0.319236
NeuAcHex4HexNAc5dHex	S1H4N5F1	2117.76	0	0.674045	0.857273	0	0	0.492912	0.331962	0	0	0.256073	0	0.616444	0	0	0	0.58244	0.328201	0.565523	0	0	0	0.705128	0	0.470683	0	0	0.422169	0.333762	0.586403	0.702543	0	0.358678	1.21995	1.26673	0	0	0	0	0	0	0	0	0	0	0.38283	0.23099	0.132599
Hex5HexNAc6SP	H5N6P1	2125.7	0	0	0	0	0	0	0	0	0	0	0	0	0	0	0	0	2.27307	0	0	0	0	0	0	0	0	0	0	0	0	0	0.910752	4.06203	0	0	0	0	0	0	0	0	0	0	0	0	0	0.181146	0.113653
NeuAcHex5HexNAc5	S1H5N5	2133.76	0	0	0.418382	0	0	0	0	0	0	0	0	0	0	0	1.52745	0	0.636042	0	0	0	0	0	0	0	0	0	0	0.481492	0	0	0	6.13787	0	0	0	0	0	0	0	0	0	0	0	0	0.104596	0.219571	0.108175
NeuAc3Hex2HexNAc2dHex3SP	S3H2N2F3P1	2138.68	0	0	0	0	0	0	0	0	0	0	0	0	0	0	0	0	0	0	0	0	0	0	0	0	0	0	0	0	0	0	0	0	0	0	0	0	0	0	0	0	0	0	0	0	0	0	0
NeuAcHex5HexNAc4dHexSP	S1H5N4F1P1	2156.69	0	0	0	0	0	0	0	0	0	0	0	0	0	0	0	0	0	0	0	0	0	0	0	0	0	0	0	0	0.309798	0	0	0	0	0	0	0	0	0	0	0	0	0	0	0	0	0.00774495	0
Hex5HexNAc4dHex3SP	H5N4F3P1	2157.71	1.03684	1.66639	1.40691	0	0	0	0	0	2.87106	0	0	0	0	0	0	0	0	0	0	0	3.03352	1.74426	1.25451	0	0	0.516903	0	0	1.07616	1.02679	0	0	0	0.481035	0	0	0	0	0	0	0	0	0	0	1.02753	0.300106	0.301615
NeuAcHex3HexNAc6dHex	S1H3N6F1	2158.79	0	0	0	0	0	0	0	0	0	0	0	0	0	0	0	0	0	0	0	0	0	0	0	0	0	0	0	0	0	0	0	0	0	0.24377	0	0	0	0	0	0	0	0	0	0	0	0.00609426	0
NeuAcHex4HexNAc6	S1H4N6	2174.79	0	0	0.315838	0	0	0	0	0	0	0	0	0	0	0	0	0	0	0	0	0	0	0	0	0	0	0	0	0.257161	0	0	0	0.551467	0	0	0	0	0	0	0	0	0	0	0	0	0.0789594	0.0202157	0
Hex4HexNAc5dHex3SP	H4N5F3P1	2198.74	1.17014	2.26554	2.95329	0	0	0.46944	0	0	0	0	0	0	0	0	0	0	0	0	0	0	0.590541	0	0	0	0	0	0	0	0.39278	0	0	0	0	1.05026	0	0	0	0	0	0	0	0	0	0	1.59724	0.0625755	0.0295271
Hex5HexNAc5dHex2SP	H5N5F2P1	2214.74	0.666538	3.18299	1.92784	0	0	0	0	0	0.468107	0	0	0	0	0	0	0	0	0	0	0	0.242433	0	0	0	0	0	0.432994	0	0.365119	0	0	0	0	0	0	0	0	0	0	0	0	0	0	0	1.44434	0.0377163	0.0121216
NeuAc2Hex5HexNAc4	S2H5N4	2221.78	21.1959	11.1966	11.697	18.6822	25.7841	33.6354	19.8666	21.2268	19.0259	29.1524	28.4276	15.1191	23.2833	24.0816	15.9763	16.2055	7.96617	25.2902	19.4442	21.9615	10.7043	19.4467	18.9127	24.1082	21.1075	20.9453	18.6837	24.2223	12.6077	25.0033	26.252	4.83767	9.80449	11.0638	71.8259	29.521	23.1838	42.2242	18.0403	43.3795	38.2589	23.3135	12.3003	29.5656	15.6929	23.144	25.5814
NeuAcHex5HexNAc4dHex2	S1H5N4F2	2222.8	5.72998	2.6008	2.51157	0	7.58414	2.66192	4.37413	6.12831	2.85822	4.41793	3.40914	3.40515	2.61793	7.84545	2.91404	4.81928	1.95897	4.54627	2.35677	6.619	5.41782	7.55935	7.68471	4.52178	6.22371	1.70405	5.19248	1.91808	3.07165	0.982858	2.95909	1.20744	3.72021	4.69267	0	4.49622	18.6429	8.92963	4.23969	2.50587	1.77437	2.45614	1.50123	11.7294	2.71059	4.5412	5.23367
Hex4HexNAc6dHex2SP	H4N6F2P1	2255.76	0	0	0	0	0	0	0	0	0.582533	0	0	0	0	0	0	0	0	0	0	0	0	0	0	0	0	0	0.519593	0	0	0	0	0	0	1.32285	0	0	0	0	0	0	0	0	0	0	0	0.0606243	0
NeuAc2Hex4HexNAc5	S2H4N5	2262.8	0	0	0	0	0	0	0	0	0	0	0	0	0	0	0	0	0	0	0	0	0	0	0	0	0	0	0	0.31844	0	0	0	0	0	0	0	0	0	0	0	0	0	0	0	0	0	0.007961	0
NeuAcHex4HexNAc5dHex2	S1H4N5F2	2263.82	0	0	0	0	0	0	0	0	0	0	0	0	0	0	0	0	0	0	0	0	0	0	0	0	0	0	0	0	0	0	1.23031	0	1.21995	0	0	0	3.57906	0	0	0	0	0	0	0	0	0.150733	0.178953
Hex5HexNAc6dHexSP	H5N6F1P1	2271.76	0	0	0	0	0	0	0	0	0.291266	0	0	0	0	0	0	0	0	0	0	0	0	0	0	0	0	0	0	0	0	0	0	0	0	0	0	0	0	0	0	0	0	0	0	0	0	0.00728166	0
NeuAcHex5HexNAc5dHex	S1H5N5F1	2279.82	1.37751	2.10639	2.11242	0	0.748056	0.668952	1.20868	0.649385	0.312071	1.0403	0.815409	1.00578	0.538749	0.69183	0	2.03854	1.06355	0.96139	1.12236	1.0145	1.10649	1.13192	1.24501	0.596964	0.751824	1.01227	0.920112	1.48825	0.713642	1.47714	1.3102	0.959463	2.05419	1.78785	0	0	0	0.996057	1.33016	0	0	0	0	0	1.39908	0.819027	0.630347
NeuAcHex6HexNAc4dHexAc	S1H6N4F1A1	2280.8	0	0	0.423135	0	0	0	0	0	0	0	0	0	0	0	0	0	0	0	0	0	0	0	0	0	0	0	0	0	0	0	0	0	0	0	0	0	0	0	0	0	0	0	0	0	0.105784	0	0
Hex6HexNAc6SP	H6N6P1	2287.75	0	0	0	0	0	0	0	0	0	0	0	0	0	0	6.93545	0	3.06551	0	0	0	0	0	0	0	0	0	0	0	0	0	2.189	7.4874	0	0	0	0	0	0	0	0	0	0	0	0	0	0.491934	0.500048
NeuAcHex6HexNAc5	S1H6N5	2295.81	0.488795	0	0.467604	0	0	0	0.280891	0.487039	0	0.360103	0	0	0.374782	0	1.4036	0.59957	1.33465	0.72387	0.864524	0.90822	0.385406	0	0.63676	0.344402	0	0.829199	0.649491	0.705824	0.49789	0	1.45401	1.78442	0.466453	0.681467	0	0	0	0	0	0	0	0	0	0	0.2391	0.394314	0.36005
Hex3HexNAc7dHex2SP	H3N7F2P1	2296.79	0	0	0.236054	0	0	0	0	0	0	0	0	0	0	0	0	0	0.609908	0	0	0	0	0	0	0	0	0	0	0	0	0	0	0	0	0	0	0	0	0	0	0	0	0	0	0	0.0590134	0.0152477	0.0304954
NeuAcHex5HexNAc4dHex2SP	S1H5N4F2P1	2302.75	0	0	0	0	0	0	0	0	0	0	0	0	0	0	0	0	0	0	0	0	0	0	0	0	0	0	0	0	0	0	0	0	0	0.49707	0	0	0	0	0	0	0	0	0	0	0	0.0124267	0
Hex5HexNAc4dHex4SP	H5N4F4P1	2303.77	0	0	0	0	0	0	0	0	0	0	0	0	0	0	0	0	0	0	0	0	0	1.31748	0	0	0	0	0	0	0	0	0	0	0	0	0	0	0	0	0	0	0	0	0	0	0	0.0329369	0.0658738
NeuAcHex3HexNAc6dHex2	S1H3N6F2	2304.85	0	0	0	0	0	0	0	0	0	0	0	0	0	0	0	0	0	0	0	0	0	0	0	0	0	0	0	0	0	0	0	0	0	0	0	0	1.28205	0	0	0	0	0	0	0	0	0.0320513	0.0641026
NeuAcHex4HexNAc6dHex	S1H4N6F1	2320.84	0	0	0	0	0	0	0	0	0	0	0	0	0	0	0	0	0	0	0	0	0	0	0	0	0	0	0	0	0	0	0	0	0.834234	0	0	0	0	0	0	0	0	0	0	0	0	0.0208558	0
NeuAcHex6HexNAc3dHex3	S1H6N3F3	2327.83	0	0	0	0	0	0	0	0	0	0	0	0	0	0	0	0	0.604761	0	0	0	0	0	0	0	0	0	0	0	0	0	0	0	0	0	0	0	0	0	0	0	0	0	0	0	0	0.015119	0.0302381
NeuAcHex5HexNAc6	S1H5N6	2336.84	0	0	0	0	0	0	0	0	0	0	0	0	0	0	0	0	0.5422	0	0	0	0	0	0	0	0	0	0	0.268104	0	0	0	1.80645	0	0	0	0	0	0	0	0	0	0	0	0	0	0.0654189	0.02711
NeuAc2Hex3HexNAc4dHex2SP2	S2H3N4F2P2	2349.7	0	0	0	0	0	0	0	0	0	0	0	0	0	0	0	0	0	0	0	0	0	0	0	0	0	0	0	0	0	0	0	0	1.38142	0	0	0	0	0	0	0	0	0	0	0	0	0.0345355	0
NeuAc3Hex4HexNac4	S3H4N4	2350.82	0	0	0	0	0	0	0	0	0	0	0	0	0	0	0	0	0	0	0	0	0	0	0	0	0.121145	0	0	0	0	0	0	0.150958	0	0.070993	0	0	0	0	0	0	0	0	0	0	0	0.00857742	0
Hex5HexNAc5dHex3SP	H5N5F3P1	2360.79	0.740598	2.09703	2.36673	0	0	0	0	0	0.957018	0	0	0	0	0	0	0	0	0	0	0	0.578109	0.909244	0.864852	0	0	0	0	0	0	0	0	0	0	0.505087	0	0	0	0	0	0	0	0	0	0	1.30109	0.0953578	0.11761
Hex11HexNAc2SP2	H11N2P2	2365.66	0	0	0	0	0	0	0	0	0	0	0	0	0	0	0	0	0	0	0	0	0	0	0.41817	0	0	0	0	0	0	0	0	0	0	0	0	0	0	0	0	0	0	0	0	0	0	0.0104543	0.0209085
NeuAc2Hex5HexNAc4dHex	S2H5N4F1	2367.83	10.4128	6.47832	7.21914	9.09741	8.02171	8.87242	11.857	8.18496	11.2034	8.20235	11.1365	15.4111	10.4353	6.97718	6.44006	8.0685	3.51387	7.36311	14.4997	6.75368	5.23406	11.6903	4.44781	6.40589	11.5311	11.5226	8.06451	10.1223	11.2855	17.5996	13.118	4.06651	6.1536	7.21553	16.0989	6.43565	6.35684	9.31097	5.81944	10.9336	5.41719	7.87307	6.04225	24.4505	8.30192	9.35341	8.65777
NeuAcHex5HexNAc4dHex3	S1H5N4F3	2368.85	0.985729	0.317957	0.446191	4.85623	3.39071	1.12144	1.48607	0.733762	1.14923	1.19582	1.99371	1.51282	0	1.4597	2.02823	2.19749	0	0.322417	0	0.480198	0.80388	1.45286	1.41029	0.952906	2.04716	2.16174	1.03885	1.01985	2.62357	2.97663	1.15218	1.42966	2.27117	1.94128	0	6.56719	3.71382	2.59454	1.52688	4.06146	2.45641	3.02881	1.55297	0.307686	1.65153	1.70408	1.7729
Hex6HexNAc5dHex2SP	H6N5F2P1	2376.79	0	0	0.272421	0	0	0	0	0	1.24828	0	0	0	0	0	0	0	0	0	0	0	0	0	0	0	0	0	0	0	0.326394	0	0	0	0	0	0	0	0	0	0	0	0	0	0	0	0.0681051	0.039367	0
Hex4HexNAc6dHex3SP	H4N6F3P1	2401.82	0	0	0	0	0	0	0	0	0	0	0	0	0	0	0	0	0	0	0	0	0	0	0	0	0	0	0	0	0	0	0	0	0	1.13043	0	0	0	0	0	0	0	0	0	0	0	0.0282608	0
NeuAc2Hex4HexNAc5dHex	S2H4N5F1	2408.86	0	0	0	0	0	0	0	0	0	0	0	0	0	0	0	0	0	0	0	0	0	0	0	0	0	0	0	0	0	0	0	0	0	0	0	0	1.28205	0	0	0	0	0	0	0	0	0.0320513	0.0641026
NeuAcHex4HexNAc5dHex3	S1H4N5F3	2409.88	0	0	0	0	0	0	0	0	0	0	0	0	0	0	0	0	0	0	0	0	0	0	0	0	0	0	0	0	0	0	0	0	0.780412	0	0	0	0.987229	0	0	0	0	0	0	0	0	0.044191	0.0493614
Hex5HexNAc6dHex2SP	H5N6F2P1	2417.82	0	0.524257	0.545538	0	0	0	0	0	0.520119	0	0	0	0	0	0	0	0	0	0	0	0.273514	0	0	0	0	0.387677	0.811864	0	0.514486	0	1.90139	0	0	0	0	0	0	0	0	0	0	0	0	0	0.267449	0.110226	0.0136757
NeuAc2Hex5HexNAc5	S2H5N5	2424.85	0	0	0	0	0	0	0	0	0	0	0	0	0	0	0	0	0	0	0	0	0	0	0	0	0	0	0	0.459606	0	0	0	1.50196	0	0	0	0	0	0	0	0	0	0	0	0	0	0.0490392	0
NeuAcHex5HexNAc5dHex2	S1H5N5F2	2425.87	0	0	0.410179	0	0	0	0.995886	0	0	0	0	0	0	0	0	0	0	0	0	0	0	0	0.427674	0	0	0	0	0	0.260009	0	0	1.38539	1.64156	0	0	0	0	0	0	0	0	0	0	0	0.102545	0.117763	0.0213837
Hex6HexNAc6dHexSP	H6N6F1P1	2433.81	0	0	0.406077	0	0	0	0	0	0.977823	0	0	0	0	0	0	0	0	0	0	0	0	0	0	0	0	0	0	0	0	0	0	0	0	0	0	0	0	0	0	0	0	0	0	0	0.101519	0.0244456	0
NeuAcHex5HexNAc5dHexSP2	S1H5N5F1P2	2439.73	0	0	0	0	0	0	0	0	0	0	0	0	0	0	0	0.650962	0	0	0	0	0	0	0	0	0	0	0	0	0	0	0	0	0	0	0	0	0	0	0	0	0	0	0	0	0	0.0162741	0.0325481
NeuAcHex6HexNAc5dHex	S1H6N5F1	2441.87	2.93277	3.87576	3.06403	2.3285	2.29192	1.6313	3.34516	2.59754	2.22611	2.61675	2.40155	2.95244	3.38475	2.64956	0	4.07708	2.5963	3.25741	4.48946	3.70051	2.54865	2.05971	2.57555	2.98482	3.23284	2.87527	2.46807	2.71386	3.41331	3.02634	1.94933	1.73959	3.87515	3.64785	0	1.24561	1.28205	0	2.32778	0	2.66023	1.33766	4.04615	0	3.05027	2.40569	2.05945
NeuAcHex5HexNAc4dHex3SP	S1H5N4F3P1	2448.81	0	0	0	0	0	0	0	0	0	0	0	0	0	0	0	0	0	0	0	0	0	0	0	0	0	0	0	0	0.403844	0	0	0	0	0	0	0	0	0	0	0	0	0	0	0	0	0.0100961	0
Hex7HexNAc6SP	H7N6P1	2449.81	0	0	0	0	0	0	0	0	0	0	0	0	0	0	2.88977	0	5.01535	0	0	0	0	0	0	0	0	0	0	0	0	0	4.15431	0.735289	0	0.737588	0	0	0	0	0	0	0	0	0	0	0	0.338308	0.395256
NeuAcHex3HexNAc6dHex3	S1H3N6F3	2450.91	0	0	0	0	0	0	0	0	0	0	0	0	0	0	0	0	0	0	0	0	0	0	0	0	0	0	0	0	0	0	0	0	0	0	0	0	0	0	0	0	0	0	0	0	0	0	0
Hex4HexNAc7dHex2SP	H4N7F2P1	2458.84	0	0	0	0	0	0	0	0	0	0	0	0	0	0	0	0	0	0	0	0	0	0	0	0	0	0	0.487118	0	0	0	0	0	0	0.633363	0	0	0	0	0	0	0	0	0	0	0	0.028012	0
NeuAcHex5HexNAc6dHex	S1H5N6F1	2482.9	0	0	0	0	0	0	0	0	0	0	0	0	0	0	0	0	0	0	0	0	0	0	0	0	0	0	0	0	0	0	0	0	1.04055	0	0	0	0	0	0	0	0	0	0	0	0	0.0260137	0
NeuAc2Hex4HexNAc5dHexSP	S2H4N5F1P1	2488.82	0	0	0	0	0	0	0	0	0	0	0	0	0	0	0	0	0	0	0	0	0	0	0	0	0	0	0	0	0	0	0	0.399029	0	0	0	0	0	0	0	0	0	0	0	0	0	0.00997573	0
Hex6HexNAc7SP	H6N7P1	2490.83	0	0	0	0	0	0	0	0	0	0	0	0	0	0	1.69258	0	2.76313	0	0	0	0	0	0	0	0	0	0	0	0	0	1.24629	3.3342	0	0	0	0	0	0	0	0	0	0	0	0	0	0.225905	0.222786
NeuAcHex6HexNAc6	S1H6N6	2498.89	0	0	0	0	0	0	0	0	0	0	0	0	0	0	1.19719	0	0.594334	0	0	0	0	0	0	0	0	0	0	0	0	0	0	3.02634	0	0	0	0	0	0	0	0	0	0	0	0	0	0.120447	0.0895763
Hex5HexNAc5dHex4SP	H5N5F4P1	2506.85	0	0	0.377364	0	0	0	0	0	0	0	0	0	0	0	0	0	0	0	0	0	0	0	0	0	0	0	0	0	0	0	0	0	0	0.938019	0	0	0	0	0	0	0	0	0	0	0.0943411	0.0234505	0
Hex6HexNAc5dHex3SP	H6N5F3P1	2522.85	0	1.22639	0.742423	0	0	0	0	0	1.26909	0	0	0	0	0	0	0.736615	0	0	0.667352	0	1.49189	1.03914	0.608248	0	0	0.559978	0.487118	0	1.0345	0	0	0	0	0	0	0	0	0	0	0	0	0	0	0	0.492203	0.197348	0.227162
NeuAcHex4HexNAc7dHex	S1H4N7F1	2523.92	0	0	0	0	0	0	0	0	0	0	0	0	0	0	0	0.363339	0	0	0	0	0.12337	0	0	0	0	0	0	0	0.168828	0	0	0	0	0	0	0	0	0	0	0	0	0	0	0	0	0.0163884	0.0243354
Hex5HexNAc6dHex3SP	H5N6F3P1	2563.87	0	0.599151	0.602963	0	0	0	0	0	0.759373	0	0	0	0	0	0	0	0	0	0	0	0.951082	0	0	0	0	0	1.22321	0	0.575339	0	0	0	0	0.809743	0	0	0	0	0	0	0	0	0	0	0.300528	0.107969	0.0475541
NeuAc2Hex5HexNAc5dHex	S2H5N5F1	2570.91	0	0.524257	0.537334	0	0	0.64548	0.536246	0	0	0	0.51382	1.00578	0	0	0	0.59957	0	0	0	0	0.428919	0	0	0	0.488686	0	0	0.465078	0.320862	1.297	0	0	0.914966	0	0	0	0	0	0	0	0	0	0	0	0.265398	0.18041	0.0514245
NeuAcHex5HexNAc5dHex3	S1H5N5F3	2571.93	0	0	0	0	0.748056	0	0	0	0	0	0	0	0	0	0	0	0	0	0	0	0	0	0	0	0	0	0	0.201593	0.389393	0	0	0	1.87131	1.03423	0	0	0	1.08267	0	0	0	0	0	0	0	0.133181	0.0541335
NeuAcHex6HexNAc6SP	S1H6N6P1	2578.85	0	0	0	0	0	0	0	0	0	0	0	0	0	0	0	0	0	0	0	0	0	0	0	0	0	0	0	0	0	0	0	0.699422	0	0	0	0	0	0	0	0	0	0	0	0	0	0.0174855	0
Hex6HexNAc6dHex2SP	H6N6F2P1	2579.87	0.592478	1.48852	1.21003	0	0	0	0	0	1.06104	0	0	0	0	0	0	0	0	0	0	0	0	0	0	0	0	0	0.606191	0	0	0	0	0.127111	0	0	0	0	0	0	0	0	0	0	0	0	0.822756	0.0448586	0
NeuAc2Hex6HexNAc5	S2H6N5	2586.91	0.473983	0	0.496316	0	0.636643	0.35208	0	0.500568	0	0.376108	0.692539	0	0.796411	0.500473	1.52745	0	0.354515	0.644697	0	0	0.615406	0.9278	0	0	0.704835	1.08765	0.487118	0.738653	0.403844	0.954738	1.46999	0.600785	0.493364	0.473018	0	0	0	0	0	0	0	0	0	0	0.242575	0.383467	0.203493
NeuAcHex6HexNAc5dHex2	S1H6N5F2	2587.93	0	0	0.0495223	0	0	0.200113	0.859696	0.569969	0.322474	0.14255	0	0	0	0.375719	0	1.0107	0.255717	0	1.47121	0	0	0.601562	1.40657	0	0	0	0.4663	0.159935	0.328559	0.234611	0	0.261665	1.10119	0	0	0	0	0	0	0	0	0	0	0	0.0123806	0.244214	0.237288
Hex5HexNAc7dHex2SP	H5N7F2P1	2620.9	0	0	0	0	0	0	0	0	0	0	0	0	0	0	0	0	0	0	0	0	0	0	0	0	0	0	0.454644	0	0	0	0	0	0	0	0	0	0	0	0	0	0	0	0	0	0	0.0113661	0
NeuAcHex5HexNAc6dHex2	S1H5N6F2	2628.95	0	0	0	0	0	0	0	0	0	0	0	0	0	0	0	0	0	0	0	0	0	0	0	0	0	0	0	0	0	0	0	0.65907	1.12128	0	0	0	0	0	0	0	0	0	0	0	0	0.0445088	0
NeuAcHex6HexNAc6dHex	S1H6N6F1	2644.95	0	0	0	0	0	0	0	0	0	0	0	0	0	0	0	0	0	0	0	0	0	0	0	0	0	0	0	0	0	0	0	0	0.68174	0	0	0	0	0	0	0	0	0	0	0	0	0.0170435	0
Hex7HexNAc7SP	H7N7P1	2652.88	0	0	0	0	0	0	0	0	0	0	0	0	0	0	6.97674	0	3.42003	0	0	0	0	0	0	0	0	0	0	0	0	0	1.35814	8.46928	0	0.561208	0	0	0	0	0	0	0	0	0	0	0	0.519635	0.519838
NeuAc2Hex5HexNAc4dHex3	S2H5N4F3	2659.95	0	0	0	0	0	0	0	0	0	0	0	0	0	0	0	0	0	0	0	0	0	0	0	0	0	0	0	0	0.265541	0	0	0	0	0	0	0	0	0	0	0	0	0	0	0	0	0.00663853	0
NeuAcHex7HexNAc6	S1H7N6	2660.94	0	0	0	0	0	0	0	0	0	0	0	0	0	0	0	0	1.04705	0	0	0	0	0	0	0	0.328923	0.45229	0	0	0	0	0	0	0	0	0	0	0	0	0	0	0	0	0	0	0	0.0457066	0.0523525
NeuAcHex6HexNAc5dHex2SP	S1H6N5F2P1	2667.88	0	0	0	0	0	0	0	0	0	0	0	0	0	0	0	0	0	0	0	0	0	0	0	0	0	0	0	0	0.337459	0	0	0	0	0	0	0	0	0	0	0	0	0	0	0	0	0.00843646	0
Hex6HexNAc5dHex4SP	H6N5F4P1	2668.9	0	0.683407	0.857273	0	0	0	0	0	0.509716	0	0	0	0	0	0	0	0	0	0	0	3.7546	0	0.788821	0	0	0.689204	0	0	0.96235	0	0	0	0	0	0	0	0	0	0	0	0	0	0	0	0.38517	0.167617	0.227171
NeuAcHex5HexNAc7dHex	S1H5N7F1	2685.98	0	0	0	0	0	0	0	0	0	0	0	0	0	0	0	0	0	0	0	0	0	0	0	0	0	0	0	0	0	0	0	0	0.493364	0	0	0	0	0	0	0	0	0	0	0	0	0.0123341	0
NeuAcHex6HexNAc7	S1H6N7	2701.97	0	0	0	0	0	0	0	0	0	0	0	0	0	0	0	0	0	0	0	0	0	0	0	0	0	0	0	0	0	0	0	1.06258	0	0	0	0	0	0	0	0	0	0	0	0	0	0.0265646	0
Hex5HexNAc6dHex4SP	H5N6F4P1	2709.93	0.414735	1.21703	0.631675	0	0	0	0	0	0	0	0	0	0	0	0	0	0	0	0	0	0.571893	0.779352	0	0	0	0	0	0	0.39278	0	0	0	0	1.80388	0	0	0	0	0	0	0	0	0	0	0.565859	0.0886977	0.0675622
NeuAc3Hex5HexNAc5	S3H5N5	2715.95	0	0	0	0	0	0	0	0	0	0	0	0	0	0	0	0	0	0	0	0	0	0	0	0	0.413503	0	0	0.295461	0	0	0	0	0	0	0	0	0	0	0	0	0	0	0	0	0	0.0177241	0
Hex6HexNAc6dHex3SP	H6N6F3P1	2725.93	0.503607	1.91916	1.80889	0	0	0	0	0	0.936214	0	0	0	0	0	0	0	0	0	0	0	0.882704	0	0.408667	0	0	0.516903	0.909287	0	0.359587	0	0	0	0	0	0	0	0	0	0	0	0	0	0	0	1.05791	0.100334	0.0645685
NeuAc2Hex6HexNAc5dHex	S2H6N5F1	2732.97	1.68856	0.908089	1.16491	0	1.51203	1.32617	1.26827	1.08231	1.88283	1.44842	1.63082	1.36266	1.74508	0.956786	0	2.43254	1.26166	1.16498	3.51876	2.40582	1.10027	1.79993	0.712791	0.757685	1.84197	2.30453	1.62373	1.48825	1.84772	3.6208	2.47661	0.811508	1.48906	2.18871	1.63241	1.32865	0	1.64566	1.12232	1.91693	1.2092	1.33766	0	3.1714	0.94039	1.56067	1.42593
NeuAcHex6HexNAc5dHex3	S1H6N5F3	2733.99	0.567179	0	0	0	1.32225	0	1.33909	0.298508	0.134669	0.49571	0.289501	1.17234	0.0271737	0.633723	0	0.526158	0	0.288225	0.163609	0	0.42732	0	2.58563	0.170516	0	0	0	0.152214	0.782624	1.29632	0	0	0.717027	0.56618	0.800633	0	0	0	0	0	0.919963	0	0	1.51665	0.141795	0.415651	0.369935
Hex7HexNAc6dHex2SP	H7N6F2P1	2741.92	0	0	0	0	0	0	0	0	0.468107	0	0	0	0	0	0	0	0.688177	0	0	0	0	0	0	0	0	0	0	0	0	0	0	0	0	0	0	0	0	0	0	0	0	0	0	0	0	0.0289071	0.0344088
Hex5HexNAc7dHex3SP	H5N7F3P1	2766.95	0	0	0	0	0	0	0	0	0	0	0	0	0	0	0	0	0	0	0	0	0	0	0	0	0	0	0.746914	0	0	0	0	0	0	0.545174	0	0	0	0	0	0	0	0	0	0	0	0.0323022	0
NeuAc2Hex5HexNAc6dHex	S2H5N6F1	2773.99	0	0	0	0	0	0	0	0	0	0	0	0	0	0	0	0	0	0	0	0	0	0	0	0	0	0	0	0	0	0	0	0	0	0.40888	0	0	0	0	0	0	0	0	0	0	0	0.010222	0
NeuAcHex5HexNAc6dHex3	S1H5N6F3	2775.01	0	0	0	0	0	0	0	0	0	0	0	0	0	0	0	0	0	0	0	0	0	0	0	0	0	0	0	0	0.326394	0	0	0	0.807323	0.0924547	0	0	0	0	0	0	0	0	0	0	0	0.0306543	0
Hex6HexNAc7dHex2SP	H6N7F2P1	2782.95	0	0	0	0	0	0	0	0	0	0	0	0	0	0	0	0	0	0	0	0	0	0	0	0	0	0.484597	0.432994	0	0	0	0	0	0	0	0	0	0	0	0	0	0	0	0	0	0	0.0229398	0
NeuAc2Hex6HexNAc6	S2H6N6	2789.99	0	0	0	0	0	0	0	0	0	0	0	0	0	0	0	0	0	0	0	0	0	0	0	0	0	0	0	0	0	0	0	0.833926	0	0	0	0	0	0	0	0	0	0	0	0	0	0.0208481	0
NeuAcHex6HexNAc6dHex2	S1H6N6F2	2791.01	0	0	0	0	0	0	0	0	0	0	0	0	0	0	0	0	0	0	0	0	0	0	0	0	0	0	0	0	0	0	0	1.32262	0.834234	0	0	0	0	0	0	0	0	0	0	0	0	0.0539215	0
NeuAc3Hex5HexNAc4dHex2	S3H5N4F2	2804.99	0	0	0	0	0	0	0	0	0	0	0	0	0	0	0	0	0	0	0	0	0	0	0	0	0	0.430753	0	0	0	0	0	0	0	0	0	0	0	0	0	0	0	0	0	0	0	0.0107688	0
NeuAcHex7HexNAc6dHex	S1H7N6F1	2807	0.68135	0.851918	0.570148	0	0	0	0.766066	0.47351	0.520119	0.576165	0.35744	0.51911	1.26489	0.956786	0	1.38758	0.927996	0.633386	1.31954	1.48794	0.571893	0.723684	0	0.447723	0.958576	0.5432	0.638666	0.563565	0.619596	1.56721	0	0.735289	0.977758	1.29078	0	0	0	1.9055	0	0	1.2092	0	1.34872	0	0.525854	0.632297	0.598157
Hex4HexNAc8dHex3SP	H4N8F3P1	2807.98	0	0	0.605424	0	0	0	0	0	0	0.513886	0.218273	0	0	0	0	0	0	0	0.481114	0	0	0	0	0	0	0.578449	0	0.224285	0	0	0	0	0	0	0	0	0	0	0	0	0	0	0	0	0.151356	0.0504002	0.0240557
NeuAcHex6HexNAc5dHex3SP	S1H6N5F3P1	2813.94	0	0	0	0	0	0	0	0	0	0	0	0	0	0	0	0	0	0	0	0	0.248649	0	0	0	0	0	0	0	0.293202	0	0	0	0	0	0	0	0	0	0	0	0	0	0	0	0	0.0135463	0.0124324
Hex8HexNAc7SP	H8N7P1	2814.94	0	0	0	0	0	0	0	0	0	0	0	0	0	0	3.42644	0	1.82471	0	0	0	0	0	0	0	0	0	0	0	0.3461	0	0	0	0	0.456984	0	0	0	0	0	0	0	0	0	0	0	0.151356	0.262558
NeuAcHex5HexNAc7dHex2	S1H5N7F2	2832.03	0	0	0	0	0	0	0	0	0	0	0	0	0	0	0	0	0	0	0	0	0	0	0	0	0	0	0	0	0	0	0	0	0.493364	0	0	0	0	0	0	0	0	0	0	0	0	0.0123341	0
NeuAcHex6HexNAc7dHex	S1H6N7F1	2848.03	0	0	0	0	0	0	0	0	0	0	0	0	0	0	0	0	0	0	0	0	0	0	0	0	0	0	0	0	0	0	0	0	0.69968	0	0	0	0	0	0	0	0	0	0	0	0	0.017492	0
Hex7HexNAc8SP	H7N8P1	2855.96	0	0	0	0	0	0	0	0	0	0	0	0	0	0	0	0	0	0	0	0	0	0	0	0	0	0	0	0	0	0	0	0.452831	0	1.71569	0	0	0	0	0	0	0	0	0	0	0	0.0542131	0
NeuAcHex7HexNAc7	S1H7N7	2864.02	0	0	0	0	0	0	0	0	0	0	0	0	0	0	0	0	0	0	0	0	0	0	0	0	0	0	0	0	0	0	0	1.7351	0	0	0	0	0	0	0	0	0	0	0	0	0	0.0433776	0
Hex6HexNAc6dHex4SP	H6N6F4P1	2871.98	0	1.13277	1.24284	0	0	0	0	0	0.572131	0	0	0	0	0	0	0	0	0	0	0	1.90216	0.816464	0.63676	0	0	0.592285	0	0	0.464697	0	0	0	0	0	0	0	0	0	0	0	0	0	0	0	0.593903	0.124613	0.167769
NeuAc3Hex6HexNAc5	S3H6N5	2878	0.725786	0.636598	0	0	1.14596	1.29096	0.953327	1.3123	0.863397	0.496142	0.949449	0.502888	1.08921	0.912627	2.64208	1.33619	0	1.52691	1.09203	1.57489	0.602974	1.16903	1.52062	0.585484	0.902189	1.28149	0.865988	0.738653	1.01791	2.34181	3.00388	0.860827	0.645858	0	1.23838	0	0	0	0	0	0	0.879032	0	0	0.340596	0.883562	0.708381
NeuAc2Hex6HexNAc5dHex2	S2H6N5F2	2879.02	0.404286	0	1.07467	0	0.625992	0.885805	0	0.93144	0	0.17544	0.144763	0.664492	0	0.484631	0	0.510064	0	0.373192	0.945376	0.673774	0	1.89271	0	0	0	0	0.544018	0.361093	0.433108	0.293478	0.131861	1.08948	0	1.08233	1.02985	0	0	0	0	0	0	0	0	0	0.369739	0.331823	0.271248
NeuAcHex6HexNAc5dHex4	S1H6N5F4	2880.04	0.145623	0	0	0	0	0	0	0	0	0	0	0	0	0.520187	0	0	0	0	0	0	0	0	0.236268	0	0	0	0	0	0	0.229654	0	0	0	0	0	0	0	0	0	0	0	0	0	0	0.0364058	0.0246527	0.0118134
Hex7HexNAc6dHex3SP	H7N6F3P1	2887.98	0	0.393193	0	0	0	0	0	0	0.561728	0	0	0	0	0	0	0.702354	0	0	0	0	0.540812	0	0	0	0	0	0	0	0	0	0	0	0	0	0	0	0	0	0	0	0	0	0	0	0.0982983	0.0451223	0.0621583
NeuAc2Hex5HexNAc6dHex2	S2H5N6F2	2920.05	0	0	0	0	0	0	0	0	0	0	0	0	0	0	0	0	0	0	0	0	0	0	0	0	0	0	0	0	0	0	0	0	0.511305	0	0	0	0	0	0	0	0	0	0	0	0	0.0127826	0
NeuGc3Hex6HexNAc5	G3H6N5	2925.99	0	0	0	0	0	0	0	0	0	0	0	0	0	0	0	0	0	0	0	0	0	0	0	0	0	0	0	0	0	0	0	0.33626	0	0	0	0	0	0	0	0	0	0	0	0	0	0.00840651	0
Hex6HexNAc7dHex3SP	H6N7F3P1	2929.01	0	0	0.328143	0	0	0	0	0	0	0	0	0	0	0	0	0	0	0	0	0	0	0	0	0	0	0	0	0	0	0	0	0	0	0	0	0	0	0	0	0	0	0	0	0	0.0820357	0	0
NeuAcHex6HexNAc6dHex3	S1H6N6F3	2937.07	0	0	0	0	0	0	0	0	0	0	0	0.437999	0	0	0	0	0	0	0	0	0	0	0	0	0	0	0	0	0.354055	0	0	0	0.663799	0.416897	0	0	0	0	0	0	0	0	0	0	0	0.0468188	0
Hex7HexNAc7dHex2SP	H7N7F2P1	2945	0	0.43064	0	0	0	0	0	0	0	0	0	0	0	0	0	0	0	0	0	0	0	0	0	0	0	0	0	0	0	0	0	0	0	0	0	0	0	0	0	0	0	0	0	0	0.10766	0	0
NeuAc2Hex7HexNAc6	S2H7N6	2952.04	0	0	0	0	0	0	0.255355	0	0	0	0	0	0	0	0	0	0	0	0	0	0.23	0	0	0	0	0	0	0.339233	0	0	0	0	0	0	0	0	0	0	0	0	0	0	0	0	0	0.0206147	0.0115
NeuAcHex7HexNAc6dHex2	S1H7N6F2	2953.06	0	0	0	0	0	0	0	0	0	0	0	0	0	0.412154	0	0	0	0	0	0.937206	0	0	0	0	0	0.484597	0	0	0.271073	0	0	0	0	0	0	0	0	0	0	0	0	0	0	0	0	0.0526258	0.0468603
NeuAcHex6HexNAc5dHex4SP	S1H6N5F4P1	2960	0	0	0	0	0	0	0	0	0	0	0	0	0	0	0	0	0	0	0	0	0	0	0	0	0	0	0	0	0.514486	0	0	0	0	0	0	0	0	0	0	0	0	0	0	0	0	0.0128621	0
Hex8HexNAc7dHexSP	H8N7F1P1	2961	0	0	0	0	0	0	0	0	0	0	0	0	0	0	0	0	0	0	0	0	0	0	0	0	0	0	0	0	0.0201694	0	0	0	0	0.641381	0	0	0	0	0	0	0	0	0	0	0	0.0165388	0
NeuAcHex6HexNAc7dHex2	S1H6N7F2	2994.09	0	0	0	0	0	0	0	0	0	0	0	0	0	0	0	0	0	0	0	0	0	0	0	0	0	0	0	0	0	0	0	0	0.636888	0	0	0	0	0	0	0	0	0	0	0	0	0.0159222	0
Hex8HexNAc8SP	H8N8P1	3018.02	0	0	0	0	0	0	0	0	0	0	0	0	0	0	2.10541	0	2.34606	0	0	0	0.317027	0.64946	0	0	0	0	0	0	0	0	0	0.901178	0	0	0	0	0	0	0	0	0	0	0	0	0	0.157978	0.270897
NeuAc3Hex6HexNAc5dHex	S3H6N5F1	3024.06	1.1109	0.627237	0.877782	0	2.40333	1.0093	0.68946	0.730558	1.38352	1.08831	1.32923	1.18422	0.936954	1.32478	1.81643	1.04497	0.729884	1.33464	0	2.03866	0.671352	1.52159	1.03592	0.941367	1.41907	1.10919	0.985061	1.18184	1.14515	2.95428	3.11573	0.717356	1.21995	1.0663	2.47675	0	0	1.38582	0	0	1.45103	0	0	0	0.653979	1.08605	0.822421
NeuAc2Hex6HexNAc5dHex3	S2H6N5F3	3025.08	0.510795	0	0.09045	0	0	0.890643	0.336423	1.18174	0	0	0.336254	0	0	0.302968	0.355774	1.71306	0	0.932324	0	0.956839	0.203263	0	0.535752	1.38909	0	0.122044	0.121839	0.691585	0.173373	0.259302	0	0	0	0	0	0	0	0	0	0	0	0	0	0	0.150311	0.262557	0.304305
NeuAcHex8HexNAc7	S1H8N7	3026.08	0	0	0	0	0	0	0	0	0	0	0.31661	0	0	0	0	0	0.560677	0	0	0	0	0	0.368321	0	0	0	0	0	0.396306	0	0.159907	0	0.356375	0	0	0	0	0	0	0	0	0	0	0	0	0.0539549	0.0464499
Hex7HexNAc6dHex4SP	H7N6F4P1	3034.04	0	0.43064	0	0	0	0	0	0	0	0	0	0	0	0	0	0	0	0	0	0	2.65433	0	0.427674	0	0	0	0.638666	0	0.348523	0	0	0	0	0	0	0	0	0	0	0	0	0	0	0	0.10766	0.10173	0.1541
Hex6HexNAc7dHex4SP	H6N7F4P1	3075.06	0	0	0	0	0	0.340344	0	0	0	0	0	0	0	0	0	0	0	0	0	0	0	0	0	0	0	0	1.6129	0	0	0	0	0	0	0.67345	0	0	0	0	0	0	0	0	0	0	0	0.0656674	0
NeuAc2Hex6HexNAc6dHex2	S2H6N6F2	3082.1	0	0	0	0	0	0	0	0	0	0	0	0	0	0	0	0	0	0	0	0	0	0	0	0	0	0	0	0	0	0	0	0.730806	0	0	0	0	0	0	0	0	0	0	0	0	0	0.0182701	0
NeuAcHex6HexNAc6dHex4	S1H6N6F4	3083.12	0	0	0	0	0	0	0	0	0	0	0	0	0	0	0	0	0	0	0	0	0	0	0	0	0	0	0	0	0	0	0	0	0.556156	0	0	0	0	0	0	0	0	0	0	0	0	0.0139039	0
Hex7HexNAc7dHex3SP	H7N7F3P1	3091.06	0.414735	0	0	0	0	0	0	0	0	0	0	0	0	0	0	0	0	0	0	0	0	0	0	0	0	0.646129	0.833513	0	0	0	0	0	0	0	0	0	0	0	0	0	0	0	0	0	0.103684	0.0369911	0
NeuAc2Hex7HexNAc6dHex	S2H7N6F1	3098.1	0.518419	0.514896	0.430688	0	0.668476	0.399024	0.306426	0	0	0.432124	0.54733	0.648888	0.374782	0.588792	0	0.702354	0	0	0	0	0.27973	0.64946	0	0.424763	0.55447	0.54921	0.487118	0.514321	0.520018	1.9455	0	0	0	0.617329	0	0	0	0	0	0	0	0	0	0	0.366	0.280253	0.102815
NeuAcHex7HexNAc6dHex3	S1H7N6F3	3099.12	0	0	0	0	0	0	0.493794	0.798202	0	0	0	0	0.298134	0	0	0.568885	0.729884	0	0	1.2947	0.309355	0	1.13096	0	0.880715	0.986436	0.27891	0.0497271	0	0.234861	0	0	0	0.595052	0	0	0	0	0	0	0	0	0	0	0	0.21624	0.201689
NeuAcHex6HexNAc7dHex3	S1H6N7F3	3140.14	0	0	0	0	0	0	0	0	0	0	0	0	0	0	0	0	0	0	0	0	0	0	0	0	0	0	0	0	0	0	0	0	0.565126	0	0	0	0	0	0	0	0	0	0	0	0	0.0141282	0
NeuAcHex7HexNAc7dHex2	S1H7N7F2	3156.14	0	0	0	0	0	0	0	0	0	0	0	0	0	0	0	0	0	0	0	0	0	0	0	0	0	0	0	0	0	0	0	0	0.430572	0	0	0	0	0	0	0	0	0	0	0	0	0.0107643	0
NeuAc2Hex6HexNAc5dHex4	S2H6N5F4	3171.14	0	0	0	0	0	0	0	0	0	0	0	0	0	0	0	0	0	0	0	0	0	0	0	0	0	0	0	0	0.342991	0	0	0	0	0	0	0	0	0	0	0	0	0	0	0	0	0.00857477	0
NeuAcHex8HexNAc7dHex	S1H8N7F1	3172.13	0.429547	0.533619	0	0	0	0	0	0	0	0	0.36861	0	0	0.618231	0	1.28479	0	0.361935	0	0	0.292163	0	0.475194	0.585484	0.498083	0	0.541242	0.191503	0.105565	0	0	0	0	0.737588	0	0	0	0	0	0	0	0	0	0	0.240791	0.15151	0.149978
Hex9HexNAc8SP	H9N8P1	3180.07	0	0	0	0	0	0	0	0	0	0	0	0	0	0	0	0	0.740311	0	0	0	4.12757	0.909244	0.598744	0	0	1.36764	0.606191	0	0.713642	0	0	0	0	0	0	0	0	0	0	0	0	0	0	0	0	0.226584	0.318794
Hex8HexNAc9SP	H8N9P1	3221.1	0	0.37447	0	0	0	0	0	0	0	0	0	0	0	0	0	0	0	0	0	0	0	0	0	0	0	0	0.638666	0	0	0	0	0	0	0	0	0	0	0	0	0	0	0	0	0	0.0936174	0.0159666	0
NeuAc2Hex6HexNAc6dHex3	S2H6N6F3	3228.16	0	0	0	0	0	0	0	0	0	0	0	0	0	0	0	0	0	0	0	0	0	0	0	0	0	0	0	0	0	0	0	0	0.493364	0	0	0	0	0	0	0	0	0	0	0	0	0.0123341	0
NeuAcHex8HexNAc8	S1H8N8	3229.16	0	0	0	0	0	0	0	0	0	0	0	0	0	0	0	0	0	0	0	0	0	0	0	0	0	0	0	0	0	0	0	0.264525	0	0	0	0	0	0	0	0	0	0	0	0	0	0.00661312	0
Hex7HexNAc7dHex4SP	H7N7F4P1	3237.12	0	0.617875	0	0	0	0	0	0	0	0	0	0	0	0	0	0	0	0	0	0	0	0	0	0	0	0	0.876813	0	0	0	0	0	0	0	0	0	0	0	0	0	0	0	0	0	0.154469	0.0219203	0
NeuAc2Hex7HexNAc6dHex2	S2H7N6F2	3244.16	0	0	0	0	0	0	0	0	0	0	0	0	0	0	0	0	0	0	0	0.473434	0	0	0	0	0.413503	0	0	0	0	0	0	0	0	0	0	0	0	0	0	0	0	0	0	0	0	0.0221734	0.0236717
NeuAcHex7HexNAc6dHex4	S1H7N6F4	3245.18	0	0	0	0	0	0	0.366009	0	0	0	0	0	0	0	0	0	0	0	0	0	0	0	1.06443	0	0.133012	0	0	0	0	0	0	0	0	0	0	0	0	0	0	0	0	0	0	0	0	0.0390864	0.0532217
NeuAc2Hex6HexNAc7dHex2	S2H6N7F2	3285.18	0	0	0	0	0.493399	0	0	0	0	0	0	0	0	0	0	0	0	0	0	0	0	0	0	0	0	0	0	0	0	0	0	0	0	0	0	0	0	0	0	0	0	0	0	0	0	0.012335	0
NeuAc3Hex5HexNAc8	S3H5N8	3325.19	0	0	0	0	0	0	0	0	0	0	0	0	0	0	0	0	0	0	0	0	0.578109	0	0	0	0	0	0	0	0	0	0	0	0	0	0	0	0	0	0	0	0	0	0	0	0	0.0144527	0.0289054
Hex9HexNAc8dHexSP	H9N8F1P1	3326.13	0	0	0	0	0	0	0	0	0	0	0	0	0	0	0	0	0	0	0	0	0	1.59582	0	0	0	0	0	0	0	0	0	0	0	0	0	0	0	0	0	0	0	0	0	0	0	0.0398954	0.0797908
Hex8HexNAc9dHexSP	H8N9F1P1	3367.15	0	0	0	0	0	0	0	0	0	0	0	0	0	0	0	0	0	0	0	0	0	0	0	0	0	0	0	0	0	0	0	0	0	1.17854	0	0	0	0	0	0	0	0	0	0	0	0.0294634	0
Hex9HexNAc9SP	H9N9P1	3383.15	0	0.580428	0	0	0	0	0	0	0	0	0	0	0	0	0	0	0	0	0	0	0.254865	0	0	0	0	0	0.627841	0	0	0	0	0	0	0	0	0	0	0	0	0	0	0	0	0	0.145107	0.0220677	0.0127433
NeuAc3Hex7HexNAc6dHex	S3H7N6F1	3389.19	0	0	0	0	0	0	0	0	0	0.240069	0	0	0	0	0	0	0	0	0	0	0.254865	0	0	0	0	0	0	0	0.226816	0	0	0	0	0.360777	0	0	0	0	0	0	0	0	0	0	0	0.0270632	0.0127433
NeuAc2Hex7HexNAc6dHex3	S2H7N6F3	3390.21	0	0	0	0	0	0	0	0	0	0	0.43563	0	0	0	0	0	0	0	0	0.714982	0	0	0.399163	0	0	0	0	0	0	1.38707	0	0	0	0	0	0	0	0	0	0	0	0	0	0	0	0.0734212	0.0557072
NeuAcHex9HexNAc8	S1H9N8	3391.21	0	0	0	0	0	0	0	0	0	0	0	0	0	0	0	0	0	0	0	0	0	0	0	0	0	0	0	0.284518	0	0	0	0	0	0	0	0	0	0	0	0	0	0	0	0	0	0.00711295	0
NeuAc2Hex8HexNAc7dHex	S2H8N7F1	3463.23	0	0	0	0	0	0	0	0	0	0	0	0	0	0	0	0	0	0	0	0	0	0	0	0	0	0	0	0.224332	0	0	0	0	0	0	0	0	0	0	0	0	0	0	0	0	0	0.00560829	0
NeuAcHex8HexNAc7dHex3	S1H8N7F3	3464.25	0	0	0	0	0	0	0	0	0	0	0.27925	0	0.456765	0	0	0	0	0	0	0	0	0	0	0	0	0	0	0	0	0	0	0	0	0	0	0	0	0	0	0	0	0	0	0	0	0.0184004	0
NeuAc2Hex5HexNAc8dHex3	S2H5N8F3	3472.27	0	0	0	0	0	0	0	0	0	0	0	0	0	0	0	0	0	0	0	0	0	1.00202	0	0	0	0	0	0	0	0	0	0	0	0	0	0	0	0	0	0	0	0	0	0	0	0.0250506	0.0501012
NeuAc2Hex5HexNAc9dHex2	S2H5N9F2	3529.29	0	0	0	0	0	0	0	0	0	0	0	0	0	0	0	0.702354	0	0	0	0	0	1.15047	0	0	0	0	0	0	0	0	0	0	0	0.448966	0	0	0	0	0	0	0	0	0	0	0	0.0575448	0.0926413
NeuAcHex9HexNAc8dHex	S1H9N8F1	3537.27	0	0	0	0	0	0	0	0	0	0	0	0	0	0.67711	0	0	0	0	0	0	0	0	0	0	0	0	0	0	0	0	0	0	0	0.336725	0	0	0	0	0	0	0	0	0	0	0	0.0253459	0
Hex10HexNAc9SP	H10N9P1	3545.2	0	0	0	0	0	0	0	0	0	0	0	0	0	0	0	0	0	0	0	0	0.298379	0	0	0	0	0	0	0	0	0	0	0	0	0	0	0	0	0	0	0	0	0	0	0	0	0.00745947	0.0149189
Hex8HexNAc8dHex4SP	H8N8F4P1	3602.25	0	0.37447	0	0	0	0	0	0	0	0	0	0	0	0	0	0	0	0	0	0	0	0	0	0	0	0	0	0	0	0	0	0	0	0	0	0	0	0	0	0	0	0	0	0	0.0936174	0	0
Hex9HexNAc8dHex3SP	H9N8F3P1	3618.24	0	0	0	0	0	0	0	0	0	0	0	0	0	0	0	0	0	0	0	0	0	0	0	0	0	0	0	0	0	0	0	0	0	0.529139	0	0	0	0	0	0	0	0	0	0	0	0.0132285	0
NeuAc3Hex7HexNAc6dHex3	S3H7N6F3	3681.31	0	0	0	0	0	0	0	0	0	0	0	0	0	0	0	0	0	0	0	0	0	0	0	0	0.272536	0	0	0	0	0	0	0	0	0	0	0	0	0	0	0	0	0	0	0	0	0.00681341	0
NeuAcHex9HexNAc8dHex2	S1H9N8F2	3683.32	0	0	0	0	0	0	0	0	0	0	0	0	0	0	0	0	0	0	0	0	0	0	0	0	0.215594	0	0	0	0	0	0	0	0	0	0	0	0	0	0	0	0	0	0	0	0	0.00538986	0
Hex10HexNAc9dHexSP	H10N9F1P1	3691.26	0	0	0	0	0	0	0	0	0	0	0	0	0	0	0	0	0	0	0	0	0.211352	0	0	0	0	0	0	0	0	0	0	0	0	0	0	0	0	0	0	0	0	0	0	0	0	0.00528379	0.0105676
[truncated: 13 more columns]

## Sheet: Acidic-Peak data
Acidic N-glycans			AH33-31-3-2b
Composition	Short	Theoretical m\z	Observed m\z	Intens.	%
Hex4HexNAc3SP	H4N3P1	1354.41	0	0	0
Hex4HexNAc3dHexSP	H4N3F1P1	1500.47	0	0	0
Hex3HexNAc4dHexSP	H3N4F1P1	1541.49	0	0	0
NeuAcHex4HexNAc3	S1H4N3	1565.55	0	0	0
Hex4HexNAc3dHex2SP	H4N3F2P1	1646.52	0	0	0
NeuAcHex4HexNAc3dHex	S1H4N3F1	1711.61	1711.6	192	1.63427
Hex5HexNAc4SP	H5N4P1	1719.54	0	0	0
NeuAcHex5HexNAc3	S1H5N3	1727.6	0	0	0
Hex4HexNAc5SP	H4N5P1	1760.57	0	0	0
NeuAcHex4HexNAc4	S1H4N4	1768.63	0	0	0
Hex4HexNAc4dHex2SP	H4N4F2P1	1849.6	0	0	0
NeuAcHex4HexNAc3dHex2	S1H4N3F2	1857.66	0	0	0
Hex5HexNAc4dHexSP	H5N4F1P1	1865.6	0	0	0
NeuAcHex6HexNAc3	S1H6N3	1889.65	0	0	0
NeuAcHex4HexNAc4dHex	S1H4N4F1	1914.68	1914.69	74	0.629877
Hex5HexNAc5SP	H5N5P1	1922.62	0	0	0
NeuAcHex5HexNAc4	S1H5N4	1930.68	1930.68	1060	9.02256
NeuAcHex4HexNAc5	S1H4N5	1971.71	0	0	0
Hex4HexNAc4dHex3SP	H4N4F3P1	1995.66	0	0	0
Hex5HexNAc4dHex2SP	H5N4F2P1	2011.66	0	0	0
Hex4HexNAc5dHex2SP	H4N5F2P1	2052.68	0	0	0
Hex5HexNAc5dHexSP	H5N5F1P1	2068.68	0	0	0
NeuAcHex4HexNAc4dHexSP2	S1H4N4F1P2	2074.6	0	0	0
NeuAcHex5HexNAc4dHex	S1H5N4F1	2076.74	2076.73	4323	36.7967
Hex6HexNAc5SP	H6N5P1	2084.67	0	0	0
NeuAcHex4HexNAc5dHex	S1H4N5F1	2117.76	2117.79	39	0.331962
Hex5HexNAc6SP	H5N6P1	2125.7	0	0	0
NeuAcHex5HexNAc5	S1H5N5	2133.76	0	0	0
NeuAc3Hex2HexNAc2dHex3SP	S3H2N2F3P1	2138.68	0	0	0
NeuAcHex5HexNAc4dHexSP	S1H5N4F1P1	2156.69	0	0	0
Hex5HexNAc4dHex3SP	H5N4F3P1	2157.71	0	0	0
NeuAcHex3HexNAc6dHex	S1H3N6F1	2158.79	0	0	0
NeuAcHex4HexNAc6	S1H4N6	2174.79	0	0	0
Hex4HexNAc5dHex3SP	H4N5F3P1	2198.74	0	0	0
Hex5HexNAc5dHex2SP	H5N5F2P1	2214.74	0	0	0
NeuAc2Hex5HexNAc4	S2H5N4	2221.78	2221.78	2334	19.8666
NeuAcHex5HexNAc4dHex2	S1H5N4F2	2222.8	2222.76	513.887	4.37413
Hex4HexNAc6dHex2SP	H4N6F2P1	2255.76	0	0	0
NeuAc2Hex4HexNAc5	S2H4N5	2262.8	0	0	0
NeuAcHex4HexNAc5dHex2	S1H4N5F2	2263.82	0	0	0
Hex5HexNAc6dHexSP	H5N6F1P1	2271.76	0	0	0
NeuAcHex5HexNAc5dHex	S1H5N5F1	2279.82	2279.82	142	1.20868
NeuAcHex6HexNAc4dHexAc	S1H6N4F1A1	2280.8	0	0	0
Hex6HexNAc6SP	H6N6P1	2287.75	0	0	0
NeuAcHex6HexNAc5	S1H6N5	2295.81	2295.82	33	0.280891
Hex3HexNAc7dHex2SP	H3N7F2P1	2296.79	0	0	0
NeuAcHex5HexNAc4dHex2SP	S1H5N4F2P1	2302.75	0	0	0
Hex5HexNAc4dHex4SP	H5N4F4P1	2303.77	0	0	0
NeuAcHex3HexNAc6dHex2	S1H3N6F2	2304.85	0	0	0
NeuAcHex4HexNAc6dHex	S1H4N6F1	2320.84	0	0	0
NeuAcHex6HexNAc3dHex3	S1H6N3F3	2327.83	0	0	0
NeuAcHex5HexNAc6	S1H5N6	2336.84	0	0	0
NeuAc2Hex3HexNAc4dHex2SP2	S2H3N4F2P2	2349.7	0	0	0
NeuAc3Hex4HexNac4	S3H4N4	2350.82	0	0	0
Hex5HexNAc5dHex3SP	H5N5F3P1	2360.79	0	0	0
Hex11HexNAc2SP2	H11N2P2	2365.66	0	0	0
NeuAc2Hex5HexNAc4dHex	S2H5N4F1	2367.83	2367.83	1393	11.857
NeuAcHex5HexNAc4dHex3	S1H5N4F3	2368.85	2368.83	174.588	1.48607
Hex6HexNAc5dHex2SP	H6N5F2P1	2376.79	0	0	0
Hex4HexNAc6dHex3SP	H4N6F3P1	2401.82	0	0	0
NeuAc2Hex4HexNAc5dHex	S2H4N5F1	2408.86	0	0	0
NeuAcHex4HexNAc5dHex3	S1H4N5F3	2409.88	0	0	0
Hex5HexNAc6dHex2SP	H5N6F2P1	2417.82	0	0	0
NeuAc2Hex5HexNAc5	S2H5N5	2424.85	0	0	0
NeuAcHex5HexNAc5dHex2	S1H5N5F2	2425.87	2425.89	117	0.995886
Hex6HexNAc6dHexSP	H6N6F1P1	2433.81	0	0	0
NeuAcHex5HexNAc5dHexSP2	S1H5N5F1P2	2439.73	0	0	0
NeuAcHex6HexNAc5dHex	S1H6N5F1	2441.87	2441.87	393	3.34516
NeuAcHex5HexNAc4dHex3SP	S1H5N4F3P1	2448.81	0	0	0
Hex7HexNAc6SP	H7N6P1	2449.81	0	0	0
NeuAcHex3HexNAc6dHex3	S1H3N6F3	2450.91	0	0	0
Hex4HexNAc7dHex2SP	H4N7F2P1	2458.84	0	0	0
NeuAcHex5HexNAc6dHex	S1H5N6F1	2482.9	0	0	0
NeuAc2Hex4HexNAc5dHexSP	S2H4N5F1P1	2488.82	0	0	0
Hex6HexNAc7SP	H6N7P1	2490.83	0	0	0
NeuAcHex6HexNAc6	S1H6N6	2498.89	0	0	0
Hex5HexNAc5dHex4SP	H5N5F4P1	2506.85	0	0	0
Hex6HexNAc5dHex3SP	H6N5F3P1	2522.85	0	0	0
NeuAcHex4HexNAc7dHex	S1H4N7F1	2523.92	0	0	0
Hex5HexNAc6dHex3SP	H5N6F3P1	2563.87	0	0	0
NeuAc2Hex5HexNAc5dHex	S2H5N5F1	2570.91	2570.93	63	0.536246
NeuAcHex5HexNAc5dHex3	S1H5N5F3	2571.93	0	0	0
NeuAcHex6HexNAc6SP	S1H6N6P1	2578.85	0	0	0
Hex6HexNAc6dHex2SP	H6N6F2P1	2579.87	0	0	0
NeuAc2Hex6HexNAc5	S2H6N5	2586.91	0	0	0
NeuAcHex6HexNAc5dHex2	S1H6N5F2	2587.93	2587.93	101	0.859696
Hex5HexNAc7dHex2SP	H5N7F2P1	2620.9	0	0	0
NeuAcHex5HexNAc6dHex2	S1H5N6F2	2628.95	0	0	0
NeuAcHex6HexNAc6dHex	S1H6N6F1	2644.95	0	0	0
Hex7HexNAc7SP	H7N7P1	2652.88	0	0	0
NeuAc2Hex5HexNAc4dHex3	S2H5N4F3	2659.95	0	0	0
NeuAcHex7HexNAc6	S1H7N6	2660.94	0	0	0
NeuAcHex6HexNAc5dHex2SP	S1H6N5F2P1	2667.88	0	0	0
Hex6HexNAc5dHex4SP	H6N5F4P1	2668.9	0	0	0
NeuAcHex5HexNAc7dHex	S1H5N7F1	2685.98	0	0	0
NeuAcHex6HexNAc7	S1H6N7	2701.97	0	0	0
Hex5HexNAc6dHex4SP	H5N6F4P1	2709.93	0	0	0
NeuAc3Hex5HexNAc5	S3H5N5	2715.95	0	0	0
Hex6HexNAc6dHex3SP	H6N6F3P1	2725.93	0	0	0
NeuAc2Hex6HexNAc5dHex	S2H6N5F1	2732.97	2732.95	149	1.26827
NeuAcHex6HexNAc5dHex3	S1H6N5F3	2733.99	2733.98	157.32	1.33909
Hex7HexNAc6dHex2SP	H7N6F2P1	2741.92	0	0	0
Hex5HexNAc7dHex3SP	H5N7F3P1	2766.95	0	0	0
NeuAc2Hex5HexNAc6dHex	S2H5N6F1	2773.99	0	0	0
NeuAcHex5HexNAc6dHex3	S1H5N6F3	2775.01	0	0	0
Hex6HexNAc7dHex2SP	H6N7F2P1	2782.95	0	0	0
NeuAc2Hex6HexNAc6	S2H6N6	2789.99	0	0	0
NeuAcHex6HexNAc6dHex2	S1H6N6F2	2791.01	0	0	0
NeuAc3Hex5HexNAc4dHex2	S3H5N4F2	2804.99	0	0	0
NeuAcHex7HexNAc6dHex	S1H7N6F1	2807	2806.93	90	0.766066
Hex4HexNAc8dHex3SP	H4N8F3P1	2807.98	0	0	0
NeuAcHex6HexNAc5dHex3SP	S1H6N5F3P1	2813.94	0	0	0
Hex8HexNAc7SP	H8N7P1	2814.94	0	0	0
NeuAcHex5HexNAc7dHex2	S1H5N7F2	2832.03	0	0	0
NeuAcHex6HexNAc7dHex	S1H6N7F1	2848.03	0	0	0
Hex7HexNAc8SP	H7N8P1	2855.96	0	0	0
NeuAcHex7HexNAc7	S1H7N7	2864.02	0	0	0
Hex6HexNAc6dHex4SP	H6N6F4P1	2871.98	0	0	0
NeuAc3Hex6HexNAc5	S3H6N5	2878	2877.99	112	0.953327
NeuAc2Hex6HexNAc5dHex2	S2H6N5F2	2879.02	0	0	0
NeuAcHex6HexNAc5dHex4	S1H6N5F4	2880.04	0	0	0
Hex7HexNAc6dHex3SP	H7N6F3P1	2887.98	0	0	0
NeuAc2Hex5HexNAc6dHex2	S2H5N6F2	2920.05	0	0	0
NeuGc3Hex6HexNAc5	G3H6N5	2925.99	0	0	0
Hex6HexNAc7dHex3SP	H6N7F3P1	2929.01	0	0	0
NeuAcHex6HexNAc6dHex3	S1H6N6F3	2937.07	0	0	0
Hex7HexNAc7dHex2SP	H7N7F2P1	2945	0	0	0
NeuAc2Hex7HexNAc6	S2H7N6	2952.04	2952.06	30	0.255355
NeuAcHex7HexNAc6dHex2	S1H7N6F2	2953.06	0	0	0
NeuAcHex6HexNAc5dHex4SP	S1H6N5F4P1	2960	0	0	0
Hex8HexNAc7dHexSP	H8N7F1P1	2961	0	0	0
NeuAcHex6HexNAc7dHex2	S1H6N7F2	2994.09	0	0	0
Hex8HexNAc8SP	H8N8P1	3018.02	0	0	0
NeuAc3Hex6HexNAc5dHex	S3H6N5F1	3024.06	3024.07	81	0.68946
NeuAc2Hex6HexNAc5dHex3	S2H6N5F3	3025.08	3025.08	39.5241	0.336423
NeuAcHex8HexNAc7	S1H8N7	3026.08	0	0	0
Hex7HexNAc6dHex4SP	H7N6F4P1	3034.04	0	0	0
Hex6HexNAc7dHex4SP	H6N7F4P1	3075.06	0	0	0
NeuAc2Hex6HexNAc6dHex2	S2H6N6F2	3082.1	0	0	0
NeuAcHex6HexNAc6dHex4	S1H6N6F4	3083.12	0	0	0
Hex7HexNAc7dHex3SP	H7N7F3P1	3091.06	0	0	0
NeuAc2Hex7HexNAc6dHex	S2H7N6F1	3098.1	3098.07	36	0.306426
NeuAcHex7HexNAc6dHex3	S1H7N6F3	3099.12	3099.15	58.0126	0.493794
NeuAcHex6HexNAc7dHex3	S1H6N7F3	3140.14	0	0	0
NeuAcHex7HexNAc7dHex2	S1H7N7F2	3156.14	0	0	0
NeuAc2Hex6HexNAc5dHex4	S2H6N5F4	3171.14	0	0	0
NeuAcHex8HexNAc7dHex	S1H8N7F1	3172.13	0	0	0
Hex9HexNAc8SP	H9N8P1	3180.07	0	0	0
Hex8HexNAc9SP	H8N9P1	3221.1	0	0	0
NeuAc2Hex6HexNAc6dHex3	S2H6N6F3	3228.16	0	0	0
NeuAcHex8HexNAc8	S1H8N8	3229.16	0	0	0
Hex7HexNAc7dHex4SP	H7N7F4P1	3237.12	0	0	0
NeuAc2Hex7HexNAc6dHex2	S2H7N6F2	3244.16	0	0	0
NeuAcHex7HexNAc6dHex4	S1H7N6F4	3245.18	3245.14	43	0.366009
NeuAc2Hex6HexNAc7dHex2	S2H6N7F2	3285.18	0	0	0
NeuAc3Hex5HexNAc8	S3H5N8	3325.19	0	0	0
Hex9HexNAc8dHexSP	H9N8F1P1	3326.13	0	0	0
Hex8HexNAc9dHexSP	H8N9F1P1	3367.15	0	0	0
Hex9HexNAc9SP	H9N9P1	3383.15	0	0	0
NeuAc3Hex7HexNAc6dHex	S3H7N6F1	3389.19	0	0	0
NeuAc2Hex7HexNAc6dHex3	S2H7N6F3	3390.21	0	0	0
NeuAcHex9HexNAc8	S1H9N8	3391.21	0	0	0
NeuAc2Hex8HexNAc7dHex	S2H8N7F1	3463.23	0	0	0
NeuAcHex8HexNAc7dHex3	S1H8N7F3	3464.25	0	0	0
NeuAc2Hex5HexNAc8dHex3	S2H5N8F3	3472.27	0	0	0
NeuAc2Hex5HexNAc9dHex2	S2H5N9F2	3529.29	0	0	0
NeuAcHex9HexNAc8dHex	S1H9N8F1	3537.27	0	0	0
Hex10HexNAc9SP	H10N9P1	3545.2	0	0	0
Hex8HexNAc8dHex4SP	H8N8F4P1	3602.25	0	0	0
Hex9HexNAc8dHex3SP	H9N8F3P1	3618.24	0	0	0
NeuAc3Hex7HexNAc6dHex3	S3H7N6F3	3681.31	0	0	0
NeuAcHex9HexNAc8dHex2	S1H9N8F2	3683.32	0	0	0
Hex10HexNAc9dHexSP	H10N9F1P1	3691.26	0	0	0
			AH33-31-4-2b
Composition	Short	Theoretical m\z	Observed m\z	Intens.	%
Hex4HexNAc3SP	H4N3P1	1354.41	0	0	0
Hex4HexNAc3dHexSP	H4N3F1P1	1500.47	0	0	0
Hex3HexNAc4dHexSP	H3N4F1P1	1541.49	0	0	0
NeuAcHex4HexNAc3	S1H4N3	1565.55	0	0	0
Hex4HexNAc3dHex2SP	H4N3F2P1	1646.52	0	0	0
NeuAcHex4HexNAc3dHex	S1H4N3F1	1711.61	1711.6	132	1.78581
Hex5HexNAc4SP	H5N4P1	1719.54	0	0	0
NeuAcHex5HexNAc3	S1H5N3	1727.6	0	0	0
Hex4HexNAc5SP	H4N5P1	1760.57	0	0	0
NeuAcHex4HexNAc4	S1H4N4	1768.63	0	0	0
Hex4HexNAc4dHex2SP	H4N4F2P1	1849.6	0	0	0
NeuAcHex4HexNAc3dHex2	S1H4N3F2	1857.66	0	0	0
Hex5HexNAc4dHexSP	H5N4F1P1	1865.6	0	0	0
NeuAcHex6HexNAc3	S1H6N3	1889.65	0	0	0
NeuAcHex4HexNAc4dHex	S1H4N4F1	1914.68	1914.69	59	0.798202
Hex5HexNAc5SP	H5N5P1	1922.62	0	0	0
NeuAcHex5HexNAc4	S1H5N4	1930.68	1930.68	1318	17.831
NeuAcHex4HexNAc5	S1H4N5	1971.71	0	0	0
Hex4HexNAc4dHex3SP	H4N4F3P1	1995.66	0	0	0
Hex5HexNAc4dHex2SP	H5N4F2P1	2011.66	0	0	0
Hex4HexNAc5dHex2SP	H4N5F2P1	2052.68	0	0	0
Hex5HexNAc5dHexSP	H5N5F1P1	2068.68	0	0	0
NeuAcHex4HexNAc4dHexSP2	S1H4N4F1P2	2074.6	0	0	0
NeuAcHex5HexNAc4dHex	S1H5N4F1	2076.74	2076.75	2343	31.6981
Hex6HexNAc5SP	H6N5P1	2084.67	0	0	0
NeuAcHex4HexNAc5dHex	S1H4N5F1	2117.76	0	0	0
Hex5HexNAc6SP	H5N6P1	2125.7	0	0	0
NeuAcHex5HexNAc5	S1H5N5	2133.76	0	0	0
NeuAc3Hex2HexNAc2dHex3SP	S3H2N2F3P1	2138.68	0	0	0
NeuAcHex5HexNAc4dHexSP	S1H5N4F1P1	2156.69	0	0	0
Hex5HexNAc4dHex3SP	H5N4F3P1	2157.71	0	0	0
NeuAcHex3HexNAc6dHex	S1H3N6F1	2158.79	0	0	0
NeuAcHex4HexNAc6	S1H4N6	2174.79	0	0	0
Hex4HexNAc5dHex3SP	H4N5F3P1	2198.74	0	0	0
Hex5HexNAc5dHex2SP	H5N5F2P1	2214.74	0	0	0
NeuAc2Hex5HexNAc4	S2H5N4	2221.78	2221.78	1569	21.2268
NeuAcHex5HexNAc4dHex2	S1H5N4F2	2222.8	2222.78	452.981	6.12831
Hex4HexNAc6dHex2SP	H4N6F2P1	2255.76	0	0	0
NeuAc2Hex4HexNAc5	S2H4N5	2262.8	0	0	0
NeuAcHex4HexNAc5dHex2	S1H4N5F2	2263.82	0	0	0
Hex5HexNAc6dHexSP	H5N6F1P1	2271.76	0	0	0
NeuAcHex5HexNAc5dHex	S1H5N5F1	2279.82	2279.84	48	0.649385
NeuAcHex6HexNAc4dHexAc	S1H6N4F1A1	2280.8	0	0	0
Hex6HexNAc6SP	H6N6P1	2287.75	0	0	0
NeuAcHex6HexNAc5	S1H6N5	2295.81	2295.81	36	0.487039
Hex3HexNAc7dHex2SP	H3N7F2P1	2296.79	0	0	0
NeuAcHex5HexNAc4dHex2SP	S1H5N4F2P1	2302.75	0	0	0
Hex5HexNAc4dHex4SP	H5N4F4P1	2303.77	0	0	0
NeuAcHex3HexNAc6dHex2	S1H3N6F2	2304.85	0	0	0
NeuAcHex4HexNAc6dHex	S1H4N6F1	2320.84	0	0	0
NeuAcHex6HexNAc3dHex3	S1H6N3F3	2327.83	0	0	0
NeuAcHex5HexNAc6	S1H5N6	2336.84	0	0	0
NeuAc2Hex3HexNAc4dHex2SP2	S2H3N4F2P2	2349.7	0	0	0
NeuAc3Hex4HexNac4	S3H4N4	2350.82	0	0	0
Hex5HexNAc5dHex3SP	H5N5F3P1	2360.79	0	0	0
Hex11HexNAc2SP2	H11N2P2	2365.66	0	0	0
NeuAc2Hex5HexNAc4dHex	S2H5N4F1	2367.83	2367.83	605	8.18496
NeuAcHex5HexNAc4dHex3	S1H5N4F3	2368.85	2368.85	54.2368	0.733762
Hex6HexNAc5dHex2SP	H6N5F2P1	2376.79	0	0	0
Hex4HexNAc6dHex3SP	H4N6F3P1	2401.82	0	0	0
NeuAc2Hex4HexNAc5dHex	S2H4N5F1	2408.86	0	0	0
NeuAcHex4HexNAc5dHex3	S1H4N5F3	2409.88	0	0	0
Hex5HexNAc6dHex2SP	H5N6F2P1	2417.82	0	0	0
NeuAc2Hex5HexNAc5	S2H5N5	2424.85	0	0	0
NeuAcHex5HexNAc5dHex2	S1H5N5F2	2425.87	0	0	0
Hex6HexNAc6dHexSP	H6N6F1P1	2433.81	0	0	0
NeuAcHex5HexNAc5dHexSP2	S1H5N5F1P2	2439.73	0	0	0
NeuAcHex6HexNAc5dHex	S1H6N5F1	2441.87	2441.9	192	2.59754
NeuAcHex5HexNAc4dHex3SP	S1H5N4F3P1	2448.81	0	0	0
Hex7HexNAc6SP	H7N6P1	2449.81	0	0	0
NeuAcHex3HexNAc6dHex3	S1H3N6F3	2450.91	0	0	0
Hex4HexNAc7dHex2SP	H4N7F2P1	2458.84	0	0	0
NeuAcHex5HexNAc6dHex	S1H5N6F1	2482.9	0	0	0
NeuAc2Hex4HexNAc5dHexSP	S2H4N5F1P1	2488.82	0	0	0
Hex6HexNAc7SP	H6N7P1	2490.83	0	0	0
NeuAcHex6HexNAc6	S1H6N6	2498.89	0	0	0
Hex5HexNAc5dHex4SP	H5N5F4P1	2506.85	0	0	0
Hex6HexNAc5dHex3SP	H6N5F3P1	2522.85	0	0	0
NeuAcHex4HexNAc7dHex	S1H4N7F1	2523.92	0	0	0
Hex5HexNAc6dHex3SP	H5N6F3P1	2563.87	0	0	0
NeuAc2Hex5HexNAc5dHex	S2H5N5F1	2570.91	0	0	0
NeuAcHex5HexNAc5dHex3	S1H5N5F3	2571.93	0	0	0
NeuAcHex6HexNAc6SP	S1H6N6P1	2578.85	0	0	0
Hex6HexNAc6dHex2SP	H6N6F2P1	2579.87	0	0	0
NeuAc2Hex6HexNAc5	S2H6N5	2586.91	2586.96	37	0.500568
NeuAcHex6HexNAc5dHex2	S1H6N5F2	2587.93	2587.93	42.1299	0.569969
Hex5HexNAc7dHex2SP	H5N7F2P1	2620.9	0	0	0
NeuAcHex5HexNAc6dHex2	S1H5N6F2	2628.95	0	0	0
NeuAcHex6HexNAc6dHex	S1H6N6F1	2644.95	0	0	0
Hex7HexNAc7SP	H7N7P1	2652.88	0	0	0
NeuAc2Hex5HexNAc4dHex3	S2H5N4F3	2659.95	0	0	0
NeuAcHex7HexNAc6	S1H7N6	2660.94	0	0	0
NeuAcHex6HexNAc5dHex2SP	S1H6N5F2P1	2667.88	0	0	0
Hex6HexNAc5dHex4SP	H6N5F4P1	2668.9	0	0	0
NeuAcHex5HexNAc7dHex	S1H5N7F1	2685.98	0	0	0
NeuAcHex6HexNAc7	S1H6N7	2701.97	0	0	0
Hex5HexNAc6dHex4SP	H5N6F4P1	2709.93	0	0	0
NeuAc3Hex5HexNAc5	S3H5N5	2715.95	0	0	0
Hex6HexNAc6dHex3SP	H6N6F3P1	2725.93	0	0	0
NeuAc2Hex6HexNAc5dHex	S2H6N5F1	2732.97	2732.94	80	1.08231
NeuAcHex6HexNAc5dHex3	S1H6N5F3	2733.99	2733.96	22.0645	0.298508
Hex7HexNAc6dHex2SP	H7N6F2P1	2741.92	0	0	0
Hex5HexNAc7dHex3SP	H5N7F3P1	2766.95	0	0	0
NeuAc2Hex5HexNAc6dHex	S2H5N6F1	2773.99	0	0	0
NeuAcHex5HexNAc6dHex3	S1H5N6F3	2775.01	0	0	0
Hex6HexNAc7dHex2SP	H6N7F2P1	2782.95	0	0	0
NeuAc2Hex6HexNAc6	S2H6N6	2789.99	0	0	0
NeuAcHex6HexNAc6dHex2	S1H6N6F2	2791.01	0	0	0
NeuAc3Hex5HexNAc4dHex2	S3H5N4F2	2804.99	0	0	0
NeuAcHex7HexNAc6dHex	S1H7N6F1	2807	2807.1	35	0.47351
Hex4HexNAc8dHex3SP	H4N8F3P1	2807.98	0	0	0
NeuAcHex6HexNAc5dHex3SP	S1H6N5F3P1	2813.94	0	0	0
Hex8HexNAc7SP	H8N7P1	2814.94	0	0	0
NeuAcHex5HexNAc7dHex2	S1H5N7F2	2832.03	0	0	0
NeuAcHex6HexNAc7dHex	S1H6N7F1	2848.03	0	0	0
Hex7HexNAc8SP	H7N8P1	2855.96	0	0	0
NeuAcHex7HexNAc7	S1H7N7	2864.02	0	0	0
Hex6HexNAc6dHex4SP	H6N6F4P1	2871.98	0	0	0
NeuAc3Hex6HexNAc5	S3H6N5	2878	2878.03	97	1.3123
NeuAc2Hex6HexNAc5dHex2	S2H6N5F2	2879.02	2879.02	68.8484	0.93144
NeuAcHex6HexNAc5dHex4	S1H6N5F4	2880.04	0	0	0
Hex7HexNAc6dHex3SP	H7N6F3P1	2887.98	0	0	0
NeuAc2Hex5HexNAc6dHex2	S2H5N6F2	2920.05	0	0	0
NeuGc3Hex6HexNAc5	G3H6N5	2925.99	0	0	0
Hex6HexNAc7dHex3SP	H6N7F3P1	2929.01	0	0	0
NeuAcHex6HexNAc6dHex3	S1H6N6F3	2937.07	0	0	0
Hex7HexNAc7dHex2SP	H7N7F2P1	2945	0	0	0
NeuAc2Hex7HexNAc6	S2H7N6	2952.04	0	0	0
NeuAcHex7HexNAc6dHex2	S1H7N6F2	2953.06	0	0	0
NeuAcHex6HexNAc5dHex4SP	S1H6N5F4P1	2960	0	0	0
Hex8HexNAc7dHexSP	H8N7F1P1	2961	0	0	0
NeuAcHex6HexNAc7dHex2	S1H6N7F2	2994.09	0	0	0
Hex8HexNAc8SP	H8N8P1	3018.02	0	0	0
NeuAc3Hex6HexNAc5dHex	S3H6N5F1	3024.06	3024.02	54	0.730558
NeuAc2Hex6HexNAc5dHex3	S2H6N5F3	3025.08	3025.07	87.3494	1.18174
NeuAcHex8HexNAc7	S1H8N7	3026.08	0	0	0
Hex7HexNAc6dHex4SP	H7N6F4P1	3034.04	0	0	0
Hex6HexNAc7dHex4SP	H6N7F4P1	3075.06	0	0	0
NeuAc2Hex6HexNAc6dHex2	S2H6N6F2	3082.1	0	0	0
NeuAcHex6HexNAc6dHex4	S1H6N6F4	3083.12	0	0	0
Hex7HexNAc7dHex3SP	H7N7F3P1	3091.06	0	0	0
NeuAc2Hex7HexNAc6dHex	S2H7N6F1	3098.1	0	0	0
NeuAcHex7HexNAc6dHex3	S1H7N6F3	3099.12	3099.08	59	0.798202
NeuAcHex6HexNAc7dHex3	S1H6N7F3	3140.14	0	0	0
NeuAcHex7HexNAc7dHex2	S1H7N7F2	3156.14	0	0	0
NeuAc2Hex6HexNAc5dHex4	S2H6N5F4	3171.14	0	0	0
NeuAcHex8HexNAc7dHex	S1H8N7F1	3172.13	0	0	0
Hex9HexNAc8SP	H9N8P1	3180.07	0	0	0
Hex8HexNAc9SP	H8N9P1	3221.1	0	0	0
NeuAc2Hex6HexNAc6dHex3	S2H6N6F3	3228.16	0	0	0
NeuAcHex8HexNAc8	S1H8N8	3229.16	0	0	0
Hex7HexNAc7dHex4SP	H7N7F4P1	3237.12	0	0	0
NeuAc2Hex7HexNAc6dHex2	S2H7N6F2	3244.16	0	0	0
NeuAcHex7HexNAc6dHex4	S1H7N6F4	3245.18	0	0	0
NeuAc2Hex6HexNAc7dHex2	S2H6N7F2	3285.18	0	0	0
NeuAc3Hex5HexNAc8	S3H5N8	3325.19	0	0	0
Hex9HexNAc8dHexSP	H9N8F1P1	3326.13	0	0	0
Hex8HexNAc9dHexSP	H8N9F1P1	3367.15	0	0	0
Hex9HexNAc9SP	H9N9P1	3383.15	0	0	0
NeuAc3Hex7HexNAc6dHex	S3H7N6F1	3389.19	0	0	0
NeuAc2Hex7HexNAc6dHex3	S2H7N6F3	3390.21	0	0	0
NeuAcHex9HexNAc8	S1H9N8	3391.21	0	0	0
NeuAc2Hex8HexNAc7dHex	S2H8N7F1	3463.23	0	0	0
NeuAcHex8HexNAc7dHex3	S1H8N7F3	3464.25	0	0	0
NeuAc2Hex5HexNAc8dHex3	S2H5N8F3	3472.27	0	0	0
NeuAc2Hex5HexNAc9dHex2	S2H5N9F2	3529.29	0	0	0
NeuAcHex9HexNAc8dHex	S1H9N8F1	3537.27	0	0	0
Hex10HexNAc9SP	H10N9P1	3545.2	0	0	0
Hex8HexNAc8dHex4SP	H8N8F4P1	3602.25	0	0	0
Hex9HexNAc8dHex3SP	H9N8F3P1	3618.24	0	0	0
NeuAc3Hex7HexNAc6dHex3	S3H7N6F3	3681.31	0	0	0
NeuAcHex9HexNAc8dHex2	S1H9N8F2	3683.32	0	0	0
Hex10HexNAc9dHexSP	H10N9F1P1	3691.26	0	0	0
			AH33-31-5-2b
Composition	Short	Theoretical m\z	Observed m\z	Intens.	%
Hex4HexNAc3SP	H4N3P1	1354.41	0	0	0
Hex4HexNAc3dHexSP	H4N3F1P1	1500.47	0	0	0
Hex3HexNAc4dHexSP	H3N4F1P1	1541.49	0	0	0
NeuAcHex4HexNAc3	S1H4N3	1565.55	0	0	0
Hex4HexNAc3dHex2SP	H4N3F2P1	1646.52	0	0	0
NeuAcHex4HexNAc3dHex	S1H4N3F1	1711.61	0	0	0
Hex5HexNAc4SP	H5N4P1	1719.54	0	0	0
NeuAcHex5HexNAc3	S1H5N3	1727.6	0	0	0
Hex4HexNAc5SP	H4N5P1	1760.57	0	0	0
NeuAcHex4HexNAc4	S1H4N4	1768.63	0	0	0
Hex4HexNAc4dHex2SP	H4N4F2P1	1849.6	0	0	0
NeuAcHex4HexNAc3dHex2	S1H4N3F2	1857.66	0	0	0
Hex5HexNAc4dHexSP	H5N4F1P1	1865.6	0	0	0
NeuAcHex6HexNAc3	S1H6N3	1889.65	0	0	0
NeuAcHex4HexNAc4dHex	S1H4N4F1	1914.68	1914.72	57	0.592935
Hex5HexNAc5SP	H5N5P1	1922.62	0	0	0
NeuAcHex5HexNAc4	S1H5N4	1930.68	1930.69	640	6.65752
NeuAcHex4HexNAc5	S1H4N5	1971.71	0	0	0
Hex4HexNAc4dHex3SP	H4N4F3P1	1995.66	0	0	0
Hex5HexNAc4dHex2SP	H5N4F2P1	2011.66	2011.66	218	2.26772
Hex4HexNAc5dHex2SP	H4N5F2P1	2052.68	0	0	0
Hex5HexNAc5dHexSP	H5N5F1P1	2068.68	2068.68	43	0.447302
NeuAcHex4HexNAc4dHexSP2	S1H4N4F1P2	2074.6	0	0	0
NeuAcHex5HexNAc4dHex	S1H5N4F1	2076.74	2076.73	3278	34.099
Hex6HexNAc5SP	H6N5P1	2084.67	0	0	0
NeuAcHex4HexNAc5dHex	S1H4N5F1	2117.76	0	0	0
Hex5HexNAc6SP	H5N6P1	2125.7	0	0	0
NeuAcHex5HexNAc5	S1H5N5	2133.76	0	0	0
NeuAc3Hex2HexNAc2dHex3SP	S3H2N2F3P1	2138.68	0	0	0
NeuAcHex5HexNAc4dHexSP	S1H5N4F1P1	2156.69	0	0	0
Hex5HexNAc4dHex3SP	H5N4F3P1	2157.71	2157.7	276	2.87106
NeuAcHex3HexNAc6dHex	S1H3N6F1	2158.79	0	0	0
NeuAcHex4HexNAc6	S1H4N6	2174.79	0	0	0
Hex4HexNAc5dHex3SP	H4N5F3P1	2198.74	0	0	0
Hex5HexNAc5dHex2SP	H5N5F2P1	2214.74	2214.79	45	0.468107
NeuAc2Hex5HexNAc4	S2H5N4	2221.78	2221.76	1829	19.0259
NeuAcHex5HexNAc4dHex2	S1H5N4F2	2222.8	2222.78	274.766	2.85822
Hex4HexNAc6dHex2SP	H4N6F2P1	2255.76	2255.75	56	0.582533
NeuAc2Hex4HexNAc5	S2H4N5	2262.8	0	0	0
NeuAcHex4HexNAc5dHex2	S1H4N5F2	2263.82	0	0	0
Hex5HexNAc6dHexSP	H5N6F1P1	2271.76	2271.76	28	0.291266
NeuAcHex5HexNAc5dHex	S1H5N5F1	2279.82	2279.79	30	0.312071
NeuAcHex6HexNAc4dHexAc	S1H6N4F1A1	2280.8	0	0	0
Hex6HexNAc6SP	H6N6P1	2287.75	0	0	0
NeuAcHex6HexNAc5	S1H6N5	2295.81	0	0	0
Hex3HexNAc7dHex2SP	H3N7F2P1	2296.79	0	0	0
NeuAcHex5HexNAc4dHex2SP	S1H5N4F2P1	2302.75	0	0	0
Hex5HexNAc4dHex4SP	H5N4F4P1	2303.77	0	0	0
NeuAcHex3HexNAc6dHex2	S1H3N6F2	2304.85	0	0	0
NeuAcHex4HexNAc6dHex	S1H4N6F1	2320.84	0	0	0
NeuAcHex6HexNAc3dHex3	S1H6N3F3	2327.83	0	0	0
NeuAcHex5HexNAc6	S1H5N6	2336.84	0	0	0
NeuAc2Hex3HexNAc4dHex2SP2	S2H3N4F2P2	2349.7	0	0	0
NeuAc3Hex4HexNac4	S3H4N4	2350.82	0	0	0
Hex5HexNAc5dHex3SP	H5N5F3P1	2360.79	2360.8	92	0.957018
Hex11HexNAc2SP2	H11N2P2	2365.66	0	0	0
NeuAc2Hex5HexNAc4dHex	S2H5N4F1	2367.83	2367.83	1077	11.2034
NeuAcHex5HexNAc4dHex3	S1H5N4F3	2368.85	2368.84	110.478	1.14923
Hex6HexNAc5dHex2SP	H6N5F2P1	2376.79	2376.76	120	1.24828
Hex4HexNAc6dHex3SP	H4N6F3P1	2401.82	0	0	0
NeuAc2Hex4HexNAc5dHex	S2H4N5F1	2408.86	0	0	0
NeuAcHex4HexNAc5dHex3	S1H4N5F3	2409.88	0	0	0
Hex5HexNAc6dHex2SP	H5N6F2P1	2417.82	2417.82	50	0.520119
NeuAc2Hex5HexNAc5	S2H5N5	2424.85	0	0	0
NeuAcHex5HexNAc5dHex2	S1H5N5F2	2425.87	0	0	0
Hex6HexNAc6dHexSP	H6N6F1P1	2433.81	2433.81	94	0.977823
NeuAcHex5HexNAc5dHexSP2	S1H5N5F1P2	2439.73	0	0	0
NeuAcHex6HexNAc5dHex	S1H6N5F1	2441.87	2441.86	214	2.22611
NeuAcHex5HexNAc4dHex3SP	S1H5N4F3P1	2448.81	0	0	0
Hex7HexNAc6SP	H7N6P1	2449.81	0	0	0
NeuAcHex3HexNAc6dHex3	S1H3N6F3	2450.91	0	0	0
Hex4HexNAc7dHex2SP	H4N7F2P1	2458.84	0	0	0
NeuAcHex5HexNAc6dHex	S1H5N6F1	2482.9	0	0	0
NeuAc2Hex4HexNAc5dHexSP	S2H4N5F1P1	2488.82	0	0	0
Hex6HexNAc7SP	H6N7P1	2490.83	0	0	0
NeuAcHex6HexNAc6	S1H6N6	2498.89	0	0	0
Hex5HexNAc5dHex4SP	H5N5F4P1	2506.85	0	0	0
Hex6HexNAc5dHex3SP	H6N5F3P1	2522.85	2522.86	122	1.26909
NeuAcHex4HexNAc7dHex	S1H4N7F1	2523.92	0	0	0
Hex5HexNAc6dHex3SP	H5N6F3P1	2563.87	2563.95	73	0.759373
NeuAc2Hex5HexNAc5dHex	S2H5N5F1	2570.91	0	0	0
NeuAcHex5HexNAc5dHex3	S1H5N5F3	2571.93	0	0	0
NeuAcHex6HexNAc6SP	S1H6N6P1	2578.85	0	0	0
Hex6HexNAc6dHex2SP	H6N6F2P1	2579.87	2579.87	102	1.06104
NeuAc2Hex6HexNAc5	S2H6N5	2586.91	0	0	0
NeuAcHex6HexNAc5dHex2	S1H6N5F2	2587.93	2587.96	31	0.322474
Hex5HexNAc7dHex2SP	H5N7F2P1	2620.9	0	0	0
NeuAcHex5HexNAc6dHex2	S1H5N6F2	2628.95	0	0	0
NeuAcHex6HexNAc6dHex	S1H6N6F1	2644.95	0	0	0
Hex7HexNAc7SP	H7N7P1	2652.88	0	0	0
NeuAc2Hex5HexNAc4dHex3	S2H5N4F3	2659.95	0	0	0
NeuAcHex7HexNAc6	S1H7N6	2660.94	0	0	0
NeuAcHex6HexNAc5dHex2SP	S1H6N5F2P1	2667.88	0	0	0
Hex6HexNAc5dHex4SP	H6N5F4P1	2668.9	2668.91	49	0.509716
NeuAcHex5HexNAc7dHex	S1H5N7F1	2685.98	0	0	0
NeuAcHex6HexNAc7	S1H6N7	2701.97	0	0	0
Hex5HexNAc6dHex4SP	H5N6F4P1	2709.93	0	0	0
NeuAc3Hex5HexNAc5	S3H5N5	2715.95	0	0	0
Hex6HexNAc6dHex3SP	H6N6F3P1	2725.93	2725.97	90	0.936214
NeuAc2Hex6HexNAc5dHex	S2H6N5F1	2732.97	2732.99	181	1.88283
NeuAcHex6HexNAc5dHex3	S1H6N5F3	2733.99	2734.01	12.946	0.134669
Hex7HexNAc6dHex2SP	H7N6F2P1	2741.92	2741.94	45	0.468107
Hex5HexNAc7dHex3SP	H5N7F3P1	2766.95	0	0	0
NeuAc2Hex5HexNAc6dHex	S2H5N6F1	2773.99	0	0	0
NeuAcHex5HexNAc6dHex3	S1H5N6F3	2775.01	0	0	0
Hex6HexNAc7dHex2SP	H6N7F2P1	2782.95	0	0	0
NeuAc2Hex6HexNAc6	S2H6N6	2789.99	0	0	0
NeuAcHex6HexNAc6dHex2	S1H6N6F2	2791.01	0	0	0
NeuAc3Hex5HexNAc4dHex2	S3H5N4F2	2804.99	0	0	0
NeuAcHex7HexNAc6dHex	S1H7N6F1	2807	2807.09	50	0.520119
Hex4HexNAc8dHex3SP	H4N8F3P1	2807.98	0	0	0
NeuAcHex6HexNAc5dHex3SP	S1H6N5F3P1	2813.94	0	0	0
Hex8HexNAc7SP	H8N7P1	2814.94	0	0	0
NeuAcHex5HexNAc7dHex2	S1H5N7F2	2832.03	0	0	0
NeuAcHex6HexNAc7dHex	S1H6N7F1	2848.03	0	0	0
Hex7HexNAc8SP	H7N8P1	2855.96	0	0	0
NeuAcHex7HexNAc7	S1H7N7	2864.02	0	0	0
Hex6HexNAc6dHex4SP	H6N6F4P1	2871.98	2872.03	55	0.572131
NeuAc3Hex6HexNAc5	S3H6N5	2878	2878.05	83	0.863397
NeuAc2Hex6HexNAc5dHex2	S2H6N5F2	2879.02	0	0	0
NeuAcHex6HexNAc5dHex4	S1H6N5F4	2880.04	0	0	0
Hex7HexNAc6dHex3SP	H7N6F3P1	2887.98	2888.01	54	0.561728
NeuAc2Hex5HexNAc6dHex2	S2H5N6F2	2920.05	0	0	0
NeuGc3Hex6HexNAc5	G3H6N5	2925.99	0	0	0
Hex6HexNAc7dHex3SP	H6N7F3P1	2929.01	0	0	0
NeuAcHex6HexNAc6dHex3	S1H6N6F3	2937.07	0	0	0
Hex7HexNAc7dHex2SP	H7N7F2P1	2945	0	0	0
NeuAc2Hex7HexNAc6	S2H7N6	2952.04	0	0	0
NeuAcHex7HexNAc6dHex2	S1H7N6F2	2953.06	0	0	0
NeuAcHex6HexNAc5dHex4SP	S1H6N5F4P1	2960	0	0	0
Hex8HexNAc7dHexSP	H8N7F1P1	2961	0	0	0
NeuAcHex6HexNAc7dHex2	S1H6N7F2	2994.09	0	0	0
Hex8HexNAc8SP	H8N8P1	3018.02	0	0	0
NeuAc3Hex6HexNAc5dHex	S3H6N5F1	3024.06	3024.16	133	1.38352
NeuAc2Hex6HexNAc5dHex3	S2H6N5F3	3025.08	0	0	0
NeuAcHex8HexNAc7	S1H8N7	3026.08	0	0	0
Hex7HexNAc6dHex4SP	H7N6F4P1	3034.04	0	0	0
Hex6HexNAc7dHex4SP	H6N7F4P1	3075.06	0	0	0
NeuAc2Hex6HexNAc6dHex2	S2H6N6F2	3082.1	0	0	0
NeuAcHex6HexNAc6dHex4	S1H6N6F4	3083.12	0	0	0
Hex7HexNAc7dHex3SP	H7N7F3P1	3091.06	0	0	0
NeuAc2Hex7HexNAc6dHex	S2H7N6F1	3098.1	0	0	0
NeuAcHex7HexNAc6dHex3	S1H7N6F3	3099.12	0	0	0
NeuAcHex6HexNAc7dHex3	S1H6N7F3	3140.14	0	0	0
NeuAcHex7HexNAc7dHex2	S1H7N7F2	3156.14	0	0	0
NeuAc2Hex6HexNAc5dHex4	S2H6N5F4	3171.14	0	0	0
NeuAcHex8HexNAc7dHex	S1H8N7F1	3172.13	0	0	0
Hex9HexNAc8SP	H9N8P1	3180.07	0	0	0
Hex8HexNAc9SP	H8N9P1	3221.1	0	0	0
NeuAc2Hex6HexNAc6dHex3	S2H6N6F3	3228.16	0	0	0
NeuAcHex8HexNAc8	S1H8N8	3229.16	0	0	0
Hex7HexNAc7dHex4SP	H7N7F4P1	3237.12	0	0	0
NeuAc2Hex7HexNAc6dHex2	S2H7N6F2	3244.16	0	0	0
NeuAcHex7HexNAc6dHex4	S1H7N6F4	3245.18	0	0	0
NeuAc2Hex6HexNAc7dHex2	S2H6N7F2	3285.18	0	0	0
NeuAc3Hex5HexNAc8	S3H5N8	3325.19	0	0	0
Hex9HexNAc8dHexSP	H9N8F1P1	3326.13	0	0	0
Hex8HexNAc9dHexSP	H8N9F1P1	3367.15	0	0	0
Hex9HexNAc9SP	H9N9P1	3383.15	0	0	0
NeuAc3Hex7HexNAc6dHex	S3H7N6F1	3389.19	0	0	0
NeuAc2Hex7HexNAc6dHex3	S2H7N6F3	3390.21	0	0	0
NeuAcHex9HexNAc8	S1H9N8	3391.21	0	0	0
NeuAc2Hex8HexNAc7dHex	S2H8N7F1	3463.23	0	0	0
NeuAcHex8HexNAc7dHex3	S1H8N7F3	3464.25	0	0	0
NeuAc2Hex5HexNAc8dHex3	S2H5N8F3	3472.27	0	0	0
NeuAc2Hex5HexNAc9dHex2	S2H5N9F2	3529.29	0	0	0
NeuAcHex9HexNAc8dHex	S1H9N8F1	3537.27	0	0	0
Hex10HexNAc9SP	H10N9P1	3545.2	0	0	0
Hex8HexNAc8dHex4SP	H8N8F4P1	3602.25	0	0	0
Hex9HexNAc8dHex3SP	H9N8F3P1	3618.24	0	0	0
NeuAc3Hex7HexNAc6dHex3	S3H7N6F3	3681.31	0	0	0
NeuAcHex9HexNAc8dHex2	S1H9N8F2	3683.32	0	0	0
Hex10HexNAc9dHexSP	H10N9F1P1	3691.26	0	0	0
			AH33-31-6-2b
Composition	Short	Theoretical m\z	Observed m\z	Intens.	%
Hex4HexNAc3SP	H4N3P1	1354.41	0	0	0
Hex4HexNAc3dHexSP	H4N3F1P1	1500.47	0	0	0
Hex3HexNAc4dHexSP	H3N4F1P1	1541.49	0	0	0
NeuAcHex4HexNAc3	S1H4N3	1565.55	1565.52	36	0.288083
Hex4HexNAc3dHex2SP	H4N3F2P1	1646.52	0	0	0
NeuAcHex4HexNAc3dHex	S1H4N3F1	1711.61	1711.61	381	3.04887
Hex5HexNAc4SP	H5N4P1	1719.54	0	0	0
NeuAcHex5HexNAc3	S1H5N3	1727.6	0	0	0
Hex4HexNAc5SP	H4N5P1	1760.57	0	0	0
NeuAcHex4HexNAc4	S1H4N4	1768.63	1768.66	43	0.344099
Hex4HexNAc4dHex2SP	H4N4F2P1	1849.6	0	0	0
NeuAcHex4HexNAc3dHex2	S1H4N3F2	1857.66	0	0	0
Hex5HexNAc4dHexSP	H5N4F1P1	1865.6	0	0	0
NeuAcHex6HexNAc3	S1H6N3	1889.65	0	0	0
NeuAcHex4HexNAc4dHex	S1H4N4F1	1914.68	1914.68	243	1.94456
Hex5HexNAc5SP	H5N5P1	1922.62	0	0	0
NeuAcHex5HexNAc4	S1H5N4	1930.68	1930.68	2017	16.1406
NeuAcHex4HexNAc5	S1H4N5	1971.71	0	0	0
Hex4HexNAc4dHex3SP	H4N4F3P1	1995.66	0	0	0
Hex5HexNAc4dHex2SP	H5N4F2P1	2011.66	0	0	0
Hex4HexNAc5dHex2SP	H4N5F2P1	2052.68	0	0	0
Hex5HexNAc5dHexSP	H5N5F1P1	2068.68	0	0	0
NeuAcHex4HexNAc4dHexSP2	S1H4N4F1P2	2074.6	0	0	0
NeuAcHex5HexNAc4dHex	S1H5N4F1	2076.74	2076.74	3125	25.0072
Hex6HexNAc5SP	H6N5P1	2084.67	0	0	0
NeuAcHex4HexNAc5dHex	S1H4N5F1	2117.76	2117.8	32	0.256073
Hex5HexNAc6SP	H5N6P1	2125.7	0	0	0
NeuAcHex5HexNAc5	S1H5N5	2133.76	0	0	0
NeuAc3Hex2HexNAc2dHex3SP	S3H2N2F3P1	2138.68	0	0	0
NeuAcHex5HexNAc4dHexSP	S1H5N4F1P1	2156.69	0	0	0
Hex5HexNAc4dHex3SP	H5N4F3P1	2157.71	0	0	0
NeuAcHex3HexNAc6dHex	S1H3N6F1	2158.79	0	0	0
NeuAcHex4HexNAc6	S1H4N6	2174.79	0	0	0
Hex4HexNAc5dHex3SP	H4N5F3P1	2198.74	0	0	0
Hex5HexNAc5dHex2SP	H5N5F2P1	2214.74	0	0	0
NeuAc2Hex5HexNAc4	S2H5N4	2221.78	2221.77	3643	29.1524
NeuAcHex5HexNAc4dHex2	S1H5N4F2	2222.8	2222.77	552.083	4.41793
Hex4HexNAc6dHex2SP	H4N6F2P1	2255.76	0	0	0
NeuAc2Hex4HexNAc5	S2H4N5	2262.8	0	0	0
NeuAcHex4HexNAc5dHex2	S1H4N5F2	2263.82	0	0	0
Hex5HexNAc6dHexSP	H5N6F1P1	2271.76	0	0	0
NeuAcHex5HexNAc5dHex	S1H5N5F1	2279.82	2279.85	130	1.0403
NeuAcHex6HexNAc4dHexAc	S1H6N4F1A1	2280.8	0	0	0
Hex6HexNAc6SP	H6N6P1	2287.75	0	0	0
NeuAcHex6HexNAc5	S1H6N5	2295.81	2295.85	45	0.360103
Hex3HexNAc7dHex2SP	H3N7F2P1	2296.79	0	0	0
NeuAcHex5HexNAc4dHex2SP	S1H5N4F2P1	2302.75	0	0	0
Hex5HexNAc4dHex4SP	H5N4F4P1	2303.77	0	0	0
NeuAcHex3HexNAc6dHex2	S1H3N6F2	2304.85	0	0	0
NeuAcHex4HexNAc6dHex	S1H4N6F1	2320.84	0	0	0
NeuAcHex6HexNAc3dHex3	S1H6N3F3	2327.83	0	0	0
NeuAcHex5HexNAc6	S1H5N6	2336.84	0	0	0
NeuAc2Hex3HexNAc4dHex2SP2	S2H3N4F2P2	2349.7	0	0	0
NeuAc3Hex4HexNac4	S3H4N4	2350.82	0	0	0
Hex5HexNAc5dHex3SP	H5N5F3P1	2360.79	0	0	0
Hex11HexNAc2SP2	H11N2P2	2365.66	0	0	0
NeuAc2Hex5HexNAc4dHex	S2H5N4F1	2367.83	2367.83	1025	8.20235
NeuAcHex5HexNAc4dHex3	S1H5N4F3	2368.85	2368.83	149.434	1.19582
Hex6HexNAc5dHex2SP	H6N5F2P1	2376.79	0	0	0
Hex4HexNAc6dHex3SP	H4N6F3P1	2401.82	0	0	0
NeuAc2Hex4HexNAc5dHex	S2H4N5F1	2408.86	0	0	0
NeuAcHex4HexNAc5dHex3	S1H4N5F3	2409.88	0	0	0
Hex5HexNAc6dHex2SP	H5N6F2P1	2417.82	0	0	0
NeuAc2Hex5HexNAc5	S2H5N5	2424.85	0	0	0
NeuAcHex5HexNAc5dHex2	S1H5N5F2	2425.87	0	0	0
Hex6HexNAc6dHexSP	H6N6F1P1	2433.81	0	0	0
NeuAcHex5HexNAc5dHexSP2	S1H5N5F1P2	2439.73	0	0	0
NeuAcHex6HexNAc5dHex	S1H6N5F1	2441.87	2441.88	327	2.61675
NeuAcHex5HexNAc4dHex3SP	S1H5N4F3P1	2448.81	0	0	0
Hex7HexNAc6SP	H7N6P1	2449.81	0	0	0
NeuAcHex3HexNAc6dHex3	S1H3N6F3	2450.91	0	0	0
Hex4HexNAc7dHex2SP	H4N7F2P1	2458.84	0	0	0
NeuAcHex5HexNAc6dHex	S1H5N6F1	2482.9	0	0	0
NeuAc2Hex4HexNAc5dHexSP	S2H4N5F1P1	2488.82	0	0	0
Hex6HexNAc7SP	H6N7P1	2490.83	0	0	0
NeuAcHex6HexNAc6	S1H6N6	2498.89	0	0	0
Hex5HexNAc5dHex4SP	H5N5F4P1	2506.85	0	0	0
Hex6HexNAc5dHex3SP	H6N5F3P1	2522.85	0	0	0
NeuAcHex4HexNAc7dHex	S1H4N7F1	2523.92	0	0	0
Hex5HexNAc6dHex3SP	H5N6F3P1	2563.87	0	0	0
NeuAc2Hex5HexNAc5dHex	S2H5N5F1	2570.91	0	0	0
NeuAcHex5HexNAc5dHex3	S1H5N5F3	2571.93	0	0	0
NeuAcHex6HexNAc6SP	S1H6N6P1	2578.85	0	0	0
Hex6HexNAc6dHex2SP	H6N6F2P1	2579.87	0	0	0
NeuAc2Hex6HexNAc5	S2H6N5	2586.91	2586.95	47	0.376108
NeuAcHex6HexNAc5dHex2	S1H6N5F2	2587.93	2587.89	17.8136	0.14255
Hex5HexNAc7dHex2SP	H5N7F2P1	2620.9	0	0	0
NeuAcHex5HexNAc6dHex2	S1H5N6F2	2628.95	0	0	0
NeuAcHex6HexNAc6dHex	S1H6N6F1	2644.95	0	0	0
Hex7HexNAc7SP	H7N7P1	2652.88	0	0	0
NeuAc2Hex5HexNAc4dHex3	S2H5N4F3	2659.95	0	0	0
NeuAcHex7HexNAc6	S1H7N6	2660.94	0	0	0
NeuAcHex6HexNAc5dHex2SP	S1H6N5F2P1	2667.88	0	0	0
Hex6HexNAc5dHex4SP	H6N5F4P1	2668.9	0	0	0
NeuAcHex5HexNAc7dHex	S1H5N7F1	2685.98	0	0	0
NeuAcHex6HexNAc7	S1H6N7	2701.97	0	0	0
Hex5HexNAc6dHex4SP	H5N6F4P1	2709.93	0	0	0
NeuAc3Hex5HexNAc5	S3H5N5	2715.95	0	0	0
Hex6HexNAc6dHex3SP	H6N6F3P1	2725.93	0	0	0
NeuAc2Hex6HexNAc5dHex	S2H6N5F1	2732.97	2732.98	181	1.44842
NeuAcHex6HexNAc5dHex3	S1H6N5F3	2733.99	2733.96	61.946	0.49571
Hex7HexNAc6dHex2SP	H7N6F2P1	2741.92	0	0	0
Hex5HexNAc7dHex3SP	H5N7F3P1	2766.95	0	0	0
NeuAc2Hex5HexNAc6dHex	S2H5N6F1	2773.99	0	0	0
NeuAcHex5HexNAc6dHex3	S1H5N6F3	2775.01	0	0	0
Hex6HexNAc7dHex2SP	H6N7F2P1	2782.95	0	0	0
NeuAc2Hex6HexNAc6	S2H6N6	2789.99	0	0	0
NeuAcHex6HexNAc6dHex2	S1H6N6F2	2791.01	0	0	0
NeuAc3Hex5HexNAc4dHex2	S3H5N4F2	2804.99	0	0	0
NeuAcHex7HexNAc6dHex	S1H7N6F1	2807	2807	72	0.576165
Hex4HexNAc8dHex3SP	H4N8F3P1	2807.98	2807.99	64.2173	0.513886
NeuAcHex6HexNAc5dHex3SP	S1H6N5F3P1	2813.94	0	0	0
Hex8HexNAc7SP	H8N7P1	2814.94	0	0	0
NeuAcHex5HexNAc7dHex2	S1H5N7F2	2832.03	0	0	0
NeuAcHex6HexNAc7dHex	S1H6N7F1	2848.03	0	0	0
Hex7HexNAc8SP	H7N8P1	2855.96	0	0	0
NeuAcHex7HexNAc7	S1H7N7	2864.02	0	0	0
Hex6HexNAc6dHex4SP	H6N6F4P1	2871.98	0	0	0
NeuAc3Hex6HexNAc5	S3H6N5	2878	2878.01	62	0.496142
NeuAc2Hex6HexNAc5dHex2	S2H6N5F2	2879.02	2879.06	21.9237	0.17544
NeuAcHex6HexNAc5dHex4	S1H6N5F4	2880.04	0	0	0
Hex7HexNAc6dHex3SP	H7N6F3P1	2887.98	0	0	0
NeuAc2Hex5HexNAc6dHex2	S2H5N6F2	2920.05	0	0	0
NeuGc3Hex6HexNAc5	G3H6N5	2925.99	0	0	0
Hex6HexNAc7dHex3SP	H6N7F3P1	2929.01	0	0	0
NeuAcHex6HexNAc6dHex3	S1H6N6F3	2937.07	0	0	0
Hex7HexNAc7dHex2SP	H7N7F2P1	2945	0	0	0
NeuAc2Hex7HexNAc6	S2H7N6	2952.04	0	0	0
NeuAcHex7HexNAc6dHex2	S1H7N6F2	2953.06	0	0	0
NeuAcHex6HexNAc5dHex4SP	S1H6N5F4P1	2960	0	0	0
Hex8HexNAc7dHexSP	H8N7F1P1	2961	0	0	0
NeuAcHex6HexNAc7dHex2	S1H6N7F2	2994.09	0	0	0
Hex8HexNAc8SP	H8N8P1	3018.02	0	0	0
NeuAc3Hex6HexNAc5dHex	S3H6N5F1	3024.06	3024.05	136	1.08831
NeuAc2Hex6HexNAc5dHex3	S2H6N5F3	3025.08	0	0	0
NeuAcHex8HexNAc7	S1H8N7	3026.08	0	0	0
Hex7HexNAc6dHex4SP	H7N6F4P1	3034.04	0	0	0
Hex6HexNAc7dHex4SP	H6N7F4P1	3075.06	0	0	0
NeuAc2Hex6HexNAc6dHex2	S2H6N6F2	3082.1	0	0	0
NeuAcHex6HexNAc6dHex4	S1H6N6F4	3083.12	0	0	0
Hex7HexNAc7dHex3SP	H7N7F3P1	3091.06	0	0	0
NeuAc2Hex7HexNAc6dHex	S2H7N6F1	3098.1	3098.1	54	0.432124
NeuAcHex7HexNAc6dHex3	S1H7N6F3	3099.12	0	0	0
NeuAcHex6HexNAc7dHex3	S1H6N7F3	3140.14	0	0	0
NeuAcHex7HexNAc7dHex2	S1H7N7F2	3156.14	0	0	0
NeuAc2Hex6HexNAc5dHex4	S2H6N5F4	3171.14	0	0	0
NeuAcHex8HexNAc7dHex	S1H8N7F1	3172.13	0	0	0
Hex9HexNAc8SP	H9N8P1	3180.07	0	0	0
Hex8HexNAc9SP	H8N9P1	3221.1	0	0	0
NeuAc2Hex6HexNAc6dHex3	S2H6N6F3	3228.16	0	0	0
NeuAcHex8HexNAc8	S1H8N8	3229.16	0	0	0
Hex7HexNAc7dHex4SP	H7N7F4P1	3237.12	0	0	0
NeuAc2Hex7HexNAc6dHex2	S2H7N6F2	3244.16	0	0	0
NeuAcHex7HexNAc6dHex4	S1H7N6F4	3245.18	0	0	0
NeuAc2Hex6HexNAc7dHex2	S2H6N7F2	3285.18	0	0	0
NeuAc3Hex5HexNAc8	S3H5N8	3325.19	0	0	0
Hex9HexNAc8dHexSP	H9N8F1P1	3326.13	0	0	0
Hex8HexNAc9dHexSP	H8N9F1P1	3367.15	0	0	0
Hex9HexNAc9SP	H9N9P1	3383.15	0	0	0
NeuAc3Hex7HexNAc6dHex	S3H7N6F1	3389.19	3389.22	30	0.240069
NeuAc2Hex7HexNAc6dHex3	S2H7N6F3	3390.21	0	0	0
NeuAcHex9HexNAc8	S1H9N8	3391.21	0	0	0
NeuAc2Hex8HexNAc7dHex	S2H8N7F1	3463.23	0	0	0
NeuAcHex8HexNAc7dHex3	S1H8N7F3	3464.25	0	0	0
NeuAc2Hex5HexNAc8dHex3	S2H5N8F3	3472.27	0	0	0
NeuAc2Hex5HexNAc9dHex2	S2H5N9F2	3529.29	0	0	0
NeuAcHex9HexNAc8dHex	S1H9N8F1	3537.27	0	0	0
Hex10HexNAc9SP	H10N9P1	3545.2	0	0	0
Hex8HexNAc8dHex4SP	H8N8F4P1	3602.25	0	0	0
Hex9HexNAc8dHex3SP	H9N8F3P1	3618.24	0	0	0
NeuAc3Hex7HexNAc6dHex3	S3H7N6F3	3681.31	0	0	0
NeuAcHex9HexNAc8dHex2	S1H9N8F2	3683.32	0	0	0
Hex10HexNAc9dHexSP	H10N9F1P1	3691.26	0	0	0
			AH33-31-7-2b
Composition	Short	Theoretical m\z	Observed m\z	Intens.	%
Hex4HexNAc3SP	H4N3P1	1354.41	0	0	0
Hex4HexNAc3dHexSP	H4N3F1P1	1500.47	0	0	0
Hex3HexNAc4dHexSP	H3N4F1P1	1541.49	0	0	0
NeuAcHex4HexNAc3	S1H4N3	1565.55	0	0	0
Hex4HexNAc3dHex2SP	H4N3F2P1	1646.52	0	0	0
NeuAcHex4HexNAc3dHex	S1H4N3F1	1711.61	1711.61	204	2.27868
Hex5HexNAc4SP	H5N4P1	1719.54	0	0	0
NeuAcHex5HexNAc3	S1H5N3	1727.6	0	0	0
Hex4HexNAc5SP	H4N5P1	1760.57	0	0	0
NeuAcHex4HexNAc4	S1H4N4	1768.63	0	0	0
Hex4HexNAc4dHex2SP	H4N4F2P1	1849.6	0	0	0
NeuAcHex4HexNAc3dHex2	S1H4N3F2	1857.66	0	0	0
Hex5HexNAc4dHexSP	H5N4F1P1	1865.6	0	0	0
NeuAcHex6HexNAc3	S1H6N3	1889.65	0	0	0
NeuAcHex4HexNAc4dHex	S1H4N4F1	1914.68	1914.69	89	0.994129
Hex5HexNAc5SP	H5N5P1	1922.62	0	0	0
NeuAcHex5HexNAc4	S1H5N4	1930.68	1930.69	1128	12.5997
NeuAcHex4HexNAc5	S1H4N5	1971.71	0	0	0
Hex4HexNAc4dHex3SP	H4N4F3P1	1995.66	0	0	0
Hex5HexNAc4dHex2SP	H5N4F2P1	2011.66	0	0	0
Hex4HexNAc5dHex2SP	H4N5F2P1	2052.68	0	0	0
Hex5HexNAc5dHexSP	H5N5F1P1	2068.68	0	0	0
NeuAcHex4HexNAc4dHexSP2	S1H4N4F1P2	2074.6	0	0	0
NeuAcHex5HexNAc4dHex	S1H5N4F1	2076.74	2076.74	2465	27.534
Hex6HexNAc5SP	H6N5P1	2084.67	0	0	0
NeuAcHex4HexNAc5dHex	S1H4N5F1	2117.76	0	0	0
Hex5HexNAc6SP	H5N6P1	2125.7	0	0	0
NeuAcHex5HexNAc5	S1H5N5	2133.76	0	0	0
NeuAc3Hex2HexNAc2dHex3SP	S3H2N2F3P1	2138.68	0	0	0
NeuAcHex5HexNAc4dHexSP	S1H5N4F1P1	2156.69	0	0	0
Hex5HexNAc4dHex3SP	H5N4F3P1	2157.71	0	0	0
NeuAcHex3HexNAc6dHex	S1H3N6F1	2158.79	0	0	0
NeuAcHex4HexNAc6	S1H4N6	2174.79	0	0	0
Hex4HexNAc5dHex3SP	H4N5F3P1	2198.74	0	0	0
Hex5HexNAc5dHex2SP	H5N5F2P1	2214.74	0	0	0
NeuAc2Hex5HexNAc4	S2H5N4	2221.78	2221.77	2545	28.4276
NeuAcHex5HexNAc4dHex2	S1H5N4F2	2222.8	2222.77	305.205	3.40914
Hex4HexNAc6dHex2SP	H4N6F2P1	2255.76	0	0	0
NeuAc2Hex4HexNAc5	S2H4N5	2262.8	0	0	0
NeuAcHex4HexNAc5dHex2	S1H4N5F2	2263.82	0	0	0
Hex5HexNAc6dHexSP	H5N6F1P1	2271.76	0	0	0
NeuAcHex5HexNAc5dHex	S1H5N5F1	2279.82	2279.84	73	0.815409
NeuAcHex6HexNAc4dHexAc	S1H6N4F1A1	2280.8	0	0	0
Hex6HexNAc6SP	H6N6P1	2287.75	0	0	0
NeuAcHex6HexNAc5	S1H6N5	2295.81	0	0	0
Hex3HexNAc7dHex2SP	H3N7F2P1	2296.79	0	0	0
NeuAcHex5HexNAc4dHex2SP	S1H5N4F2P1	2302.75	0	0	0
Hex5HexNAc4dHex4SP	H5N4F4P1	2303.77	0	0	0
NeuAcHex3HexNAc6dHex2	S1H3N6F2	2304.85	0	0	0
NeuAcHex4HexNAc6dHex	S1H4N6F1	2320.84	0	0	0
NeuAcHex6HexNAc3dHex3	S1H6N3F3	2327.83	0	0	0
NeuAcHex5HexNAc6	S1H5N6	2336.84	0	0	0
NeuAc2Hex3HexNAc4dHex2SP2	S2H3N4F2P2	2349.7	0	0	0
NeuAc3Hex4HexNac4	S3H4N4	2350.82	0	0	0
Hex5HexNAc5dHex3SP	H5N5F3P1	2360.79	0	0	0
Hex11HexNAc2SP2	H11N2P2	2365.66	0	0	0
NeuAc2Hex5HexNAc4dHex	S2H5N4F1	2367.83	2367.81	997	11.1365
NeuAcHex5HexNAc4dHex3	S1H5N4F3	2368.85	2368.82	178.488	1.99371
Hex6HexNAc5dHex2SP	H6N5F2P1	2376.79	0	0	0
Hex4HexNAc6dHex3SP	H4N6F3P1	2401.82	0	0	0
NeuAc2Hex4HexNAc5dHex	S2H4N5F1	2408.86	0	0	0
NeuAcHex4HexNAc5dHex3	S1H4N5F3	2409.88	0	0	0
Hex5HexNAc6dHex2SP	H5N6F2P1	2417.82	0	0	0
NeuAc2Hex5HexNAc5	S2H5N5	2424.85	0	0	0
NeuAcHex5HexNAc5dHex2	S1H5N5F2	2425.87	0	0	0
Hex6HexNAc6dHexSP	H6N6F1P1	2433.81	0	0	0
NeuAcHex5HexNAc5dHexSP2	S1H5N5F1P2	2439.73	0	0	0
NeuAcHex6HexNAc5dHex	S1H6N5F1	2441.87	2441.88	215	2.40155
NeuAcHex5HexNAc4dHex3SP	S1H5N4F3P1	2448.81	0	0	0
Hex7HexNAc6SP	H7N6P1	2449.81	0	0	0
NeuAcHex3HexNAc6dHex3	S1H3N6F3	2450.91	0	0	0
Hex4HexNAc7dHex2SP	H4N7F2P1	2458.84	0	0	0
NeuAcHex5HexNAc6dHex	S1H5N6F1	2482.9	0	0	0
NeuAc2Hex4HexNAc5dHexSP	S2H4N5F1P1	2488.82	0	0	0
Hex6HexNAc7SP	H6N7P1	2490.83	0	0	0
NeuAcHex6HexNAc6	S1H6N6	2498.89	0	0	0
Hex5HexNAc5dHex4SP	H5N5F4P1	2506.85	0	0	0
Hex6HexNAc5dHex3SP	H6N5F3P1	2522.85	0	0	0
NeuAcHex4HexNAc7dHex	S1H4N7F1	2523.92	0	0	0
Hex5HexNAc6dHex3SP	H5N6F3P1	2563.87	0	0	0
NeuAc2Hex5HexNAc5dHex	S2H5N5F1	2570.91	2570.86	46	0.51382
NeuAcHex5HexNAc5dHex3	S1H5N5F3	2571.93	0	0	0
NeuAcHex6HexNAc6SP	S1H6N6P1	2578.85	0	0	0
Hex6HexNAc6dHex2SP	H6N6F2P1	2579.87	0	0	0
NeuAc2Hex6HexNAc5	S2H6N5	2586.91	2586.91	62	0.692539
NeuAcHex6HexNAc5dHex2	S1H6N5F2	2587.93	0	0	0
Hex5HexNAc7dHex2SP	H5N7F2P1	2620.9	0	0	0
NeuAcHex5HexNAc6dHex2	S1H5N6F2	2628.95	0	0	0
NeuAcHex6HexNAc6dHex	S1H6N6F1	2644.95	0	0	0
Hex7HexNAc7SP	H7N7P1	2652.88	0	0	0
NeuAc2Hex5HexNAc4dHex3	S2H5N4F3	2659.95	0	0	0
NeuAcHex7HexNAc6	S1H7N6	2660.94	0	0	0
NeuAcHex6HexNAc5dHex2SP	S1H6N5F2P1	2667.88	0	0	0
Hex6HexNAc5dHex4SP	H6N5F4P1	2668.9	0	0	0
NeuAcHex5HexNAc7dHex	S1H5N7F1	2685.98	0	0	0
NeuAcHex6HexNAc7	S1H6N7	2701.97	0	0	0
Hex5HexNAc6dHex4SP	H5N6F4P1	2709.93	0	0	0
NeuAc3Hex5HexNAc5	S3H5N5	2715.95	0	0	0
Hex6HexNAc6dHex3SP	H6N6F3P1	2725.93	0	0	0
NeuAc2Hex6HexNAc5dHex	S2H6N5F1	2732.97	2733	146	1.63082
NeuAcHex6HexNAc5dHex3	S1H6N5F3	2733.99	2734.02	25.9178	0.289501
Hex7HexNAc6dHex2SP	H7N6F2P1	2741.92	0	0	0
Hex5HexNAc7dHex3SP	H5N7F3P1	2766.95	0	0	0
NeuAc2Hex5HexNAc6dHex	S2H5N6F1	2773.99	0	0	0
NeuAcHex5HexNAc6dHex3	S1H5N6F3	2775.01	0	0	0
Hex6HexNAc7dHex2SP	H6N7F2P1	2782.95	0	0	0
NeuAc2Hex6HexNAc6	S2H6N6	2789.99	0	0	0
NeuAcHex6HexNAc6dHex2	S1H6N6F2	2791.01	0	0	0
NeuAc3Hex5HexNAc4dHex2	S3H5N4F2	2804.99	0	0	0
NeuAcHex7HexNAc6dHex	S1H7N6F1	2807	2806.95	32	0.35744
Hex4HexNAc8dHex3SP	H4N8F3P1	2807.98	2808.02	19.541	0.218273
NeuAcHex6HexNAc5dHex3SP	S1H6N5F3P1	2813.94	0	0	0
Hex8HexNAc7SP	H8N7P1	2814.94	0	0	0
NeuAcHex5HexNAc7dHex2	S1H5N7F2	2832.03	0	0	0
NeuAcHex6HexNAc7dHex	S1H6N7F1	2848.03	0	0	0
Hex7HexNAc8SP	H7N8P1	2855.96	0	0	0
NeuAcHex7HexNAc7	S1H7N7	2864.02	0	0	0
Hex6HexNAc6dHex4SP	H6N6F4P1	2871.98	0	0	0
NeuAc3Hex6HexNAc5	S3H6N5	2878	2877.96	85	0.949449
NeuAc2Hex6HexNAc5dHex2	S2H6N5F2	2879.02	2878.98	12.96	0.144763
NeuAcHex6HexNAc5dHex4	S1H6N5F4	2880.04	0	0	0
Hex7HexNAc6dHex3SP	H7N6F3P1	2887.98	0	0	0
NeuAc2Hex5HexNAc6dHex2	S2H5N6F2	2920.05	0	0	0
NeuGc3Hex6HexNAc5	G3H6N5	2925.99	0	0	0
Hex6HexNAc7dHex3SP	H6N7F3P1	2929.01	0	0	0
NeuAcHex6HexNAc6dHex3	S1H6N6F3	2937.07	0	0	0
Hex7HexNAc7dHex2SP	H7N7F2P1	2945	0	0	0
NeuAc2Hex7HexNAc6	S2H7N6	2952.04	0	0	0
NeuAcHex7HexNAc6dHex2	S1H7N6F2	2953.06	0	0	0
NeuAcHex6HexNAc5dHex4SP	S1H6N5F4P1	2960	0	0	0
Hex8HexNAc7dHexSP	H8N7F1P1	2961	0	0	0
NeuAcHex6HexNAc7dHex2	S1H6N7F2	2994.09	0	0	0
Hex8HexNAc8SP	H8N8P1	3018.02	0	0	0
NeuAc3Hex6HexNAc5dHex	S3H6N5F1	3024.06	3024	119	1.32923
NeuAc2Hex6HexNAc5dHex3	S2H6N5F3	3025.08	3025.07	30.1033	0.336254
NeuAcHex8HexNAc7	S1H8N7	3026.08	3026.05	28.3447	0.31661
Hex7HexNAc6dHex4SP	H7N6F4P1	3034.04	0	0	0
Hex6HexNAc7dHex4SP	H6N7F4P1	3075.06	0	0	0
NeuAc2Hex6HexNAc6dHex2	S2H6N6F2	3082.1	0	0	0
NeuAcHex6HexNAc6dHex4	S1H6N6F4	3083.12	0	0	0
Hex7HexNAc7dHex3SP	H7N7F3P1	3091.06	0	0	0
NeuAc2Hex7HexNAc6dHex	S2H7N6F1	3098.1	3098.09	49	0.54733
NeuAcHex7HexNAc6dHex3	S1H7N6F3	3099.12	0	0	0
NeuAcHex6HexNAc7dHex3	S1H6N7F3	3140.14	0	0	0
NeuAcHex7HexNAc7dHex2	S1H7N7F2	3156.14	0	0	0
NeuAc2Hex6HexNAc5dHex4	S2H6N5F4	3171.14	0	0	0
NeuAcHex8HexNAc7dHex	S1H8N7F1	3172.13	3172.17	33	0.36861
Hex9HexNAc8SP	H9N8P1	3180.07	0	0	0
Hex8HexNAc9SP	H8N9P1	3221.1	0	0	0
NeuAc2Hex6HexNAc6dHex3	S2H6N6F3	3228.16	0	0	0
NeuAcHex8HexNAc8	S1H8N8	3229.16	0	0	0
Hex7HexNAc7dHex4SP	H7N7F4P1	3237.12	0	0	0
NeuAc2Hex7HexNAc6dHex2	S2H7N6F2	3244.16	0	0	0
NeuAcHex7HexNAc6dHex4	S1H7N6F4	3245.18	0	0	0
NeuAc2Hex6HexNAc7dHex2	S2H6N7F2	3285.18	0	0	0
NeuAc3Hex5HexNAc8	S3H5N8	3325.19	0	0	0
Hex9HexNAc8dHexSP	H9N8F1P1	3326.13	0	0	0
Hex8HexNAc9dHexSP	H8N9F1P1	3367.15	0	0	0
Hex9HexNAc9SP	H9N9P1	3383.15	0	0	0
NeuAc3Hex7HexNAc6dHex	S3H7N6F1	3389.19	0	0	0
NeuAc2Hex7HexNAc6dHex3	S2H7N6F3	3390.21	3390.25	39	0.43563
NeuAcHex9HexNAc8	S1H9N8	3391.21	0	0	0
NeuAc2Hex8HexNAc7dHex	S2H8N7F1	3463.23	0	0	0
NeuAcHex8HexNAc7dHex3	S1H8N7F3	3464.25	3464.21	25	0.27925
NeuAc2Hex5HexNAc8dHex3	S2H5N8F3	3472.27	0	0	0
NeuAc2Hex5HexNAc9dHex2	S2H5N9F2	3529.29	0	0	0
NeuAcHex9HexNAc8dHex	S1H9N8F1	3537.27	0	0	0
Hex10HexNAc9SP	H10N9P1	3545.2	0	0	0
Hex8HexNAc8dHex4SP	H8N8F4P1	3602.25	0	0	0
Hex9HexNAc8dHex3SP	H9N8F3P1	3618.24	0	0	0
NeuAc3Hex7HexNAc6dHex3	S3H7N6F3	3681.31	0	0	0
NeuAcHex9HexNAc8dHex2	S1H9N8F2	3683.32	0	0	0
Hex10HexNAc9dHexSP	H10N9F1P1	3691.26	0	0	0
			AH33-31-8-2b
Composition	Short	Theoretical m\z	Observed m\z	Intens.	%
Hex4HexNAc3SP	H4N3P1	1354.41	0	0	0
Hex4HexNAc3dHexSP	H4N3F1P1	1500.47	0	0	0
Hex3HexNAc4dHexSP	H3N4F1P1	1541.49	0	0	0
NeuAcHex4HexNAc3	S1H4N3	1565.55	0	0	0
Hex4HexNAc3dHex2SP	H4N3F2P1	1646.52	0	0	0
NeuAcHex4HexNAc3dHex	S1H4N3F1	1711.61	1711.6	111	1.80066
Hex5HexNAc4SP	H5N4P1	1719.54	0	0	0
NeuAcHex5HexNAc3	S1H5N3	1727.6	0	0	0
Hex4HexNAc5SP	H4N5P1	1760.57	0	0	0
NeuAcHex4HexNAc4	S1H4N4	1768.63	0	0	0
Hex4HexNAc4dHex2SP	H4N4F2P1	1849.6	0	0	0
NeuAcHex4HexNAc3dHex2	S1H4N3F2	1857.66	0	0	0
Hex5HexNAc4dHexSP	H5N4F1P1	1865.6	0	0	0
NeuAcHex6HexNAc3	S1H6N3	1889.65	0	0	0
NeuAcHex4HexNAc4dHex	S1H4N4F1	1914.68	1914.69	54	0.875999
Hex5HexNAc5SP	H5N5P1	1922.62	0	0	0
NeuAcHex5HexNAc4	S1H5N4	1930.68	1930.69	514	8.33821
NeuAcHex4HexNAc5	S1H4N5	1971.71	0	0	0
Hex4HexNAc4dHex3SP	H4N4F3P1	1995.66	0	0	0
Hex5HexNAc4dHex2SP	H5N4F2P1	2011.66	0	0	0
Hex4HexNAc5dHex2SP	H4N5F2P1	2052.68	0	0	0
Hex5HexNAc5dHexSP	H5N5F1P1	2068.68	0	0	0
NeuAcHex4HexNAc4dHexSP2	S1H4N4F1P2	2074.6	0	0	0
NeuAcHex5HexNAc4dHex	S1H5N4F1	2076.74	2076.74	2556	41.4639
Hex6HexNAc5SP	H6N5P1	2084.67	0	0	0
NeuAcHex4HexNAc5dHex	S1H4N5F1	2117.76	2117.77	38	0.616444
Hex5HexNAc6SP	H5N6P1	2125.7	0	0	0
NeuAcHex5HexNAc5	S1H5N5	2133.76	0	0	0
NeuAc3Hex2HexNAc2dHex3SP	S3H2N2F3P1	2138.68	0	0	0
NeuAcHex5HexNAc4dHexSP	S1H5N4F1P1	2156.69	0	0	0
Hex5HexNAc4dHex3SP	H5N4F3P1	2157.71	0	0	0
NeuAcHex3HexNAc6dHex	S1H3N6F1	2158.79	0	0	0
NeuAcHex4HexNAc6	S1H4N6	2174.79	0	0	0
Hex4HexNAc5dHex3SP	H4N5F3P1	2198.74	0	0	0
Hex5HexNAc5dHex2SP	H5N5F2P1	2214.74	0	0	0
NeuAc2Hex5HexNAc4	S2H5N4	2221.78	2221.77	932	15.1191
NeuAcHex5HexNAc4dHex2	S1H5N4F2	2222.8	2222.78	209.907	3.40515
Hex4HexNAc6dHex2SP	H4N6F2P1	2255.76	0	0	0
NeuAc2Hex4HexNAc5	S2H4N5	2262.8	0	0	0
NeuAcHex4HexNAc5dHex2	S1H4N5F2	2263.82	0	0	0
Hex5HexNAc6dHexSP	H5N6F1P1	2271.76	0	0	0
NeuAcHex5HexNAc5dHex	S1H5N5F1	2279.82	2279.84	62	1.00578
NeuAcHex6HexNAc4dHexAc	S1H6N4F1A1	2280.8	0	0	0
Hex6HexNAc6SP	H6N6P1	2287.75	0	0	0
NeuAcHex6HexNAc5	S1H6N5	2295.81	0	0	0
Hex3HexNAc7dHex2SP	H3N7F2P1	2296.79	0	0	0
NeuAcHex5HexNAc4dHex2SP	S1H5N4F2P1	2302.75	0	0	0
Hex5HexNAc4dHex4SP	H5N4F4P1	2303.77	0	0	0
NeuAcHex3HexNAc6dHex2	S1H3N6F2	2304.85	0	0	0
NeuAcHex4HexNAc6dHex	S1H4N6F1	2320.84	0	0	0
NeuAcHex6HexNAc3dHex3	S1H6N3F3	2327.83	0	0	0
NeuAcHex5HexNAc6	S1H5N6	2336.84	0	0	0
NeuAc2Hex3HexNAc4dHex2SP2	S2H3N4F2P2	2349.7	0	0	0
NeuAc3Hex4HexNac4	S3H4N4	2350.82	0	0	0
Hex5HexNAc5dHex3SP	H5N5F3P1	2360.79	0	0	0
Hex11HexNAc2SP2	H11N2P2	2365.66	0	0	0
NeuAc2Hex5HexNAc4dHex	S2H5N4F1	2367.83	2367.84	950	15.4111
NeuAcHex5HexNAc4dHex3	S1H5N4F3	2368.85	2368.84	93.2561	1.51282
Hex6HexNAc5dHex2SP	H6N5F2P1	2376.79	0	0	0
Hex4HexNAc6dHex3SP	H4N6F3P1	2401.82	0	0	0
NeuAc2Hex4HexNAc5dHex	S2H4N5F1	2408.86	0	0	0
NeuAcHex4HexNAc5dHex3	S1H4N5F3	2409.88	0	0	0
Hex5HexNAc6dHex2SP	H5N6F2P1	2417.82	0	0	0
NeuAc2Hex5HexNAc5	S2H5N5	2424.85	0	0	0
NeuAcHex5HexNAc5dHex2	S1H5N5F2	2425.87	0	0	0
Hex6HexNAc6dHexSP	H6N6F1P1	2433.81	0	0	0
NeuAcHex5HexNAc5dHexSP2	S1H5N5F1P2	2439.73	0	0	0
NeuAcHex6HexNAc5dHex	S1H6N5F1	2441.87	2441.88	182	2.95244
NeuAcHex5HexNAc4dHex3SP	S1H5N4F3P1	2448.81	0	0	0
Hex7HexNAc6SP	H7N6P1	2449.81	0	0	0
NeuAcHex3HexNAc6dHex3	S1H3N6F3	2450.91	0	0	0
Hex4HexNAc7dHex2SP	H4N7F2P1	2458.84	0	0	0
NeuAcHex5HexNAc6dHex	S1H5N6F1	2482.9	0	0	0
NeuAc2Hex4HexNAc5dHexSP	S2H4N5F1P1	2488.82	0	0	0
Hex6HexNAc7SP	H6N7P1	2490.83	0	0	0
NeuAcHex6HexNAc6	S1H6N6	2498.89	0	0	0
Hex5HexNAc5dHex4SP	H5N5F4P1	2506.85	0	0	0
Hex6HexNAc5dHex3SP	H6N5F3P1	2522.85	0	0	0
NeuAcHex4HexNAc7dHex	S1H4N7F1	2523.92	0	0	0
Hex5HexNAc6dHex3SP	H5N6F3P1	2563.87	0	0	0
NeuAc2Hex5HexNAc5dHex	S2H5N5F1	2570.91	2570.95	62	1.00578
NeuAcHex5HexNAc5dHex3	S1H5N5F3	2571.93	0	0	0
NeuAcHex6HexNAc6SP	S1H6N6P1	2578.85	0	0	0
Hex6HexNAc6dHex2SP	H6N6F2P1	2579.87	0	0	0
NeuAc2Hex6HexNAc5	S2H6N5	2586.91	0	0	0
NeuAcHex6HexNAc5dHex2	S1H6N5F2	2587.93	0	0	0
Hex5HexNAc7dHex2SP	H5N7F2P1	2620.9	0	0	0
NeuAcHex5HexNAc6dHex2	S1H5N6F2	2628.95	0	0	0
NeuAcHex6HexNAc6dHex	S1H6N6F1	2644.95	0	0	0
Hex7HexNAc7SP	H7N7P1	2652.88	0	0	0
NeuAc2Hex5HexNAc4dHex3	S2H5N4F3	2659.95	0	0	0
NeuAcHex7HexNAc6	S1H7N6	2660.94	0	0	0
NeuAcHex6HexNAc5dHex2SP	S1H6N5F2P1	2667.88	0	0	0
Hex6HexNAc5dHex4SP	H6N5F4P1	2668.9	0	0	0
NeuAcHex5HexNAc7dHex	S1H5N7F1	2685.98	0	0	0
NeuAcHex6HexNAc7	S1H6N7	2701.97	0	0	0
Hex5HexNAc6dHex4SP	H5N6F4P1	2709.93	0	0	0
NeuAc3Hex5HexNAc5	S3H5N5	2715.95	0	0	0
Hex6HexNAc6dHex3SP	H6N6F3P1	2725.93	0	0	0
NeuAc2Hex6HexNAc5dHex	S2H6N5F1	2732.97	2733.04	84	1.36266
NeuAcHex6HexNAc5dHex3	S1H6N5F3	2733.99	2733.98	72.2677	1.17234
Hex7HexNAc6dHex2SP	H7N6F2P1	2741.92	0	0	0
Hex5HexNAc7dHex3SP	H5N7F3P1	2766.95	0	0	0
NeuAc2Hex5HexNAc6dHex	S2H5N6F1	2773.99	0	0	0
NeuAcHex5HexNAc6dHex3	S1H5N6F3	2775.01	0	0	0
Hex6HexNAc7dHex2SP	H6N7F2P1	2782.95	0	0	0
NeuAc2Hex6HexNAc6	S2H6N6	2789.99	0	0	0
NeuAcHex6HexNAc6dHex2	S1H6N6F2	2791.01	0	0	0
NeuAc3Hex5HexNAc4dHex2	S3H5N4F2	2804.99	0	0	0
NeuAcHex7HexNAc6dHex	S1H7N6F1	2807	2807.08	32	0.51911
Hex4HexNAc8dHex3SP	H4N8F3P1	2807.98	0	0	0
NeuAcHex6HexNAc5dHex3SP	S1H6N5F3P1	2813.94	0	0	0
Hex8HexNAc7SP	H8N7P1	2814.94	0	0	0
NeuAcHex5HexNAc7dHex2	S1H5N7F2	2832.03	0	0	0
NeuAcHex6HexNAc7dHex	S1H6N7F1	2848.03	0	0	0
Hex7HexNAc8SP	H7N8P1	2855.96	0	0	0
NeuAcHex7HexNAc7	S1H7N7	2864.02	0	0	0
Hex6HexNAc6dHex4SP	H6N6F4P1	2871.98	0	0	0
NeuAc3Hex6HexNAc5	S3H6N5	2878	2877.98	31	0.502888
NeuAc2Hex6HexNAc5dHex2	S2H6N5F2	2879.02	2879.07	40.9619	0.664492
NeuAcHex6HexNAc5dHex4	S1H6N5F4	2880.04	0	0	0
Hex7HexNAc6dHex3SP	H7N6F3P1	2887.98	0	0	0
NeuAc2Hex5HexNAc6dHex2	S2H5N6F2	2920.05	0	0	0
NeuGc3Hex6HexNAc5	G3H6N5	2925.99	0	0	0
Hex6HexNAc7dHex3SP	H6N7F3P1	2929.01	0	0	0
NeuAcHex6HexNAc6dHex3	S1H6N6F3	2937.07	2937.14	27	0.437999
Hex7HexNAc7dHex2SP	H7N7F2P1	2945	0	0	0
NeuAc2Hex7HexNAc6	S2H7N6	2952.04	0	0	0
NeuAcHex7HexNAc6dHex2	S1H7N6F2	2953.06	0	0	0
NeuAcHex6HexNAc5dHex4SP	S1H6N5F4P1	2960	0	0	0
Hex8HexNAc7dHexSP	H8N7F1P1	2961	0	0	0
NeuAcHex6HexNAc7dHex2	S1H6N7F2	2994.09	0	0	0
Hex8HexNAc8SP	H8N8P1	3018.02	0	0	0
NeuAc3Hex6HexNAc5dHex	S3H6N5F1	3024.06	3024.06	73	1.18422
NeuAc2Hex6HexNAc5dHex3	S2H6N5F3	3025.08	0	0	0
NeuAcHex8HexNAc7	S1H8N7	3026.08	0	0	0
Hex7HexNAc6dHex4SP	H7N6F4P1	3034.04	0	0	0
Hex6HexNAc7dHex4SP	H6N7F4P1	3075.06	0	0	0
NeuAc2Hex6HexNAc6dHex2	S2H6N6F2	3082.1	0	0	0
NeuAcHex6HexNAc6dHex4	S1H6N6F4	3083.12	0	0	0
Hex7HexNAc7dHex3SP	H7N7F3P1	3091.06	0	0	0
NeuAc2Hex7HexNAc6dHex	S2H7N6F1	3098.1	3098.06	40	0.648888
NeuAcHex7HexNAc6dHex3	S1H7N6F3	3099.12	0	0	0
NeuAcHex6HexNAc7dHex3	S1H6N7F3	3140.14	0	0	0
NeuAcHex7HexNAc7dHex2	S1H7N7F2	3156.14	0	0	0
NeuAc2Hex6HexNAc5dHex4	S2H6N5F4	3171.14	0	0	0
NeuAcHex8HexNAc7dHex	S1H8N7F1	3172.13	0	0	0
Hex9HexNAc8SP	H9N8P1	3180.07	0	0	0
Hex8HexNAc9SP	H8N9P1	3221.1	0	0	0
NeuAc2Hex6HexNAc6dHex3	S2H6N6F3	3228.16	0	0	0
NeuAcHex8HexNAc8	S1H8N8	3229.16	0	0	0
Hex7HexNAc7dHex4SP	H7N7F4P1	3237.12	0	0	0
NeuAc2Hex7HexNAc6dHex2	S2H7N6F2	3244.16	0	0	0
NeuAcHex7HexNAc6dHex4	S1H7N6F4	3245.18	0	0	0
NeuAc2Hex6HexNAc7dHex2	S2H6N7F2	3285.18	0	0	0
NeuAc3Hex5HexNAc8	S3H5N8	3325.19	0	0	0
Hex9HexNAc8dHexSP	H9N8F1P1	3326.13	0	0	0
Hex8HexNAc9dHexSP	H8N9F1P1	3367.15	0	0	0
Hex9HexNAc9SP	H9N9P1	3383.15	0	0	0
NeuAc3Hex7HexNAc6dHex	S3H7N6F1	3389.19	0	0	0
NeuAc2Hex7HexNAc6dHex3	S2H7N6F3	3390.21	0	0	0
NeuAcHex9HexNAc8	S1H9N8	3391.21	0	0	0
NeuAc2Hex8HexNAc7dHex	S2H8N7F1	3463.23	0	0	0
NeuAcHex8HexNAc7dHex3	S1H8N7F3	3464.25	0	0	0
NeuAc2Hex5HexNAc8dHex3	S2H5N8F3	3472.27	0	0	0
NeuAc2Hex5HexNAc9dHex2	S2H5N9F2	3529.29	0	0	0
NeuAcHex9HexNAc8dHex	S1H9N8F1	3537.27	0	0	0
Hex10HexNAc9SP	H10N9P1	3545.2	0	0	0
Hex8HexNAc8dHex4SP	H8N8F4P1	3602.25	0	0	0
Hex9HexNAc8dHex3SP	H9N8F3P1	3618.24	0	0	0
NeuAc3Hex7HexNAc6dHex3	S3H7N6F3	3681.31	0	0	0
NeuAcHex9HexNAc8dHex2	S1H9N8F2	3683.32	0	0	0
Hex10HexNAc9dHexSP	H10N9F1P1	3691.26	0	0	0
			AH33-31-9-2b
Composition	Short	Theoretical m\z	Observed m\z	Intens.	%
Hex4HexNAc3SP	H4N3P1	1354.41	0	0	0
Hex4HexNAc3dHexSP	H4N3F1P1	1500.47	0	0	0
Hex3HexNAc4dHexSP	H3N4F1P1	1541.49	0	0	0
NeuAcHex4HexNAc3	S1H4N3	1565.55	0	0	0
Hex4HexNAc3dHex2SP	H4N3F2P1	1646.52	0	0	0
NeuAcHex4HexNAc3dHex	S1H4N3F1	1711.61	1711.61	167	1.95589
Hex5HexNAc4SP	H5N4P1	1719.54	0	0	0
NeuAcHex5HexNAc3	S1H5N3	1727.6	0	0	0
Hex4HexNAc5SP	H4N5P1	1760.57	0	0	0
NeuAcHex4HexNAc4	S1H4N4	1768.63	0	0	0
Hex4HexNAc4dHex2SP	H4N4F2P1	1849.6	0	0	0
NeuAcHex4HexNAc3dHex2	S1H4N3F2	1857.66	0	0	0
Hex5HexNAc4dHexSP	H5N4F1P1	1865.6	0	0	0
NeuAcHex6HexNAc3	S1H6N3	1889.65	0	0	0
NeuAcHex4HexNAc4dHex	S1H4N4F1	1914.68	1914.72	105	1.22975
Hex5HexNAc5SP	H5N5P1	1922.62	0	0	0
NeuAcHex5HexNAc4	S1H5N4	1930.68	1930.68	1086	12.7192
NeuAcHex4HexNAc5	S1H4N5	1971.71	0	0	0
Hex4HexNAc4dHex3SP	H4N4F3P1	1995.66	0	0	0
Hex5HexNAc4dHex2SP	H5N4F2P1	2011.66	0	0	0
Hex4HexNAc5dHex2SP	H4N5F2P1	2052.68	0	0	0
Hex5HexNAc5dHexSP	H5N5F1P1	2068.68	0	0	0
NeuAcHex4HexNAc4dHexSP2	S1H4N4F1P2	2074.6	0	0	0
NeuAcHex5HexNAc4dHex	S1H5N4F1	2076.74	2076.74	3114	36.4709
Hex6HexNAc5SP	H6N5P1	2084.67	0	0	0
NeuAcHex4HexNAc5dHex	S1H4N5F1	2117.76	0	0	0
Hex5HexNAc6SP	H5N6P1	2125.7	0	0	0
NeuAcHex5HexNAc5	S1H5N5	2133.76	0	0	0
NeuAc3Hex2HexNAc2dHex3SP	S3H2N2F3P1	2138.68	0	0	0
NeuAcHex5HexNAc4dHexSP	S1H5N4F1P1	2156.69	0	0	0
Hex5HexNAc4dHex3SP	H5N4F3P1	2157.71	0	0	0
NeuAcHex3HexNAc6dHex	S1H3N6F1	2158.79	0	0	0
NeuAcHex4HexNAc6	S1H4N6	2174.79	0	0	0
Hex4HexNAc5dHex3SP	H4N5F3P1	2198.74	0	0	0
Hex5HexNAc5dHex2SP	H5N5F2P1	2214.74	0	0	0
NeuAc2Hex5HexNAc4	S2H5N4	2221.78	2221.76	1988	23.2833
NeuAcHex5HexNAc4dHex2	S1H5N4F2	2222.8	2222.77	223.527	2.61793
Hex4HexNAc6dHex2SP	H4N6F2P1	2255.76	0	0	0
NeuAc2Hex4HexNAc5	S2H4N5	2262.8	0	0	0
NeuAcHex4HexNAc5dHex2	S1H4N5F2	2263.82	0	0	0
Hex5HexNAc6dHexSP	H5N6F1P1	2271.76	0	0	0
NeuAcHex5HexNAc5dHex	S1H5N5F1	2279.82	2279.79	46	0.538749
NeuAcHex6HexNAc4dHexAc	S1H6N4F1A1	2280.8	0	0	0
Hex6HexNAc6SP	H6N6P1	2287.75	0	0	0
NeuAcHex6HexNAc5	S1H6N5	2295.81	2295.88	32	0.374782
Hex3HexNAc7dHex2SP	H3N7F2P1	2296.79	0	0	0
NeuAcHex5HexNAc4dHex2SP	S1H5N4F2P1	2302.75	0	0	0
Hex5HexNAc4dHex4SP	H5N4F4P1	2303.77	0	0	0
NeuAcHex3HexNAc6dHex2	S1H3N6F2	2304.85	0	0	0
NeuAcHex4HexNAc6dHex	S1H4N6F1	2320.84	0	0	0
NeuAcHex6HexNAc3dHex3	S1H6N3F3	2327.83	0	0	0
NeuAcHex5HexNAc6	S1H5N6	2336.84	0	0	0
NeuAc2Hex3HexNAc4dHex2SP2	S2H3N4F2P2	2349.7	0	0	0
NeuAc3Hex4HexNac4	S3H4N4	2350.82	0	0	0
Hex5HexNAc5dHex3SP	H5N5F3P1	2360.79	0	0	0
Hex11HexNAc2SP2	H11N2P2	2365.66	0	0	0
NeuAc2Hex5HexNAc4dHex	S2H5N4F1	2367.83	2367.82	891	10.4353
NeuAcHex5HexNAc4dHex3	S1H5N4F3	2368.85	0	0	0
Hex6HexNAc5dHex2SP	H6N5F2P1	2376.79	0	0	0
Hex4HexNAc6dHex3SP	H4N6F3P1	2401.82	0	0	0
NeuAc2Hex4HexNAc5dHex	S2H4N5F1	2408.86	0	0	0
NeuAcHex4HexNAc5dHex3	S1H4N5F3	2409.88	0	0	0
Hex5HexNAc6dHex2SP	H5N6F2P1	2417.82	0	0	0
NeuAc2Hex5HexNAc5	S2H5N5	2424.85	0	0	0
NeuAcHex5HexNAc5dHex2	S1H5N5F2	2425.87	0	0	0
Hex6HexNAc6dHexSP	H6N6F1P1	2433.81	0	0	0
NeuAcHex5HexNAc5dHexSP2	S1H5N5F1P2	2439.73	0	0	0
NeuAcHex6HexNAc5dHex	S1H6N5F1	2441.87	2441.85	289	3.38475
NeuAcHex5HexNAc4dHex3SP	S1H5N4F3P1	2448.81	0	0	0
Hex7HexNAc6SP	H7N6P1	2449.81	0	0	0
NeuAcHex3HexNAc6dHex3	S1H3N6F3	2450.91	0	0	0
Hex4HexNAc7dHex2SP	H4N7F2P1	2458.84	0	0	0
NeuAcHex5HexNAc6dHex	S1H5N6F1	2482.9	0	0	0
NeuAc2Hex4HexNAc5dHexSP	S2H4N5F1P1	2488.82	0	0	0
Hex6HexNAc7SP	H6N7P1	2490.83	0	0	0
NeuAcHex6HexNAc6	S1H6N6	2498.89	0	0	0
Hex5HexNAc5dHex4SP	H5N5F4P1	2506.85	0	0	0
Hex6HexNAc5dHex3SP	H6N5F3P1	2522.85	0	0	0
NeuAcHex4HexNAc7dHex	S1H4N7F1	2523.92	0	0	0
Hex5HexNAc6dHex3SP	H5N6F3P1	2563.87	0	0	0
NeuAc2Hex5HexNAc5dHex	S2H5N5F1	2570.91	0	0	0
NeuAcHex5HexNAc5dHex3	S1H5N5F3	2571.93	0	0	0
NeuAcHex6HexNAc6SP	S1H6N6P1	2578.85	0	0	0
Hex6HexNAc6dHex2SP	H6N6F2P1	2579.87	0	0	0
NeuAc2Hex6HexNAc5	S2H6N5	2586.91	2586.92	68	0.796411
NeuAcHex6HexNAc5dHex2	S1H6N5F2	2587.93	0	0	0
Hex5HexNAc7dHex2SP	H5N7F2P1	2620.9	0	0	0
NeuAcHex5HexNAc6dHex2	S1H5N6F2	2628.95	0	0	0
NeuAcHex6HexNAc6dHex	S1H6N6F1	2644.95	0	0	0
Hex7HexNAc7SP	H7N7P1	2652.88	0	0	0
NeuAc2Hex5HexNAc4dHex3	S2H5N4F3	2659.95	0	0	0
NeuAcHex7HexNAc6	S1H7N6	2660.94	0	0	0
NeuAcHex6HexNAc5dHex2SP	S1H6N5F2P1	2667.88	0	0	0
Hex6HexNAc5dHex4SP	H6N5F4P1	2668.9	0	0	0
NeuAcHex5HexNAc7dHex	S1H5N7F1	2685.98	0	0	0
NeuAcHex6HexNAc7	S1H6N7	2701.97	0	0	0
Hex5HexNAc6dHex4SP	H5N6F4P1	2709.93	0	0	0
NeuAc3Hex5HexNAc5	S3H5N5	2715.95	0	0	0
Hex6HexNAc6dHex3SP	H6N6F3P1	2725.93	0	0	0
NeuAc2Hex6HexNAc5dHex	S2H6N5F1	2732.97	2733	149	1.74508
NeuAcHex6HexNAc5dHex3	S1H6N5F3	2733.99	2733.95	2.32017	0.0271737
Hex7HexNAc6dHex2SP	H7N6F2P1	2741.92	0	0	0
Hex5HexNAc7dHex3SP	H5N7F3P1	2766.95	0	0	0
NeuAc2Hex5HexNAc6dHex	S2H5N6F1	2773.99	0	0	0
NeuAcHex5HexNAc6dHex3	S1H5N6F3	2775.01	0	0	0
Hex6HexNAc7dHex2SP	H6N7F2P1	2782.95	0	0	0
NeuAc2Hex6HexNAc6	S2H6N6	2789.99	0	0	0
NeuAcHex6HexNAc6dHex2	S1H6N6F2	2791.01	0	0	0
NeuAc3Hex5HexNAc4dHex2	S3H5N4F2	2804.99	0	0	0
NeuAcHex7HexNAc6dHex	S1H7N6F1	2807	2807.01	108	1.26489
Hex4HexNAc8dHex3SP	H4N8F3P1	2807.98	0	0	0
NeuAcHex6HexNAc5dHex3SP	S1H6N5F3P1	2813.94	0	0	0
Hex8HexNAc7SP	H8N7P1	2814.94	0	0	0
NeuAcHex5HexNAc7dHex2	S1H5N7F2	2832.03	0	0	0
NeuAcHex6HexNAc7dHex	S1H6N7F1	2848.03	0	0	0
Hex7HexNAc8SP	H7N8P1	2855.96	0	0	0
NeuAcHex7HexNAc7	S1H7N7	2864.02	0	0	0
Hex6HexNAc6dHex4SP	H6N6F4P1	2871.98	0	0	0
NeuAc3Hex6HexNAc5	S3H6N5	2878	2877.99	93	1.08921
NeuAc2Hex6HexNAc5dHex2	S2H6N5F2	2879.02	0	0	0
NeuAcHex6HexNAc5dHex4	S1H6N5F4	2880.04	0	0	0
Hex7HexNAc6dHex3SP	H7N6F3P1	2887.98	0	0	0
NeuAc2Hex5HexNAc6dHex2	S2H5N6F2	2920.05	0	0	0
NeuGc3Hex6HexNAc5	G3H6N5	2925.99	0	0	0
Hex6HexNAc7dHex3SP	H6N7F3P1	2929.01	0	0	0
NeuAcHex6HexNAc6dHex3	S1H6N6F3	2937.07	0	0	0
Hex7HexNAc7dHex2SP	H7N7F2P1	2945	0	0	0
NeuAc2Hex7HexNAc6	S2H7N6	2952.04	0	0	0
NeuAcHex7HexNAc6dHex2	S1H7N6F2	2953.06	0	0	0
NeuAcHex6HexNAc5dHex4SP	S1H6N5F4P1	2960	0	0	0
Hex8HexNAc7dHexSP	H8N7F1P1	2961	0	0	0
NeuAcHex6HexNAc7dHex2	S1H6N7F2	2994.09	0	0	0
Hex8HexNAc8SP	H8N8P1	3018.02	0	0	0
NeuAc3Hex6HexNAc5dHex	S3H6N5F1	3024.06	3024.04	80	0.936954
NeuAc2Hex6HexNAc5dHex3	S2H6N5F3	3025.08	0	0	0
NeuAcHex8HexNAc7	S1H8N7	3026.08	0	0	0
Hex7HexNAc6dHex4SP	H7N6F4P1	3034.04	0	0	0
Hex6HexNAc7dHex4SP	H6N7F4P1	3075.06	0	0	0
NeuAc2Hex6HexNAc6dHex2	S2H6N6F2	3082.1	0	0	0
NeuAcHex6HexNAc6dHex4	S1H6N6F4	3083.12	0	0	0
Hex7HexNAc7dHex3SP	H7N7F3P1	3091.06	0	0	0
NeuAc2Hex7HexNAc6dHex	S2H7N6F1	3098.1	3098.07	32	0.374782
NeuAcHex7HexNAc6dHex3	S1H7N6F3	3099.12	3099.08	25.4556	0.298134
NeuAcHex6HexNAc7dHex3	S1H6N7F3	3140.14	0	0	0
NeuAcHex7HexNAc7dHex2	S1H7N7F2	3156.14	0	0	0
NeuAc2Hex6HexNAc5dHex4	S2H6N5F4	3171.14	0	0	0
NeuAcHex8HexNAc7dHex	S1H8N7F1	3172.13	0	0	0
Hex9HexNAc8SP	H9N8P1	3180.07	0	0	0
Hex8HexNAc9SP	H8N9P1	3221.1	0	0	0
NeuAc2Hex6HexNAc6dHex3	S2H6N6F3	3228.16	0	0	0
NeuAcHex8HexNAc8	S1H8N8	3229.16	0	0	0
Hex7HexNAc7dHex4SP	H7N7F4P1	3237.12	0	0	0
NeuAc2Hex7HexNAc6dHex2	S2H7N6F2	3244.16	0	0	0
NeuAcHex7HexNAc6dHex4	S1H7N6F4	3245.18	0	0	0
NeuAc2Hex6HexNAc7dHex2	S2H6N7F2	3285.18	0	0	0
NeuAc3Hex5HexNAc8	S3H5N8	3325.19	0	0	0
Hex9HexNAc8dHexSP	H9N8F1P1	3326.13	0	0	0
Hex8HexNAc9dHexSP	H8N9F1P1	3367.15	0	0	0
Hex9HexNAc9SP	H9N9P1	3383.15	0	0	0
NeuAc3Hex7HexNAc6dHex	S3H7N6F1	3389.19	0	0	0
NeuAc2Hex7HexNAc6dHex3	S2H7N6F3	3390.21	0	0	0
NeuAcHex9HexNAc8	S1H9N8	3391.21	0	0	0
NeuAc2Hex8HexNAc7dHex	S2H8N7F1	3463.23	0	0	0
NeuAcHex8HexNAc7dHex3	S1H8N7F3	3464.25	3464.27	39	0.456765
NeuAc2Hex5HexNAc8dHex3	S2H5N8F3	3472.27	0	0	0
NeuAc2Hex5HexNAc9dHex2	S2H5N9F2	3529.29	0	0	0
NeuAcHex9HexNAc8dHex	S1H9N8F1	3537.27	0	0	0
Hex10HexNAc9SP	H10N9P1	3545.2	0	0	0
Hex8HexNAc8dHex4SP	H8N8F4P1	3602.25	0	0	0
Hex9HexNAc8dHex3SP	H9N8F3P1	3618.24	0	0	0
NeuAc3Hex7HexNAc6dHex3	S3H7N6F3	3681.31	0	0	0
NeuAcHex9HexNAc8dHex2	S1H9N8F2	3683.32	0	0	0
Hex10HexNAc9dHexSP	H10N9F1P1	3691.26	0	0	0
			AH34-1-1-2.txt
Composition	Short	Theoretical m\z	Observed m\z	Intens.	%
Hex4HexNAc3SP	H4N3P1	1354.41	0	0	0
Hex4HexNAc3dHexSP	H4N3F1P1	1500.47	0	0	0
Hex3HexNAc4dHexSP	H3N4F1P1	1541.49	0	0	0
NeuAcHex4HexNAc3	S1H4N3	1565.55	0	0	0
Hex4HexNAc3dHex2SP	H4N3F2P1	1646.52	0	0	0
NeuAcHex4HexNAc3dHex	S1H4N3F1	1711.61	0	0	0
Hex5HexNAc4SP	H5N4P1	1719.54	1719.54	259	10.6922
NeuAcHex5HexNAc3	S1H5N3	1727.6	0	0	0
Hex4HexNAc5SP	H4N5P1	1760.57	0	0	0
NeuAcHex4HexNAc4	S1H4N4	1768.63	0	0	0
Hex4HexNAc4dHex2SP	H4N4F2P1	1849.6	0	0	0
NeuAcHex4HexNAc3dHex2	S1H4N3F2	1857.66	0	0	0
Hex5HexNAc4dHexSP	H5N4F1P1	1865.6	0	0	0
NeuAcHex6HexNAc3	S1H6N3	1889.65	0	0	0
NeuAcHex4HexNAc4dHex	S1H4N4F1	1914.68	0	0	0
Hex5HexNAc5SP	H5N5P1	1922.62	1922.62	38	1.56873
NeuAcHex5HexNAc4	S1H5N4	1930.68	1930.68	189	7.80238
NeuAcHex4HexNAc5	S1H4N5	1971.71	0	0	0
Hex4HexNAc4dHex3SP	H4N4F3P1	1995.66	0	0	0
Hex5HexNAc4dHex2SP	H5N4F2P1	2011.66	0	0	0
Hex4HexNAc5dHex2SP	H4N5F2P1	2052.68	0	0	0
Hex5HexNAc5dHexSP	H5N5F1P1	2068.68	0	0	0
NeuAcHex4HexNAc4dHexSP2	S1H4N4F1P2	2074.6	0	0	0
NeuAcHex5HexNAc4dHex	S1H5N4F1	2076.74	2076.69	348	14.3663
Hex6HexNAc5SP	H6N5P1	2084.67	2084.66	90	3.71542
NeuAcHex4HexNAc5dHex	S1H4N5F1	2117.76	0	0	0
Hex5HexNAc6SP	H5N6P1	2125.7	0	0	0
NeuAcHex5HexNAc5	S1H5N5	2133.76	2133.83	37	1.52745
NeuAc3Hex2HexNAc2dHex3SP	S3H2N2F3P1	2138.68	0	0	0
NeuAcHex5HexNAc4dHexSP	S1H5N4F1P1	2156.69	0	0	0
Hex5HexNAc4dHex3SP	H5N4F3P1	2157.71	0	0	0
NeuAcHex3HexNAc6dHex	S1H3N6F1	2158.79	0	0	0
NeuAcHex4HexNAc6	S1H4N6	2174.79	0	0	0
Hex4HexNAc5dHex3SP	H4N5F3P1	2198.74	0	0	0
Hex5HexNAc5dHex2SP	H5N5F2P1	2214.74	0	0	0
NeuAc2Hex5HexNAc4	S2H5N4	2221.78	2221.78	387	15.9763
NeuAcHex5HexNAc4dHex2	S1H5N4F2	2222.8	2222.78	70.588	2.91404
Hex4HexNAc6dHex2SP	H4N6F2P1	2255.76	0	0	0
NeuAc2Hex4HexNAc5	S2H4N5	2262.8	0	0	0
NeuAcHex4HexNAc5dHex2	S1H4N5F2	2263.82	0	0	0
Hex5HexNAc6dHexSP	H5N6F1P1	2271.76	0	0	0
NeuAcHex5HexNAc5dHex	S1H5N5F1	2279.82	0	0	0
NeuAcHex6HexNAc4dHexAc	S1H6N4F1A1	2280.8	0	0	0
Hex6HexNAc6SP	H6N6P1	2287.75	2287.73	168	6.93545
NeuAcHex6HexNAc5	S1H6N5	2295.81	2295.83	34	1.4036
Hex3HexNAc7dHex2SP	H3N7F2P1	2296.79	0	0	0
NeuAcHex5HexNAc4dHex2SP	S1H5N4F2P1	2302.75	0	0	0
Hex5HexNAc4dHex4SP	H5N4F4P1	2303.77	0	0	0
NeuAcHex3HexNAc6dHex2	S1H3N6F2	2304.85	0	0	0
NeuAcHex4HexNAc6dHex	S1H4N6F1	2320.84	0	0	0
NeuAcHex6HexNAc3dHex3	S1H6N3F3	2327.83	0	0	0
NeuAcHex5HexNAc6	S1H5N6	2336.84	0	0	0
NeuAc2Hex3HexNAc4dHex2SP2	S2H3N4F2P2	2349.7	0	0	0
NeuAc3Hex4HexNac4	S3H4N4	2350.82	0	0	0
Hex5HexNAc5dHex3SP	H5N5F3P1	2360.79	0	0	0
Hex11HexNAc2SP2	H11N2P2	2365.66	0	0	0
NeuAc2Hex5HexNAc4dHex	S2H5N4F1	2367.83	2367.85	156	6.44006
NeuAcHex5HexNAc4dHex3	S1H5N4F3	2368.85	2368.85	49.1305	2.02823
Hex6HexNAc5dHex2SP	H6N5F2P1	2376.79	0	0	0
Hex4HexNAc6dHex3SP	H4N6F3P1	2401.82	0	0	0
NeuAc2Hex4HexNAc5dHex	S2H4N5F1	2408.86	0	0	0
NeuAcHex4HexNAc5dHex3	S1H4N5F3	2409.88	0	0	0
Hex5HexNAc6dHex2SP	H5N6F2P1	2417.82	0	0	0
NeuAc2Hex5HexNAc5	S2H5N5	2424.85	0	0	0
NeuAcHex5HexNAc5dHex2	S1H5N5F2	2425.87	0	0	0
Hex6HexNAc6dHexSP	H6N6F1P1	2433.81	0	0	0
NeuAcHex5HexNAc5dHexSP2	S1H5N5F1P2	2439.73	0	0	0
NeuAcHex6HexNAc5dHex	S1H6N5F1	2441.87	0	0	0
NeuAcHex5HexNAc4dHex3SP	S1H5N4F3P1	2448.81	0	0	0
Hex7HexNAc6SP	H7N6P1	2449.81	2449.76	70	2.88977
NeuAcHex3HexNAc6dHex3	S1H3N6F3	2450.91	0	0	0
Hex4HexNAc7dHex2SP	H4N7F2P1	2458.84	0	0	0
NeuAcHex5HexNAc6dHex	S1H5N6F1	2482.9	0	0	0
NeuAc2Hex4HexNAc5dHexSP	S2H4N5F1P1	2488.82	0	0	0
Hex6HexNAc7SP	H6N7P1	2490.83	2490.85	41	1.69258
NeuAcHex6HexNAc6	S1H6N6	2498.89	2498.97	29	1.19719
Hex5HexNAc5dHex4SP	H5N5F4P1	2506.85	0	0	0
Hex6HexNAc5dHex3SP	H6N5F3P1	2522.85	0	0	0
NeuAcHex4HexNAc7dHex	S1H4N7F1	2523.92	0	0	0
Hex5HexNAc6dHex3SP	H5N6F3P1	2563.87	0	0	0
NeuAc2Hex5HexNAc5dHex	S2H5N5F1	2570.91	0	0	0
NeuAcHex5HexNAc5dHex3	S1H5N5F3	2571.93	0	0	0
NeuAcHex6HexNAc6SP	S1H6N6P1	2578.85	0	0	0
Hex6HexNAc6dHex2SP	H6N6F2P1	2579.87	0	0	0
NeuAc2Hex6HexNAc5	S2H6N5	2586.91	2586.97	37	1.52745
NeuAcHex6HexNAc5dHex2	S1H6N5F2	2587.93	0	0	0
Hex5HexNAc7dHex2SP	H5N7F2P1	2620.9	0	0	0
NeuAcHex5HexNAc6dHex2	S1H5N6F2	2628.95	0	0	0
NeuAcHex6HexNAc6dHex	S1H6N6F1	2644.95	0	0	0
Hex7HexNAc7SP	H7N7P1	2652.88	2652.88	169	6.97674
NeuAc2Hex5HexNAc4dHex3	S2H5N4F3	2659.95	0	0	0
NeuAcHex7HexNAc6	S1H7N6	2660.94	0	0	0
NeuAcHex6HexNAc5dHex2SP	S1H6N5F2P1	2667.88	0	0	0
Hex6HexNAc5dHex4SP	H6N5F4P1	2668.9	0	0	0
NeuAcHex5HexNAc7dHex	S1H5N7F1	2685.98	0	0	0
NeuAcHex6HexNAc7	S1H6N7	2701.97	0	0	0
Hex5HexNAc6dHex4SP	H5N6F4P1	2709.93	0	0	0
NeuAc3Hex5HexNAc5	S3H5N5	2715.95	0	0	0
Hex6HexNAc6dHex3SP	H6N6F3P1	2725.93	0	0	0
NeuAc2Hex6HexNAc5dHex	S2H6N5F1	2732.97	0	0	0
NeuAcHex6HexNAc5dHex3	S1H6N5F3	2733.99	0	0	0
Hex7HexNAc6dHex2SP	H7N6F2P1	2741.92	0	0	0
Hex5HexNAc7dHex3SP	H5N7F3P1	2766.95	0	0	0
NeuAc2Hex5HexNAc6dHex	S2H5N6F1	2773.99	0	0	0
NeuAcHex5HexNAc6dHex3	S1H5N6F3	2775.01	0	0	0
Hex6HexNAc7dHex2SP	H6N7F2P1	2782.95	0	0	0
NeuAc2Hex6HexNAc6	S2H6N6	2789.99	0	0	0
NeuAcHex6HexNAc6dHex2	S1H6N6F2	2791.01	0	0	0
NeuAc3Hex5HexNAc4dHex2	S3H5N4F2	2804.99	0	0	0
NeuAcHex7HexNAc6dHex	S1H7N6F1	2807	0	0	0
Hex4HexNAc8dHex3SP	H4N8F3P1	2807.98	0	0	0
NeuAcHex6HexNAc5dHex3SP	S1H6N5F3P1	2813.94	0	0	0
Hex8HexNAc7SP	H8N7P1	2814.94	2814.97	83	3.42644
NeuAcHex5HexNAc7dHex2	S1H5N7F2	2832.03	0	0	0
NeuAcHex6HexNAc7dHex	S1H6N7F1	2848.03	0	0	0
Hex7HexNAc8SP	H7N8P1	2855.96	0	0	0
NeuAcHex7HexNAc7	S1H7N7	2864.02	0	0	0
Hex6HexNAc6dHex4SP	H6N6F4P1	2871.98	0	0	0
NeuAc3Hex6HexNAc5	S3H6N5	2878	2878.18	64	2.64208
NeuAc2Hex6HexNAc5dHex2	S2H6N5F2	2879.02	0	0	0
NeuAcHex6HexNAc5dHex4	S1H6N5F4	2880.04	0	0	0
Hex7HexNAc6dHex3SP	H7N6F3P1	2887.98	0	0	0
NeuAc2Hex5HexNAc6dHex2	S2H5N6F2	2920.05	0	0	0
NeuGc3Hex6HexNAc5	G3H6N5	2925.99	0	0	0
Hex6HexNAc7dHex3SP	H6N7F3P1	2929.01	0	0	0
NeuAcHex6HexNAc6dHex3	S1H6N6F3	2937.07	0	0	0
Hex7HexNAc7dHex2SP	H7N7F2P1	2945	0	0	0
NeuAc2Hex7HexNAc6	S2H7N6	2952.04	0	0	0
NeuAcHex7HexNAc6dHex2	S1H7N6F2	2953.06	0	0	0
NeuAcHex6HexNAc5dHex4SP	S1H6N5F4P1	2960	0	0	0
Hex8HexNAc7dHexSP	H8N7F1P1	2961	0	0	0
NeuAcHex6HexNAc7dHex2	S1H6N7F2	2994.09	0	0	0
Hex8HexNAc8SP	H8N8P1	3018.02	3018.27	51	2.10541
NeuAc3Hex6HexNAc5dHex	S3H6N5F1	3024.06	3024.08	44	1.81643
NeuAc2Hex6HexNAc5dHex3	S2H6N5F3	3025.08	3025.07	8.61804	0.355774
NeuAcHex8HexNAc7	S1H8N7	3026.08	0	0	0
Hex7HexNAc6dHex4SP	H7N6F4P1	3034.04	0	0	0
Hex6HexNAc7dHex4SP	H6N7F4P1	3075.06	0	0	0
NeuAc2Hex6HexNAc6dHex2	S2H6N6F2	3082.1	0	0	0
NeuAcHex6HexNAc6dHex4	S1H6N6F4	3083.12	0	0	0
Hex7HexNAc7dHex3SP	H7N7F3P1	3091.06	0	0	0
NeuAc2Hex7HexNAc6dHex	S2H7N6F1	3098.1	0	0	0
NeuAcHex7HexNAc6dHex3	S1H7N6F3	3099.12	0	0	0
NeuAcHex6HexNAc7dHex3	S1H6N7F3	3140.14	0	0	0
NeuAcHex7HexNAc7dHex2	S1H7N7F2	3156.14	0	0	0
NeuAc2Hex6HexNAc5dHex4	S2H6N5F4	3171.14	0	0	0
NeuAcHex8HexNAc7dHex	S1H8N7F1	3172.13	0	0	0
Hex9HexNAc8SP	H9N8P1	3180.07	0	0	0
Hex8HexNAc9SP	H8N9P1	3221.1	0	0	0
NeuAc2Hex6HexNAc6dHex3	S2H6N6F3	3228.16	0	0	0
NeuAcHex8HexNAc8	S1H8N8	3229.16	0	0	0
Hex7HexNAc7dHex4SP	H7N7F4P1	3237.12	0	0	0
NeuAc2Hex7HexNAc6dHex2	S2H7N6F2	3244.16	0	0	0
NeuAcHex7HexNAc6dHex4	S1H7N6F4	3245.18	0	0	0
NeuAc2Hex6HexNAc7dHex2	S2H6N7F2	3285.18	0	0	0
NeuAc3Hex5HexNAc8	S3H5N8	3325.19	0	0	0
Hex9HexNAc8dHexSP	H9N8F1P1	3326.13	0	0	0
Hex8HexNAc9dHexSP	H8N9F1P1	3367.15	0	0	0
Hex9HexNAc9SP	H9N9P1	3383.15	0	0	0
NeuAc3Hex7HexNAc6dHex	S3H7N6F1	3389.19	0	0	0
NeuAc2Hex7HexNAc6dHex3	S2H7N6F3	3390.21	0	0	0
NeuAcHex9HexNAc8	S1H9N8	3391.21	0	0	0
NeuAc2Hex8HexNAc7dHex	S2H8N7F1	3463.23	0	0	0
NeuAcHex8HexNAc7dHex3	S1H8N7F3	3464.25	0	0	0
NeuAc2Hex5HexNAc8dHex3	S2H5N8F3	3472.27	0	0	0
NeuAc2Hex5HexNAc9dHex2	S2H5N9F2	3529.29	0	0	0
NeuAcHex9HexNAc8dHex	S1H9N8F1	3537.27	0	0	0
Hex10HexNAc9SP	H10N9P1	3545.2	0	0	0
Hex8HexNAc8dHex4SP	H8N8F4P1	3602.25	0	0	0
Hex9HexNAc8dHex3SP	H9N8F3P1	3618.24	0	0	0
NeuAc3Hex7HexNAc6dHex3	S3H7N6F3	3681.31	0	0	0
NeuAcHex9HexNAc8dHex2	S1H9N8F2	3683.32	0	0	0
Hex10HexNAc9dHexSP	H10N9F1P1	3691.26	0	0	0
			AH34-1-1-2a
Composition	Short	Theoretical m\z	Observed m\z	Intens.	%
Hex4HexNAc3SP	H4N3P1	1354.41	1354.41	77	2.45128
Hex4HexNAc3dHexSP	H4N3F1P1	1500.47	0	0	0
Hex3HexNAc4dHexSP	H3N4F1P1	1541.49	0	0	0
NeuAcHex4HexNAc3	S1H4N3	1565.55	0	0	0
Hex4HexNAc3dHex2SP	H4N3F2P1	1646.52	0	0	0
NeuAcHex4HexNAc3dHex	S1H4N3F1	1711.61	0	0	0
Hex5HexNAc4SP	H5N4P1	1719.54	1719.55	162	5.15725
NeuAcHex5HexNAc3	S1H5N3	1727.6	0	0	0
Hex4HexNAc5SP	H4N5P1	1760.57	0	0	0
NeuAcHex4HexNAc4	S1H4N4	1768.63	0	0	0
Hex4HexNAc4dHex2SP	H4N4F2P1	1849.6	0	0	0
NeuAcHex4HexNAc3dHex2	S1H4N3F2	1857.66	0	0	0
Hex5HexNAc4dHexSP	H5N4F1P1	1865.6	0	0	0
NeuAcHex6HexNAc3	S1H6N3	1889.65	0	0	0
NeuAcHex4HexNAc4dHex	S1H4N4F1	1914.68	0	0	0
Hex5HexNAc5SP	H5N5P1	1922.62	1922.59	61	1.94193
NeuAcHex5HexNAc4	S1H5N4	1930.68	1930.68	409	13.0205
NeuAcHex4HexNAc5	S1H4N5	1971.71	0	0	0
Hex4HexNAc4dHex3SP	H4N4F3P1	1995.66	0	0	0
Hex5HexNAc4dHex2SP	H5N4F2P1	2011.66	0	0	0
Hex4HexNAc5dHex2SP	H4N5F2P1	2052.68	0	0	0
Hex5HexNAc5dHexSP	H5N5F1P1	2068.68	0	0	0
NeuAcHex4HexNAc4dHexSP2	S1H4N4F1P2	2074.6	0	0	0
NeuAcHex5HexNAc4dHex	S1H5N4F1	2076.74	2076.75	880	28.0147
Hex6HexNAc5SP	H6N5P1	2084.67	2084.69	73	2.32395
NeuAcHex4HexNAc5dHex	S1H4N5F1	2117.76	0	0	0
Hex5HexNAc6SP	H5N6P1	2125.7	2125.78	40	1.27339
NeuAcHex5HexNAc5	S1H5N5	2133.76	2133.74	42	1.33706
NeuAc3Hex2HexNAc2dHex3SP	S3H2N2F3P1	2138.68	0	0	0
NeuAcHex5HexNAc4dHexSP	S1H5N4F1P1	2156.69	0	0	0
Hex5HexNAc4dHex3SP	H5N4F3P1	2157.71	0	0	0
NeuAcHex3HexNAc6dHex	S1H3N6F1	2158.79	0	0	0
NeuAcHex4HexNAc6	S1H4N6	2174.79	0	0	0
Hex4HexNAc5dHex3SP	H4N5F3P1	2198.74	0	0	0
Hex5HexNAc5dHex2SP	H5N5F2P1	2214.74	0	0	0
NeuAc2Hex5HexNAc4	S2H5N4	2221.78	2221.78	537	17.0953
NeuAcHex5HexNAc4dHex2	S1H5N4F2	2222.8	2222.78	175.079	5.57363
Hex4HexNAc6dHex2SP	H4N6F2P1	2255.76	0	0	0
NeuAc2Hex4HexNAc5	S2H4N5	2262.8	0	0	0
NeuAcHex4HexNAc5dHex2	S1H4N5F2	2263.82	0	0	0
Hex5HexNAc6dHexSP	H5N6F1P1	2271.76	0	0	0
NeuAcHex5HexNAc5dHex	S1H5N5F1	2279.82	0	0	0
NeuAcHex6HexNAc4dHexAc	S1H6N4F1A1	2280.8	0	0	0
Hex6HexNAc6SP	H6N6P1	2287.75	2287.79	196	6.23963
NeuAcHex6HexNAc5	S1H6N5	2295.81	0	0	0
Hex3HexNAc7dHex2SP	H3N7F2P1	2296.79	0	0	0
NeuAcHex5HexNAc4dHex2SP	S1H5N4F2P1	2302.75	0	0	0
Hex5HexNAc4dHex4SP	H5N4F4P1	2303.77	0	0	0
NeuAcHex3HexNAc6dHex2	S1H3N6F2	2304.85	0	0	0
NeuAcHex4HexNAc6dHex	S1H4N6F1	2320.84	0	0	0
NeuAcHex6HexNAc3dHex3	S1H6N3F3	2327.83	0	0	0
NeuAcHex5HexNAc6	S1H5N6	2336.84	0	0	0
NeuAc2Hex3HexNAc4dHex2SP2	S2H3N4F2P2	2349.7	0	0	0
NeuAc3Hex4HexNac4	S3H4N4	2350.82	0	0	0
Hex5HexNAc5dHex3SP	H5N5F3P1	2360.79	0	0	0
Hex11HexNAc2SP2	H11N2P2	2365.66	0	0	0
NeuAc2Hex5HexNAc4dHex	S2H5N4F1	2367.83	2367.83	192	6.11229
NeuAcHex5HexNAc4dHex3	S1H5N4F3	2368.85	2368.86	9.77597	0.311217
Hex6HexNAc5dHex2SP	H6N5F2P1	2376.79	0	0	0
Hex4HexNAc6dHex3SP	H4N6F3P1	2401.82	0	0	0
NeuAc2Hex4HexNAc5dHex	S2H4N5F1	2408.86	0	0	0
NeuAcHex4HexNAc5dHex3	S1H4N5F3	2409.88	0	0	0
Hex5HexNAc6dHex2SP	H5N6F2P1	2417.82	0	0	0
NeuAc2Hex5HexNAc5	S2H5N5	2424.85	0	0	0
NeuAcHex5HexNAc5dHex2	S1H5N5F2	2425.87	0	0	0
Hex6HexNAc6dHexSP	H6N6F1P1	2433.81	0	0	0
NeuAcHex5HexNAc5dHexSP2	S1H5N5F1P2	2439.73	0	0	0
NeuAcHex6HexNAc5dHex	S1H6N5F1	2441.87	2441.91	56	1.78275
NeuAcHex5HexNAc4dHex3SP	S1H5N4F3P1	2448.81	0	0	0
Hex7HexNAc6SP	H7N6P1	2449.81	2449.82	35	1.11422
NeuAcHex3HexNAc6dHex3	S1H3N6F3	2450.91	2450.88	13.3549	0.42515
Hex4HexNAc7dHex2SP	H4N7F2P1	2458.84	0	0	0
NeuAcHex5HexNAc6dHex	S1H5N6F1	2482.9	0	0	0
NeuAc2Hex4HexNAc5dHexSP	S2H4N5F1P1	2488.82	0	0	0
Hex6HexNAc7SP	H6N7P1	2490.83	0	0	0
NeuAcHex6HexNAc6	S1H6N6	2498.89	2498.9	33	1.05055
Hex5HexNAc5dHex4SP	H5N5F4P1	2506.85	0	0	0
Hex6HexNAc5dHex3SP	H6N5F3P1	2522.85	0	0	0
NeuAcHex4HexNAc7dHex	S1H4N7F1	2523.92	0	0	0
Hex5HexNAc6dHex3SP	H5N6F3P1	2563.87	0	0	0
NeuAc2Hex5HexNAc5dHex	S2H5N5F1	2570.91	0	0	0
NeuAcHex5HexNAc5dHex3	S1H5N5F3	2571.93	0	0	0
NeuAcHex6HexNAc6SP	S1H6N6P1	2578.85	0	0	0
Hex6HexNAc6dHex2SP	H6N6F2P1	2579.87	0	0	0
NeuAc2Hex6HexNAc5	S2H6N5	2586.91	0	0	0
NeuAcHex6HexNAc5dHex2	S1H6N5F2	2587.93	0	0	0
Hex5HexNAc7dHex2SP	H5N7F2P1	2620.9	0	0	0
NeuAcHex5HexNAc6dHex2	S1H5N6F2	2628.95	0	0	0
NeuAcHex6HexNAc6dHex	S1H6N6F1	2644.95	0	0	0
Hex7HexNAc7SP	H7N7P1	2652.88	2652.89	66	2.1011
NeuAc2Hex5HexNAc4dHex3	S2H5N4F3	2659.95	0	0	0
NeuAcHex7HexNAc6	S1H7N6	2660.94	2661.03	36	1.14606
NeuAcHex6HexNAc5dHex2SP	S1H6N5F2P1	2667.88	0	0	0
Hex6HexNAc5dHex4SP	H6N5F4P1	2668.9	0	0	0
NeuAcHex5HexNAc7dHex	S1H5N7F1	2685.98	0	0	0
NeuAcHex6HexNAc7	S1H6N7	2701.97	0	0	0
Hex5HexNAc6dHex4SP	H5N6F4P1	2709.93	0	0	0
NeuAc3Hex5HexNAc5	S3H5N5	2715.95	0	0	0
Hex6HexNAc6dHex3SP	H6N6F3P1	2725.93	0	0	0
NeuAc2Hex6HexNAc5dHex	S2H6N5F1	2732.97	0	0	0
NeuAcHex6HexNAc5dHex3	S1H6N5F3	2733.99	2734.02	48	1.52807
Hex7HexNAc6dHex2SP	H7N6F2P1	2741.92	0	0	0
Hex5HexNAc7dHex3SP	H5N7F3P1	2766.95	0	0	0
NeuAc2Hex5HexNAc6dHex	S2H5N6F1	2773.99	0	0	0
NeuAcHex5HexNAc6dHex3	S1H5N6F3	2775.01	0	0	0
Hex6HexNAc7dHex2SP	H6N7F2P1	2782.95	0	0	0
NeuAc2Hex6HexNAc6	S2H6N6	2789.99	0	0	0
NeuAcHex6HexNAc6dHex2	S1H6N6F2	2791.01	0	0	0
NeuAc3Hex5HexNAc4dHex2	S3H5N4F2	2804.99	0	0	0
NeuAcHex7HexNAc6dHex	S1H7N6F1	2807	0	0	0
Hex4HexNAc8dHex3SP	H4N8F3P1	2807.98	0	0	0
NeuAcHex6HexNAc5dHex3SP	S1H6N5F3P1	2813.94	0	0	0
Hex8HexNAc7SP	H8N7P1	2814.94	0	0	0
NeuAcHex5HexNAc7dHex2	S1H5N7F2	2832.03	0	0	0
NeuAcHex6HexNAc7dHex	S1H6N7F1	2848.03	0	0	0
Hex7HexNAc8SP	H7N8P1	2855.96	0	0	0
NeuAcHex7HexNAc7	S1H7N7	2864.02	0	0	0
Hex6HexNAc6dHex4SP	H6N6F4P1	2871.98	0	0	0
NeuAc3Hex6HexNAc5	S3H6N5	2878	0	0	0
NeuAc2Hex6HexNAc5dHex2	S2H6N5F2	2879.02	0	0	0
NeuAcHex6HexNAc5dHex4	S1H6N5F4	2880.04	0	0	0
Hex7HexNAc6dHex3SP	H7N6F3P1	2887.98	0	0	0
NeuAc2Hex5HexNAc6dHex2	S2H5N6F2	2920.05	0	0	0
NeuGc3Hex6HexNAc5	G3H6N5	2925.99	0	0	0
Hex6HexNAc7dHex3SP	H6N7F3P1	2929.01	0	0	0
NeuAcHex6HexNAc6dHex3	S1H6N6F3	2937.07	0	0	0
Hex7HexNAc7dHex2SP	H7N7F2P1	2945	0	0	0
NeuAc2Hex7HexNAc6	S2H7N6	2952.04	0	0	0
NeuAcHex7HexNAc6dHex2	S1H7N6F2	2953.06	0	0	0
NeuAcHex6HexNAc5dHex4SP	S1H6N5F4P1	2960	0	0	0
Hex8HexNAc7dHexSP	H8N7F1P1	2961	0	0	0
NeuAcHex6HexNAc7dHex2	S1H6N7F2	2994.09	0	0	0
Hex8HexNAc8SP	H8N8P1	3018.02	0	0	0
NeuAc3Hex6HexNAc5dHex	S3H6N5F1	3024.06	0	0	0
NeuAc2Hex6HexNAc5dHex3	S2H6N5F3	3025.08	0	0	0
NeuAcHex8HexNAc7	S1H8N7	3026.08	0	0	0
Hex7HexNAc6dHex4SP	H7N6F4P1	3034.04	0	0	0
Hex6HexNAc7dHex4SP	H6N7F4P1	3075.06	0	0	0
NeuAc2Hex6HexNAc6dHex2	S2H6N6F2	3082.1	0	0	0
NeuAcHex6HexNAc6dHex4	S1H6N6F4	3083.12	0	0	0
Hex7HexNAc7dHex3SP	H7N7F3P1	3091.06	0	0	0
NeuAc2Hex7HexNAc6dHex	S2H7N6F1	3098.1	0	0	0
NeuAcHex7HexNAc6dHex3	S1H7N6F3	3099.12	0	0	0
NeuAcHex6HexNAc7dHex3	S1H6N7F3	3140.14	0	0	0
NeuAcHex7HexNAc7dHex2	S1H7N7F2	3156.14	0	0	0
NeuAc2Hex6HexNAc5dHex4	S2H6N5F4	3171.14	0	0	0
NeuAcHex8HexNAc7dHex	S1H8N7F1	3172.13	0	0	0
Hex9HexNAc8SP	H9N8P1	3180.07	0	0	0
Hex8HexNAc9SP	H8N9P1	3221.1	0	0	0
NeuAc2Hex6HexNAc6dHex3	S2H6N6F3	3228.16	0	0	0
NeuAcHex8HexNAc8	S1H8N8	3229.16	0	0	0
Hex7HexNAc7dHex4SP	H7N7F4P1	3237.12	0	0	0
NeuAc2Hex7HexNAc6dHex2	S2H7N6F2	3244.16	0	0	0
NeuAcHex7HexNAc6dHex4	S1H7N6F4	3245.18	0	0	0
NeuAc2Hex6HexNAc7dHex2	S2H6N7F2	3285.18	0	0	0
NeuAc3Hex5HexNAc8	S3H5N8	3325.19	0	0	0
Hex9HexNAc8dHexSP	H9N8F1P1	3326.13	0	0	0
Hex8HexNAc9dHexSP	H8N9F1P1	3367.15	0	0	0
Hex9HexNAc9SP	H9N9P1	3383.15	0	0	0
NeuAc3Hex7HexNAc6dHex	S3H7N6F1	3389.19	0	0	0
NeuAc2Hex7HexNAc6dHex3	S2H7N6F3	3390.21	0	0	0
NeuAcHex9HexNAc8	S1H9N8	3391.21	0	0	0
NeuAc2Hex8HexNAc7dHex	S2H8N7F1	3463.23	0	0	0
NeuAcHex8HexNAc7dHex3	S1H8N7F3	3464.25	0	0	0
NeuAc2Hex5HexNAc8dHex3	S2H5N8F3	3472.27	0	0	0
NeuAc2Hex5HexNAc9dHex2	S2H5N9F2	3529.29	0	0	0
NeuAcHex9HexNAc8dHex	S1H9N8F1	3537.27	0	0	0
Hex10HexNAc9SP	H10N9P1	3545.2	0	0	0
Hex8HexNAc8dHex4SP	H8N8F4P1	3602.25	0	0	0
Hex9HexNAc8dHex3SP	H9N8F3P1	3618.24	0	0	0
NeuAc3Hex7HexNAc6dHex3	S3H7N6F3	3681.31	0	0	0
NeuAcHex9HexNAc8dHex2	S1H9N8F2	3683.32	0	0	0
Hex10HexNAc9dHexSP	H10N9F1P1	3691.26	0	0	0
			AH34-1-10-2.txt
Composition	Short	Theoretical m\z	Observed m\z	Intens.	%
Hex4HexNAc3SP	H4N3P1	1354.41	0	0	0
Hex4HexNAc3dHexSP	H4N3F1P1	1500.47	0	0	0
Hex3HexNAc4dHexSP	H3N4F1P1	1541.49	0	0	0
NeuAcHex4HexNAc3	S1H4N3	1565.55	0	0	0
Hex4HexNAc3dHex2SP	H4N3F2P1	1646.52	0	0	0
NeuAcHex4HexNAc3dHex	S1H4N3F1	1711.61	1711.61	51	0.585484
Hex5HexNAc4SP	H5N4P1	1719.54	0	0	0
NeuAcHex5HexNAc3	S1H5N3	1727.6	0	0	0
Hex4HexNAc5SP	H4N5P1	1760.57	0	0	0
NeuAcHex4HexNAc4	S1H4N4	1768.63	0	0	0
Hex4HexNAc4dHex2SP	H4N4F2P1	1849.6	0	0	0
NeuAcHex4HexNAc3dHex2	S1H4N3F2	1857.66	0	0	0
Hex5HexNAc4dHexSP	H5N4F1P1	1865.6	0	0	0
NeuAcHex6HexNAc3	S1H6N3	1889.65	0	0	0
NeuAcHex4HexNAc4dHex	S1H4N4F1	1914.68	1914.69	76	0.872486
Hex5HexNAc5SP	H5N5P1	1922.62	0	0	0
NeuAcHex5HexNAc4	S1H5N4	1930.68	1930.67	1668	19.1488
NeuAcHex4HexNAc5	S1H4N5	1971.71	0	0	0
Hex4HexNAc4dHex3SP	H4N4F3P1	1995.66	0	0	0
Hex5HexNAc4dHex2SP	H5N4F2P1	2011.66	0	0	0
Hex4HexNAc5dHex2SP	H4N5F2P1	2052.68	0	0	0
Hex5HexNAc5dHexSP	H5N5F1P1	2068.68	0	0	0
NeuAcHex4HexNAc4dHexSP2	S1H4N4F1P2	2074.6	0	0	0
NeuAcHex5HexNAc4dHex	S1H5N4F1	2076.74	2076.74	2936	33.7055
Hex6HexNAc5SP	H6N5P1	2084.67	0	0	0
NeuAcHex4HexNAc5dHex	S1H4N5F1	2117.76	2117.72	41	0.470683
Hex5HexNAc6SP	H5N6P1	2125.7	0	0	0
NeuAcHex5HexNAc5	S1H5N5	2133.76	0	0	0
NeuAc3Hex2HexNAc2dHex3SP	S3H2N2F3P1	2138.68	0	0	0
NeuAcHex5HexNAc4dHexSP	S1H5N4F1P1	2156.69	0	0	0
Hex5HexNAc4dHex3SP	H5N4F3P1	2157.71	0	0	0
NeuAcHex3HexNAc6dHex	S1H3N6F1	2158.79	0	0	0
NeuAcHex4HexNAc6	S1H4N6	2174.79	0	0	0
Hex4HexNAc5dHex3SP	H4N5F3P1	2198.74	0	0	0
Hex5HexNAc5dHex2SP	H5N5F2P1	2214.74	0	0	0
NeuAc2Hex5HexNAc4	S2H5N4	2221.78	2221.77	2100	24.1082
NeuAcHex5HexNAc4dHex2	S1H5N4F2	2222.8	2222.77	393.88	4.52178
Hex4HexNAc6dHex2SP	H4N6F2P1	2255.76	0	0	0
NeuAc2Hex4HexNAc5	S2H4N5	2262.8	0	0	0
NeuAcHex4HexNAc5dHex2	S1H4N5F2	2263.82	0	0	0
Hex5HexNAc6dHexSP	H5N6F1P1	2271.76	0	0	0
NeuAcHex5HexNAc5dHex	S1H5N5F1	2279.82	2279.89	52	0.596964
NeuAcHex6HexNAc4dHexAc	S1H6N4F1A1	2280.8	0	0	0
Hex6HexNAc6SP	H6N6P1	2287.75	0	0	0
NeuAcHex6HexNAc5	S1H6N5	2295.81	2295.82	30	0.344402
Hex3HexNAc7dHex2SP	H3N7F2P1	2296.79	0	0	0
NeuAcHex5HexNAc4dHex2SP	S1H5N4F2P1	2302.75	0	0	0
Hex5HexNAc4dHex4SP	H5N4F4P1	2303.77	0	0	0
NeuAcHex3HexNAc6dHex2	S1H3N6F2	2304.85	0	0	0
NeuAcHex4HexNAc6dHex	S1H4N6F1	2320.84	0	0	0
NeuAcHex6HexNAc3dHex3	S1H6N3F3	2327.83	0	0	0
NeuAcHex5HexNAc6	S1H5N6	2336.84	0	0	0
NeuAc2Hex3HexNAc4dHex2SP2	S2H3N4F2P2	2349.7	0	0	0
NeuAc3Hex4HexNac4	S3H4N4	2350.82	0	0	0
Hex5HexNAc5dHex3SP	H5N5F3P1	2360.79	0	0	0
Hex11HexNAc2SP2	H11N2P2	2365.66	0	0	0
NeuAc2Hex5HexNAc4dHex	S2H5N4F1	2367.83	2367.84	558	6.40589
NeuAcHex5HexNAc4dHex3	S1H5N4F3	2368.85	2368.83	83.0052	0.952906
Hex6HexNAc5dHex2SP	H6N5F2P1	2376.79	0	0	0
Hex4HexNAc6dHex3SP	H4N6F3P1	2401.82	0	0	0
NeuAc2Hex4HexNAc5dHex	S2H4N5F1	2408.86	0	0	0
NeuAcHex4HexNAc5dHex3	S1H4N5F3	2409.88	0	0	0
Hex5HexNAc6dHex2SP	H5N6F2P1	2417.82	0	0	0
NeuAc2Hex5HexNAc5	S2H5N5	2424.85	0	0	0
NeuAcHex5HexNAc5dHex2	S1H5N5F2	2425.87	0	0	0
Hex6HexNAc6dHexSP	H6N6F1P1	2433.81	0	0	0
NeuAcHex5HexNAc5dHexSP2	S1H5N5F1P2	2439.73	0	0	0
NeuAcHex6HexNAc5dHex	S1H6N5F1	2441.87	2441.9	260	2.98482
NeuAcHex5HexNAc4dHex3SP	S1H5N4F3P1	2448.81	0	0	0
Hex7HexNAc6SP	H7N6P1	2449.81	0	0	0
NeuAcHex3HexNAc6dHex3	S1H3N6F3	2450.91	0	0	0
Hex4HexNAc7dHex2SP	H4N7F2P1	2458.84	0	0	0
NeuAcHex5HexNAc6dHex	S1H5N6F1	2482.9	0	0	0
NeuAc2Hex4HexNAc5dHexSP	S2H4N5F1P1	2488.82	0	0	0
Hex6HexNAc7SP	H6N7P1	2490.83	0	0	0
NeuAcHex6HexNAc6	S1H6N6	2498.89	0	0	0
Hex5HexNAc5dHex4SP	H5N5F4P1	2506.85	0	0	0
Hex6HexNAc5dHex3SP	H6N5F3P1	2522.85	0	0	0
NeuAcHex4HexNAc7dHex	S1H4N7F1	2523.92	0	0	0
Hex5HexNAc6dHex3SP	H5N6F3P1	2563.87	0	0	0
NeuAc2Hex5HexNAc5dHex	S2H5N5F1	2570.91	0	0	0
NeuAcHex5HexNAc5dHex3	S1H5N5F3	2571.93	0	0	0
NeuAcHex6HexNAc6SP	S1H6N6P1	2578.85	0	0	0
Hex6HexNAc6dHex2SP	H6N6F2P1	2579.87	0	0	0
NeuAc2Hex6HexNAc5	S2H6N5	2586.91	0	0	0
NeuAcHex6HexNAc5dHex2	S1H6N5F2	2587.93	0	0	0
Hex5HexNAc7dHex2SP	H5N7F2P1	2620.9	0	0	0
NeuAcHex5HexNAc6dHex2	S1H5N6F2	2628.95	0	0	0
NeuAcHex6HexNAc6dHex	S1H6N6F1	2644.95	0	0	0
Hex7HexNAc7SP	H7N7P1	2652.88	0	0	0
NeuAc2Hex5HexNAc4dHex3	S2H5N4F3	2659.95	0	0	0
NeuAcHex7HexNAc6	S1H7N6	2660.94	0	0	0
NeuAcHex6HexNAc5dHex2SP	S1H6N5F2P1	2667.88	0	0	0
Hex6HexNAc5dHex4SP	H6N5F4P1	2668.9	0	0	0
NeuAcHex5HexNAc7dHex	S1H5N7F1	2685.98	0	0	0
NeuAcHex6HexNAc7	S1H6N7	2701.97	0	0	0
Hex5HexNAc6dHex4SP	H5N6F4P1	2709.93	0	0	0
NeuAc3Hex5HexNAc5	S3H5N5	2715.95	0	0	0
Hex6HexNAc6dHex3SP	H6N6F3P1	2725.93	0	0	0
NeuAc2Hex6HexNAc5dHex	S2H6N5F1	2732.97	2732.94	66	0.757685
NeuAcHex6HexNAc5dHex3	S1H6N5F3	2733.99	2733.96	14.8532	0.170516
Hex7HexNAc6dHex2SP	H7N6F2P1	2741.92	0	0	0
Hex5HexNAc7dHex3SP	H5N7F3P1	2766.95	0	0	0
NeuAc2Hex5HexNAc6dHex	S2H5N6F1	2773.99	0	0	0
NeuAcHex5HexNAc6dHex3	S1H5N6F3	2775.01	0	0	0
Hex6HexNAc7dHex2SP	H6N7F2P1	2782.95	0	0	0
NeuAc2Hex6HexNAc6	S2H6N6	2789.99	0	0	0
NeuAcHex6HexNAc6dHex2	S1H6N6F2	2791.01	0	0	0
NeuAc3Hex5HexNAc4dHex2	S3H5N4F2	2804.99	0	0	0
NeuAcHex7HexNAc6dHex	S1H7N6F1	2807	2806.99	39	0.447723
Hex4HexNAc8dHex3SP	H4N8F3P1	2807.98	0	0	0
NeuAcHex6HexNAc5dHex3SP	S1H6N5F3P1	2813.94	0	0	0
Hex8HexNAc7SP	H8N7P1	2814.94	0	0	0
NeuAcHex5HexNAc7dHex2	S1H5N7F2	2832.03	0	0	0
NeuAcHex6HexNAc7dHex	S1H6N7F1	2848.03	0	0	0
Hex7HexNAc8SP	H7N8P1	2855.96	0	0	0
NeuAcHex7HexNAc7	S1H7N7	2864.02	0	0	0
Hex6HexNAc6dHex4SP	H6N6F4P1	2871.98	0	0	0
NeuAc3Hex6HexNAc5	S3H6N5	2878	2877.98	51	0.585484
NeuAc2Hex6HexNAc5dHex2	S2H6N5F2	2879.02	0	0	0
NeuAcHex6HexNAc5dHex4	S1H6N5F4	2880.04	0	0	0
Hex7HexNAc6dHex3SP	H7N6F3P1	2887.98	0	0	0
NeuAc2Hex5HexNAc6dHex2	S2H5N6F2	2920.05	0	0	0
NeuGc3Hex6HexNAc5	G3H6N5	2925.99	0	0	0
Hex6HexNAc7dHex3SP	H6N7F3P1	2929.01	0	0	0
NeuAcHex6HexNAc6dHex3	S1H6N6F3	2937.07	0	0	0
Hex7HexNAc7dHex2SP	H7N7F2P1	2945	0	0	0
NeuAc2Hex7HexNAc6	S2H7N6	2952.04	0	0	0
NeuAcHex7HexNAc6dHex2	S1H7N6F2	2953.06	0	0	0
NeuAcHex6HexNAc5dHex4SP	S1H6N5F4P1	2960	0	0	0
Hex8HexNAc7dHexSP	H8N7F1P1	2961	0	0	0
NeuAcHex6HexNAc7dHex2	S1H6N7F2	2994.09	0	0	0
Hex8HexNAc8SP	H8N8P1	3018.02	0	0	0
NeuAc3Hex6HexNAc5dHex	S3H6N5F1	3024.06	3024.08	82	0.941367
NeuAc2Hex6HexNAc5dHex3	S2H6N5F3	3025.08	3025.18	121	1.38909
NeuAcHex8HexNAc7	S1H8N7	3026.08	0	0	0
Hex7HexNAc6dHex4SP	H7N6F4P1	3034.04	0	0	0
Hex6HexNAc7dHex4SP	H6N7F4P1	3075.06	0	0	0
NeuAc2Hex6HexNAc6dHex2	S2H6N6F2	3082.1	0	0	0
NeuAcHex6HexNAc6dHex4	S1H6N6F4	3083.12	0	0	0
Hex7HexNAc7dHex3SP	H7N7F3P1	3091.06	0	0	0
NeuAc2Hex7HexNAc6dHex	S2H7N6F1	3098.1	3098.13	37	0.424763
NeuAcHex7HexNAc6dHex3	S1H7N6F3	3099.12	0	0	0
NeuAcHex6HexNAc7dHex3	S1H6N7F3	3140.14	0	0	0
NeuAcHex7HexNAc7dHex2	S1H7N7F2	3156.14	0	0	0
NeuAc2Hex6HexNAc5dHex4	S2H6N5F4	3171.14	0	0	0
NeuAcHex8HexNAc7dHex	S1H8N7F1	3172.13	3172.07	51	0.585484
Hex9HexNAc8SP	H9N8P1	3180.07	0	0	0
Hex8HexNAc9SP	H8N9P1	3221.1	0	0	0
NeuAc2Hex6HexNAc6dHex3	S2H6N6F3	3228.16	0	0	0
NeuAcHex8HexNAc8	S1H8N8	3229.16	0	0	0
Hex7HexNAc7dHex4SP	H7N7F4P1	3237.12	0	0	0
NeuAc2Hex7HexNAc6dHex2	S2H7N6F2	3244.16	0	0	0
NeuAcHex7HexNAc6dHex4	S1H7N6F4	3245.18	0	0	0
NeuAc2Hex6HexNAc7dHex2	S2H6N7F2	3285.18	0	0	0
NeuAc3Hex5HexNAc8	S3H5N8	3325.19	0	0	0
Hex9HexNAc8dHexSP	H9N8F1P1	3326.13	0	0	0
Hex8HexNAc9dHexSP	H8N9F1P1	3367.15	0	0	0
Hex9HexNAc9SP	H9N9P1	3383.15	0	0	0
NeuAc3Hex7HexNAc6dHex	S3H7N6F1	3389.19	0	0	0
NeuAc2Hex7HexNAc6dHex3	S2H7N6F3	3390.21	0	0	0
NeuAcHex9HexNAc8	S1H9N8	3391.21	0	0	0
NeuAc2Hex8HexNAc7dHex	S2H8N7F1	3463.23	0	0	0
NeuAcHex8HexNAc7dHex3	S1H8N7F3	3464.25	0	0	0
NeuAc2Hex5HexNAc8dHex3	S2H5N8F3	3472.27	0	0	0
NeuAc2Hex5HexNAc9dHex2	S2H5N9F2	3529.29	0	0	0
NeuAcHex9HexNAc8dHex	S1H9N8F1	3537.27	0	0	0
Hex10HexNAc9SP	H10N9P1	3545.2	0	0	0
Hex8HexNAc8dHex4SP	H8N8F4P1	3602.25	0	0	0
Hex9HexNAc8dHex3SP	H9N8F3P1	3618.24	0	0	0
NeuAc3Hex7HexNAc6dHex3	S3H7N6F3	3681.31	0	0	0
NeuAcHex9HexNAc8dHex2	S1H9N8F2	3683.32	0	0	0
Hex10HexNAc9dHexSP	H10N9F1P1	3691.26	0	0	0
			AH34-1-10-2a
Composition	Short	Theoretical m\z	Observed m\z	Intens.	%
Hex4HexNAc3SP	H4N3P1	1354.41	0	0	0
Hex4HexNAc3dHexSP	H4N3F1P1	1500.47	0	0	0
Hex3HexNAc4dHexSP	H3N4F1P1	1541.49	0	0	0
NeuAcHex4HexNAc3	S1H4N3	1565.55	0	0	0
Hex4HexNAc3dHex2SP	H4N3F2P1	1646.52	0	0	0
NeuAcHex4HexNAc3dHex	S1H4N3F1	1711.61	1711.62	64	0.78754
Hex5HexNAc4SP	H5N4P1	1719.54	0	0	0
NeuAcHex5HexNAc3	S1H5N3	1727.6	0	0	0
Hex4HexNAc5SP	H4N5P1	1760.57	0	0	0
NeuAcHex4HexNAc4	S1H4N4	1768.63	0	0	0
Hex4HexNAc4dHex2SP	H4N4F2P1	1849.6	0	0	0
NeuAcHex4HexNAc3dHex2	S1H4N3F2	1857.66	0	0	0
Hex5HexNAc4dHexSP	H5N4F1P1	1865.6	0	0	0
NeuAcHex6HexNAc3	S1H6N3	1889.65	0	0	0
NeuAcHex4HexNAc4dHex	S1H4N4F1	1914.68	1914.7	55	0.676792
Hex5HexNAc5SP	H5N5P1	1922.62	0	0	0
NeuAcHex5HexNAc4	S1H5N4	1930.68	1930.69	1520	18.7041
NeuAcHex4HexNAc5	S1H4N5	1971.71	0	0	0
Hex4HexNAc4dHex3SP	H4N4F3P1	1995.66	0	0	0
Hex5HexNAc4dHex2SP	H5N4F2P1	2011.66	0	0	0
Hex4HexNAc5dHex2SP	H4N5F2P1	2052.68	0	0	0
Hex5HexNAc5dHexSP	H5N5F1P1	2068.68	0	0	0
NeuAcHex4HexNAc4dHexSP2	S1H4N4F1P2	2074.6	2074.55	45	0.553739
NeuAcHex5HexNAc4dHex	S1H5N4F1	2076.74	2076.73	3315	40.7921
Hex6HexNAc5SP	H6N5P1	2084.67	0	0	0
NeuAcHex4HexNAc5dHex	S1H4N5F1	2117.76	0	0	0
Hex5HexNAc6SP	H5N6P1	2125.7	0	0	0
NeuAcHex5HexNAc5	S1H5N5	2133.76	0	0	0
NeuAc3Hex2HexNAc2dHex3SP	S3H2N2F3P1	2138.68	0	0	0
NeuAcHex5HexNAc4dHexSP	S1H5N4F1P1	2156.69	0	0	0
Hex5HexNAc4dHex3SP	H5N4F3P1	2157.71	0	0	0
NeuAcHex3HexNAc6dHex	S1H3N6F1	2158.79	0	0	0
NeuAcHex4HexNAc6	S1H4N6	2174.79	0	0	0
Hex4HexNAc5dHex3SP	H4N5F3P1	2198.74	0	0	0
Hex5HexNAc5dHex2SP	H5N5F2P1	2214.74	0	0	0
NeuAc2Hex5HexNAc4	S2H5N4	2221.78	2221.76	1667	20.513
NeuAcHex5HexNAc4dHex2	S1H5N4F2	2222.8	2222.77	249.915	3.07528
Hex4HexNAc6dHex2SP	H4N6F2P1	2255.76	0	0	0
NeuAc2Hex4HexNAc5	S2H4N5	2262.8	0	0	0
NeuAcHex4HexNAc5dHex2	S1H4N5F2	2263.82	0	0	0
Hex5HexNAc6dHexSP	H5N6F1P1	2271.76	0	0	0
NeuAcHex5HexNAc5dHex	S1H5N5F1	2279.82	2279.85	30	0.369159
NeuAcHex6HexNAc4dHexAc	S1H6N4F1A1	2280.8	0	0	0
Hex6HexNAc6SP	H6N6P1	2287.75	0	0	0
NeuAcHex6HexNAc5	S1H6N5	2295.81	0	0	0
Hex3HexNAc7dHex2SP	H3N7F2P1	2296.79	0	0	0
NeuAcHex5HexNAc4dHex2SP	S1H5N4F2P1	2302.75	0	0	0
Hex5HexNAc4dHex4SP	H5N4F4P1	2303.77	0	0	0
NeuAcHex3HexNAc6dHex2	S1H3N6F2	2304.85	0	0	0
NeuAcHex4HexNAc6dHex	S1H4N6F1	2320.84	0	0	0
NeuAcHex6HexNAc3dHex3	S1H6N3F3	2327.83	0	0	0
NeuAcHex5HexNAc6	S1H5N6	2336.84	0	0	0
NeuAc2Hex3HexNAc4dHex2SP2	S2H3N4F2P2	2349.7	0	0	0
NeuAc3Hex4HexNac4	S3H4N4	2350.82	0	0	0
Hex5HexNAc5dHex3SP	H5N5F3P1	2360.79	0	0	0
Hex11HexNAc2SP2	H11N2P2	2365.66	0	0	0
NeuAc2Hex5HexNAc4dHex	S2H5N4F1	2367.83	2367.83	525	6.46029
NeuAcHex5HexNAc4dHex3	S1H5N4F3	2368.85	2368.83	171.247	2.10725
Hex6HexNAc5dHex2SP	H6N5F2P1	2376.79	0	0	0
Hex4HexNAc6dHex3SP	H4N6F3P1	2401.82	0	0	0
NeuAc2Hex4HexNAc5dHex	S2H4N5F1	2408.86	0	0	0
NeuAcHex4HexNAc5dHex3	S1H4N5F3	2409.88	0	0	0
Hex5HexNAc6dHex2SP	H5N6F2P1	2417.82	0	0	0
NeuAc2Hex5HexNAc5	S2H5N5	2424.85	0	0	0
NeuAcHex5HexNAc5dHex2	S1H5N5F2	2425.87	0	0	0
Hex6HexNAc6dHexSP	H6N6F1P1	2433.81	0	0	0
NeuAcHex5HexNAc5dHexSP2	S1H5N5F1P2	2439.73	0	0	0
NeuAcHex6HexNAc5dHex	S1H6N5F1	2441.87	2441.88	198	2.43645
NeuAcHex5HexNAc4dHex3SP	S1H5N4F3P1	2448.81	0	0	0
Hex7HexNAc6SP	H7N6P1	2449.81	0	0	0
NeuAcHex3HexNAc6dHex3	S1H3N6F3	2450.91	0	0	0
Hex4HexNAc7dHex2SP	H4N7F2P1	2458.84	0	0	0
NeuAcHex5HexNAc6dHex	S1H5N6F1	2482.9	0	0	0
NeuAc2Hex4HexNAc5dHexSP	S2H4N5F1P1	2488.82	0	0	0
Hex6HexNAc7SP	H6N7P1	2490.83	0	0	0
NeuAcHex6HexNAc6	S1H6N6	2498.89	0	0	0
Hex5HexNAc5dHex4SP	H5N5F4P1	2506.85	0	0	0
Hex6HexNAc5dHex3SP	H6N5F3P1	2522.85	0	0	0
NeuAcHex4HexNAc7dHex	S1H4N7F1	2523.92	0	0	0
Hex5HexNAc6dHex3SP	H5N6F3P1	2563.87	0	0	0
NeuAc2Hex5HexNAc5dHex	S2H5N5F1	2570.91	0	0	0
NeuAcHex5HexNAc5dHex3	S1H5N5F3	2571.93	0	0	0
NeuAcHex6HexNAc6SP	S1H6N6P1	2578.85	0	0	0
Hex6HexNAc6dHex2SP	H6N6F2P1	2579.87	0	0	0
NeuAc2Hex6HexNAc5	S2H6N5	2586.91	0	0	0
NeuAcHex6HexNAc5dHex2	S1H6N5F2	2587.93	2588	35	0.430686
Hex5HexNAc7dHex2SP	H5N7F2P1	2620.9	0	0	0
NeuAcHex5HexNAc6dHex2	S1H5N6F2	2628.95	0	0	0
NeuAcHex6HexNAc6dHex	S1H6N6F1	2644.95	0	0	0
Hex7HexNAc7SP	H7N7P1	2652.88	0	0	0
NeuAc2Hex5HexNAc4dHex3	S2H5N4F3	2659.95	0	0	0
NeuAcHex7HexNAc6	S1H7N6	2660.94	0	0	0
NeuAcHex6HexNAc5dHex2SP	S1H6N5F2P1	2667.88	0	0	0
Hex6HexNAc5dHex4SP	H6N5F4P1	2668.9	0	0	0
NeuAcHex5HexNAc7dHex	S1H5N7F1	2685.98	0	0	0
NeuAcHex6HexNAc7	S1H6N7	2701.97	0	0	0
Hex5HexNAc6dHex4SP	H5N6F4P1	2709.93	0	0	0
NeuAc3Hex5HexNAc5	S3H5N5	2715.95	0	0	0
Hex6HexNAc6dHex3SP	H6N6F3P1	2725.93	0	0	0
NeuAc2Hex6HexNAc5dHex	S2H6N5F1	2732.97	2732.98	51	0.627571
NeuAcHex6HexNAc5dHex3	S1H6N5F3	2733.99	2733.99	43.8411	0.539479
Hex7HexNAc6dHex2SP	H7N6F2P1	2741.92	0	0	0
Hex5HexNAc7dHex3SP	H5N7F3P1	2766.95	0	0	0
NeuAc2Hex5HexNAc6dHex	S2H5N6F1	2773.99	0	0	0
NeuAcHex5HexNAc6dHex3	S1H5N6F3	2775.01	0	0	0
Hex6HexNAc7dHex2SP	H6N7F2P1	2782.95	0	0	0
NeuAc2Hex6HexNAc6	S2H6N6	2789.99	0	0	0
NeuAcHex6HexNAc6dHex2	S1H6N6F2	2791.01	0	0	0
NeuAc3Hex5HexNAc4dHex2	S3H5N4F2	2804.99	0	0	0
NeuAcHex7HexNAc6dHex	S1H7N6F1	2807	2807.06	45	0.553739
Hex4HexNAc8dHex3SP	H4N8F3P1	2807.98	0	0	0
NeuAcHex6HexNAc5dHex3SP	S1H6N5F3P1	2813.94	0	0	0
Hex8HexNAc7SP	H8N7P1	2814.94	0	0	0
NeuAcHex5HexNAc7dHex2	S1H5N7F2	2832.03	0	0	0
NeuAcHex6HexNAc7dHex	S1H6N7F1	2848.03	0	0	0
Hex7HexNAc8SP	H7N8P1	2855.96	0	0	0
NeuAcHex7HexNAc7	S1H7N7	2864.02	0	0	0
Hex6HexNAc6dHex4SP	H6N6F4P1	2871.98	0	0	0
NeuAc3Hex6HexNAc5	S3H6N5	2878	2878.05	28	0.344549
NeuAc2Hex6HexNAc5dHex2	S2H6N5F2	2879.02	2878.98	13.7398	0.169072
NeuAcHex6HexNAc5dHex4	S1H6N5F4	2880.04	0	0	0
Hex7HexNAc6dHex3SP	H7N6F3P1	2887.98	0	0	0
NeuAc2Hex5HexNAc6dHex2	S2H5N6F2	2920.05	0	0	0
NeuGc3Hex6HexNAc5	G3H6N5	2925.99	0	0	0
Hex6HexNAc7dHex3SP	H6N7F3P1	2929.01	0	0	0
NeuAcHex6HexNAc6dHex3	S1H6N6F3	2937.07	0	0	0
Hex7HexNAc7dHex2SP	H7N7F2P1	2945	0	0	0
NeuAc2Hex7HexNAc6	S2H7N6	2952.04	0	0	0
NeuAcHex7HexNAc6dHex2	S1H7N6F2	2953.06	0	0	0
NeuAcHex6HexNAc5dHex4SP	S1H6N5F4P1	2960	0	0	0
Hex8HexNAc7dHexSP	H8N7F1P1	2961	0	0	0
NeuAcHex6HexNAc7dHex2	S1H6N7F2	2994.09	0	0	0
Hex8HexNAc8SP	H8N8P1	3018.02	0	0	0
NeuAc3Hex6HexNAc5dHex	S3H6N5F1	3024.06	3024.06	25	0.307633
NeuAc2Hex6HexNAc5dHex3	S2H6N5F3	3025.08	3025.07	14.8284	0.182468
NeuAcHex8HexNAc7	S1H8N7	3026.08	0	0	0
Hex7HexNAc6dHex4SP	H7N6F4P1	3034.04	0	0	0
Hex6HexNAc7dHex4SP	H6N7F4P1	3075.06	0	0	0
NeuAc2Hex6HexNAc6dHex2	S2H6N6F2	3082.1	0	0	0
NeuAcHex6HexNAc6dHex4	S1H6N6F4	3083.12	0	0	0
Hex7HexNAc7dHex3SP	H7N7F3P1	3091.06	0	0	0
NeuAc2Hex7HexNAc6dHex	S2H7N6F1	3098.1	3098.15	30	0.369159
NeuAcHex7HexNAc6dHex3	S1H7N6F3	3099.12	0	0	0
NeuAcHex6HexNAc7dHex3	S1H6N7F3	3140.14	0	0	0
NeuAcHex7HexNAc7dHex2	S1H7N7F2	3156.14	0	0	0
NeuAc2Hex6HexNAc5dHex4	S2H6N5F4	3171.14	0	0	0
NeuAcHex8HexNAc7dHex	S1H8N7F1	3172.13	0	0	0
Hex9HexNAc8SP	H9N8P1	3180.07	0	0	0
Hex8HexNAc9SP	H8N9P1	3221.1	0	0	0
NeuAc2Hex6HexNAc6dHex3	S2H6N6F3	3228.16	0	0	0
NeuAcHex8HexNAc8	S1H8N8	3229.16	0	0	0
Hex7HexNAc7dHex4SP	H7N7F4P1	3237.12	0	0	0
NeuAc2Hex7HexNAc6dHex2	S2H7N6F2	3244.16	0	0	0
NeuAcHex7HexNAc6dHex4	S1H7N6F4	3245.18	0	0	0
NeuAc2Hex6HexNAc7dHex2	S2H6N7F2	3285.18	0	0	0
NeuAc3Hex5HexNAc8	S3H5N8	3325.19	0	0	0
Hex9HexNAc8dHexSP	H9N8F1P1	3326.13	0	0	0
Hex8HexNAc9dHexSP	H8N9F1P1	3367.15	0	0	0
Hex9HexNAc9SP	H9N9P1	3383.15	0	0	0
NeuAc3Hex7HexNAc6dHex	S3H7N6F1	3389.19	0	0	0
NeuAc2Hex7HexNAc6dHex3	S2H7N6F3	3390.21	0	0	0
NeuAcHex9HexNAc8	S1H9N8	3391.21	0	0	0
NeuAc2Hex8HexNAc7dHex	S2H8N7F1	3463.23	0	0	0
NeuAcHex8HexNAc7dHex3	S1H8N7F3	3464.25	0	0	0
NeuAc2Hex5HexNAc8dHex3	S2H5N8F3	3472.27	0	0	0
NeuAc2Hex5HexNAc9dHex2	S2H5N9F2	3529.29	0	0	0
NeuAcHex9HexNAc8dHex	S1H9N8F1	3537.27	0	0	0
Hex10HexNAc9SP	H10N9P1	3545.2	0	0	0
Hex8HexNAc8dHex4SP	H8N8F4P1	3602.25	0	0	0
Hex9HexNAc8dHex3SP	H9N8F3P1	3618.24	0	0	0
NeuAc3Hex7HexNAc6dHex3	S3H7N6F3	3681.31	0	0	0
NeuAcHex9HexNAc8dHex2	S1H9N8F2	3683.32	0	0	0
Hex10HexNAc9dHexSP	H10N9F1P1	3691.26	0	0	0
			AH34-1-11-2.txt
Composition	Short	Theoretical m\z	Observed m\z	Intens.	%
Hex4HexNAc3SP	H4N3P1	1354.41	0	0	0
Hex4HexNAc3dHexSP	H4N3F1P1	1500.47	0	0	0
Hex3HexNAc4dHexSP	H3N4F1P1	1541.49	0	0	0
NeuAcHex4HexNAc3	S1H4N3	1565.55	0	0	0
Hex4HexNAc3dHex2SP	H4N3F2P1	1646.52	0	0	0
NeuAcHex4HexNAc3dHex	S1H4N3F1	1711.61	0	0	0
Hex5HexNAc4SP	H5N4P1	1719.54	0	0	0
NeuAcHex5HexNAc3	S1H5N3	1727.6	0	0	0
Hex4HexNAc5SP	H4N5P1	1760.57	0	0	0
NeuAcHex4HexNAc4	S1H4N4	1768.63	0	0	0
Hex4HexNAc4dHex2SP	H4N4F2P1	1849.6	0	0	0
NeuAcHex4HexNAc3dHex2	S1H4N3F2	1857.66	0	0	0
Hex5HexNAc4dHexSP	H5N4F1P1	1865.6	1865.62	49	0.458725
NeuAcHex6HexNAc3	S1H6N3	1889.65	0	0	0
NeuAcHex4HexNAc4dHex	S1H4N4F1	1914.68	1914.71	109	1.02043
Hex5HexNAc5SP	H5N5P1	1922.62	0	0	0
NeuAcHex5HexNAc4	S1H5N4	1930.68	1930.69	1179	11.0375
NeuAcHex4HexNAc5	S1H4N5	1971.71	0	0	0
Hex4HexNAc4dHex3SP	H4N4F3P1	1995.66	0	0	0
Hex5HexNAc4dHex2SP	H5N4F2P1	2011.66	2011.66	67	0.627237
Hex4HexNAc5dHex2SP	H4N5F2P1	2052.68	2052.67	75	0.70213
Hex5HexNAc5dHexSP	H5N5F1P1	2068.68	0	0	0
NeuAcHex4HexNAc4dHexSP2	S1H4N4F1P2	2074.6	0	0	0
NeuAcHex5HexNAc4dHex	S1H5N4F1	2076.74	2076.73	3536	33.1031
Hex6HexNAc5SP	H6N5P1	2084.67	0	0	0
NeuAcHex4HexNAc5dHex	S1H4N5F1	2117.76	2117.8	72	0.674045
Hex5HexNAc6SP	H5N6P1	2125.7	0	0	0
NeuAcHex5HexNAc5	S1H5N5	2133.76	0	0	0
NeuAc3Hex2HexNAc2dHex3SP	S3H2N2F3P1	2138.68	0	0	0
NeuAcHex5HexNAc4dHexSP	S1H5N4F1P1	2156.69	0	0	0
Hex5HexNAc4dHex3SP	H5N4F3P1	2157.71	2157.7	178	1.66639
NeuAcHex3HexNAc6dHex	S1H3N6F1	2158.79	0	0	0
NeuAcHex4HexNAc6	S1H4N6	2174.79	0	0	0
Hex4HexNAc5dHex3SP	H4N5F3P1	2198.74	2198.72	242	2.26554
Hex5HexNAc5dHex2SP	H5N5F2P1	2214.74	2214.71	340	3.18299
NeuAc2Hex5HexNAc4	S2H5N4	2221.78	2221.75	1196	11.1966
NeuAcHex5HexNAc4dHex2	S1H5N4F2	2222.8	2222.77	277.812	2.6008
Hex4HexNAc6dHex2SP	H4N6F2P1	2255.76	0	0	0
NeuAc2Hex4HexNAc5	S2H4N5	2262.8	0	0	0
NeuAcHex4HexNAc5dHex2	S1H4N5F2	2263.82	0	0	0
Hex5HexNAc6dHexSP	H5N6F1P1	2271.76	0	0	0
NeuAcHex5HexNAc5dHex	S1H5N5F1	2279.82	2279.82	225	2.10639
NeuAcHex6HexNAc4dHexAc	S1H6N4F1A1	2280.8	0	0	0
Hex6HexNAc6SP	H6N6P1	2287.75	0	0	0
NeuAcHex6HexNAc5	S1H6N5	2295.81	0	0	0
Hex3HexNAc7dHex2SP	H3N7F2P1	2296.79	0	0	0
NeuAcHex5HexNAc4dHex2SP	S1H5N4F2P1	2302.75	0	0	0
Hex5HexNAc4dHex4SP	H5N4F4P1	2303.77	0	0	0
NeuAcHex3HexNAc6dHex2	S1H3N6F2	2304.85	0	0	0
NeuAcHex4HexNAc6dHex	S1H4N6F1	2320.84	0	0	0
NeuAcHex6HexNAc3dHex3	S1H6N3F3	2327.83	0	0	0
NeuAcHex5HexNAc6	S1H5N6	2336.84	0	0	0
NeuAc2Hex3HexNAc4dHex2SP2	S2H3N4F2P2	2349.7	0	0	0
NeuAc3Hex4HexNac4	S3H4N4	2350.82	0	0	0
Hex5HexNAc5dHex3SP	H5N5F3P1	2360.79	2360.76	224	2.09703
Hex11HexNAc2SP2	H11N2P2	2365.66	0	0	0
NeuAc2Hex5HexNAc4dHex	S2H5N4F1	2367.83	2367.82	692	6.47832
NeuAcHex5HexNAc4dHex3	S1H5N4F3	2368.85	2368.84	33.9634	0.317957
Hex6HexNAc5dHex2SP	H6N5F2P1	2376.79	0	0	0
Hex4HexNAc6dHex3SP	H4N6F3P1	2401.82	0	0	0
NeuAc2Hex4HexNAc5dHex	S2H4N5F1	2408.86	0	0	0
NeuAcHex4HexNAc5dHex3	S1H4N5F3	2409.88	0	0	0
Hex5HexNAc6dHex2SP	H5N6F2P1	2417.82	2417.79	56	0.524257
NeuAc2Hex5HexNAc5	S2H5N5	2424.85	0	0	0
NeuAcHex5HexNAc5dHex2	S1H5N5F2	2425.87	0	0	0
Hex6HexNAc6dHexSP	H6N6F1P1	2433.81	0	0	0
NeuAcHex5HexNAc5dHexSP2	S1H5N5F1P2	2439.73	0	0	0
NeuAcHex6HexNAc5dHex	S1H6N5F1	2441.87	2441.89	414	3.87576
NeuAcHex5HexNAc4dHex3SP	S1H5N4F3P1	2448.81	0	0	0
Hex7HexNAc6SP	H7N6P1	2449.81	0	0	0
NeuAcHex3HexNAc6dHex3	S1H3N6F3	2450.91	0	0	0
Hex4HexNAc7dHex2SP	H4N7F2P1	2458.84	0	0	0
NeuAcHex5HexNAc6dHex	S1H5N6F1	2482.9	0	0	0
[truncated: 7,625 more rows]

## Sheet: Acidic-Sugar class table
Acidic N-glycan structural features		AH33-31-11-2b	AH34-1-11-2	AH34-6-11-2	AH34-14-11-2	AH33-31-1-2b	AH33-31-2-2b	AH33-31-3-2b	AH33-31-4-2b	AH33-31-5-2b	AH33-31-6-2b	AH33-31-7-2b	AH33-31-8-2b	AH33-31-9-2b	AH33-31-10-2b	AH34-1-1-2	AH34-1-2-2	AH34-1-3-2	AH34-1-4-2	AH34-1-5-2	AH34-1-6-2	AH34-1-7-2	AH34-1-8-2	AH34-1-9-2	AH34-1-10-2	AH34-6-1-2	AH34-6-2-2	AH34-6-3-2	AH34-6-4-2	AH34-6-5-2	AH34-6-6-2	AH34-6-7-2	AH34-6-8-2	AH34-6-9-2	AH34-6-10-2	AH34-14-1-2	AH34-14-2-2	AH34-14-3-2	AH34-14-4-2	AH34-14-5-2	AH34-14-6-2	AH34-14-7-2	AH34-14-8-2	AH34-14-9-2	AH34-14-10-2
		Normal colon				MSI CRC Stage IV BRAFwt										MSI CRC Stage II BRAFwt										MSI CRC Stage IV BRAFmut										MSI CRC Stage II BRAFmut										AVERAGES
		A	B	C	D	500	501	502	503	504	505	506	507	508	509	600	601	602	603	604	605	606	607	608	609	700	701	702	703	704	705	706	707	708	709	800	801	802	803	804	805	806	807	808	809	Normal	MSI CRC	MSI CRC St II	MSI CRC St IV
Short	Class name	%	%	%	%	%	%	%	%	%	%	%	%	%	%	%	%	%	%	%	%	%	%	%	%	%	%	%	%	%	%	%	%	%	%	%	%	%	%	%	%	%	%	%	%	%	%	%	%
N3	3 HexNAc	0.79985	0	0.87778	0	3.54929	0	1.63427	1.78581	0	3.33696	2.27868	1.80066	1.95589	5.358	0	2.48393	4.01436	0	0	3.5266	3.51838	1.98549	2.85116	0.58548	1.34389	1.0015	1.84022	3.23913	1.88092	2.23373	0	0.86979	1.71332	1.79587	0	1.20409	1.9765	1.86219	1.20546	0	7.88395	0	1.34872	0	0.419407	1.80161	1.72232	1.8809
N4	4 HexNAc	82.6418	68.5071	67.6546	97.6715	83.8546	89.3975	84.033	86.6011	80.725	86.4049	86.0948	86.1263	86.7564	82.0356	60.2195	73.9459	55.3135	87.2315	83.8647	78.2919	65.4748	75.9808	76.0403	89.7155	84.6458	78.8167	73.7134	80.3706	74.512	73.9436	65.0517	36.4365	66.3791	63.1224	92.822	96.2216	89.6111	91.1221	94.0143	98.0831	84.6664	96.4457	93.2564	95.3119	79.1188	80.6664	83.8816	77.4511
N5	5 HexNAc	13.0035	19.5099	22.5333	2.3285	11.4342	9.86315	12.1451	10.3414	12.0246	8.4959	9.10333	10.467	8.8931	9.35329	14.5569	17.8585	13.5237	11.7732	14.3347	13.2732	15.3817	13.7578	15.1805	8.24101	9.75492	12.5923	10.474	13.4735	16.8831	18.688	23.0285	23.6968	19.7104	16.7931	7.17802	2.57426	7.1304	5.1102	4.78026	1.91693	6.24042	3.55435	4.04615	4.68805	14.3438	11.3079	9.25501	13.3608
N6	6 HexNAc	2.71059	9.07153	7.76468	0	0.66848	0.39902	2.18765	1.27171	7.25046	1.24836	1.3404	1.606	1.9378	1.95773	11.0224	3.36117	14.8836	0.63339	1.31954	4.90825	9.42234	2.96896	4.06766	0.87249	3.54174	4.5126	6.1135	1.99211	4.97336	5.13465	9.15545	22.7772	8.52174	9.83043	0	0	1.28205	1.9055	0	0	1.2092	0	1.34872	0	4.8867	3.89064	2.96026	4.82102
N7+	7 HexNAc or larger	0.84428	2.9115	1.16962	0	0.4934	0.34034	0	0	0	0.51389	1.18274	0	0.45677	1.29534	14.2012	2.35049	12.2648	0.36193	0.48111	0	6.20284	5.30701	1.44226	0.58548	0.71368	3.07681	7.85884	0.92464	1.75061	0	2.76434	16.2197	3.67537	8.45821	0	0	0	0	0	0	0	0	0	0	1.23135	2.32304	2.15986	2.48623
F	Fucosylation	67.1915	76.1744	72.7039	71.5706	61.2125	48.5259	69.6212	58.6423	73.4531	52.8425	57.014	76.0398	61.7371	62.0377	27.9208	72.454	41.8158	54.5998	62.416	51.932	68.6578	67.861	59.2782	55.8132	60.8874	59.4123	64.1698	52.4242	74.4738	63.0895	38.596	36.5891	74.2847	73.9611	24.853	62.2165	63.5684	45.3035	70.0714	44.693	44.764	60.4436	71.4072	65.933	71.9101	58.3754	55.8001	60.9507
E	Complex fucosylation	13.8833	24.4976	24.1299	4.85623	14.1646	6.56971	10.2511	10.6419	19.5168	6.94133	7.10651	7.1928	3.4	12.0345	5.29805	14.2064	4.84742	6.46243	6.08543	12.1501	26.0652	20.2649	23.4296	7.03429	10.1862	10.8618	19.6796	4.77836	19.5496	8.92158	7.37483	8.21325	22.311	23.5373	1.83048	11.0634	28.2051	12.6068	5.76656	6.56733	5.15074	5.48495	3.0542	13.5538	16.8417	11.309	10.9564	11.6616
S	Sialylated	94.4603	77.0076	79.0622	100	100	99.1902	100	100	83.2314	99.4861	99.7817	100	100	100	59.9973	94.9807	68.5786	100	98.8515	100	76.1359	90.2395	91.7411	100	100	93.3264	85.7112	99.7757	90.5916	98.9732	75.905	71.6375	100	81.7126	100	100	100	100	100	100	100	100	100	100	87.6325	93.9962	94.0262	93.9661
P	Sulfate or phosphate	5.53967	22.9924	20.9378	0	0	0.80978	0	0	16.7686	0.51389	0.21827	0	0	0	40.0027	5.67022	31.4215	0	1.14847	0	24.1127	9.76045	8.25887	0	0	6.6736	14.2888	0.22428	11.2672	1.02679	24.095	29.461	1.38142	18.7844	0	0	0	0	0	0	0	0	0	0	12.3675	6.1472	6.01874	6.27565
A	Acetylated	0	0	0.42314	0	0	0	0	0	0	0	0	0	0	0	0	0	0	0	0	0	0	0	0	0	0	0	0	0	0	0	0	0	0	0	0	0	0	0	0	0	0	0	0	0	0.105785	0	0	0
nH	Hybrid-type	0.79985	0	0.87778	0	3.54929	0	1.63427	1.78581	0	3.33696	2.27868	1.80066	1.95589	5.358	0	2.48393	4.01436	0	0	3.5266	3.51838	1.98549	2.85116	0.58548	1.34389	1.0015	1.84022	3.23913	1.88092	2.23373	0	0.86979	1.71332	1.79587	0	1.20409	1.9765	1.86219	1.20546	0	7.88395	0	1.34872	0	0.419407	1.80161	1.72232	1.8809
nC	Complex-type	99.2001	100	99.1222	100	96.4507	100	98.3657	98.2142	100	96.663	97.7213	98.1993	98.0441	94.642	100	97.5161	95.9856	100	100	96.4734	96.4816	98.0145	96.7307	99.4145	98.6561	98.9985	98.1598	96.7609	98.1191	97.7663	100	99.1302	98.2867	98.2041	100	98.7959	98.0235	98.1378	98.7945	100	92.1161	100	98.6513	100	99.5806	98.1879	98.2568	98.1191
nR	Large-N-glycans	15.0942	25.1363	23.5853	2.3285	12.5481	9.29983	14.2334	11.8242	17.1217	9.81573	11.6742	11.6667	11.5129	13.3201	38.0879	22.4804	34.1719	12.203	15.6542	18.8461	28.537	18.7694	21.3897	9.28265	14.2012	18.5289	17.4168	14.9757	21.0459	23.6484	29.6595	47.7912	21.8586	21.6411	7.17802	2.60564	1.3079	7.14883	4.83859	1.91693	8.08721	3.55435	5.46863	4.68805	16.5361	15.5	13.3108	17.6892
nB	Biantennary-size	82.5019	67.4867	66.333	97.6715	85.6697	89.0571	84.7888	87.3631	80.132	87.0201	87.0851	86.8135	87.2329	85.1246	60.2195	75.8295	56.7904	87.2315	83.8647	80.5191	66.7542	77.5199	77.0383	89.3663	85.114	79.6141	74.7314	81.981	75.3484	74.6196	65.0517	36.129	65.0903	61.7553	92.822	96.3017	91.4179	92.8512	93.9412	98.0831	91.9128	96.4457	94.5314	95.3119	78.4982	81.4619	84.9376	77.9861
nCS	Sialylated complex Nglycan	94.4157	77.0076	78.8768	100	100	99.1902	100	100	83.2314	99.4684	99.7766	100	100	100	59.9973	96.0474	69.2524	100	98.8515	100	75.2657	90.0418	91.8943	100	100	93.2589	86.8108	99.7682	91.1103	98.9497	75.905	71.3886	100	81.3782	100	100	100	100	100	100	100	100	100	100	87.575	94.0397	94.0675	94.0118
nN	Monoantennary	100	0	63.0841	0	100	0	100	100	0	100	100	100	100	100	0	53.1035	37.4026	0	0	100	100	100	100	100	100	100	27.0588	100	63.5294	100	0	58.2474	100	100	0	100	100	100	100	0	100	0	100	0	40.771	68.4835	59.5253	77.4418
nG	Glucosylated	0	0	0	0	0	0	0	0	0	0	0	0	0	0	0	0	0	0	0	0	0	0	100	0	0	0	0	0	0	0	0	0	0	0	0	0	0	0	0	0	0	0	0	0	0	2.5	5	0
nF	Fucosylation	67.1915	76.1744	72.7039	71.5706	61.2125	48.5259	69.6212	58.6423	73.4531	52.8425	57.014	76.0398	61.7371	62.0377	27.9208	72.454	41.8158	54.5998	62.416	51.932	68.6578	67.861	59.2782	55.8132	60.8874	59.4123	64.1698	52.4242	74.4738	63.0895	38.596	36.5891	74.2847	73.9611	24.853	62.2165	63.5684	45.3035	70.0714	44.693	44.764	60.4436	71.4072	65.933	71.9101	58.3754	55.8001	60.9507
nFH	Fucosylation in hybrid-type	100	0	63.0841	0	87.8924	0	100	100	0	91.3669	100	100	100	100	0	100	37.1429	0	0	100	100	100	100	100	100	100	100	38.3446	100	100	0	26.2887	100	84.375	0	100	100	100	100	0	100	0	100	0	40.771	69.1353	61.8571	76.4134
nFC	Fucosylation in complex-type	66.927	76.1744	72.7891	71.5706	60.2307	48.5259	69.1165	57.8903	73.4531	51.5126	56.0117	75.6005	60.9738	59.8885	27.9208	71.7524	42.0112	54.5998	62.416	50.1748	67.5148	67.21	58.3342	55.5529	60.3546	59.0017	63.498	52.8955	73.9844	62.2461	38.596	36.6795	73.8364	73.7707	24.853	61.756	62.8338	44.2656	69.7062	44.693	40.0365	60.4436	71.0163	65.933	71.8653	57.7773	55.1512	60.4033
nE	Complex fucosylation	13.8833	24.4976	24.1299	4.85623	14.1646	6.56971	10.2511	10.6419	19.5168	6.94133	7.10651	7.1928	3.4	12.0345	5.29805	14.2064	4.84742	6.46243	6.08543	12.1501	26.0652	20.2649	23.4296	7.03429	10.1862	10.8618	19.6796	4.77836	19.5496	8.92158	7.37483	8.21325	22.311	23.5373	1.83048	11.0634	28.2051	12.6068	5.76656	6.56733	5.15074	5.48495	3.0542	13.5538	16.8417	11.309	10.9564	11.6616
nEH	Complex fucosylation in hybrid-type	0	0	0	0	0	0	0	0	0	0	0	0	0	0	0	0	15.0649	0	0	0	0	0	0	0	0	0	52.3529	0	59.4118	0	0	0	28.7958	0	0	0	0	0	0	0	0	0	0	0	0	3.89064	0.753247	7.02803
nEC	Complex fucosylation in complex-type	13.9952	24.4976	24.3436	4.85623	14.6858	6.56971	10.4214	10.8354	19.5168	7.18095	7.27222	7.3247	3.46783	12.7158	5.29805	14.5683	4.4201	6.46243	6.08543	12.5943	27.0157	20.6754	24.2215	7.07572	10.325	10.9716	19.0671	4.93832	18.7855	9.12541	7.37483	8.28532	22.198	23.9677	1.83048	11.1982	28.7738	12.846	5.83692	6.56733	5.59158	5.48495	3.09595	13.5538	16.9231	11.4556	11.1598	11.7515
nT	Terminal HexNAc	1.58488	6.35662	8.08934	0	0.4934	1.3027	0.33196	0	2.15329	0.76996	0.21827	0.61644	0	0	1.69258	1.64813	7.87201	0.56552	0.48111	0	3.47391	3.63697	0	0.47068	0	1.8384	7.35007	1.89966	2.95701	0.70254	5.28875	15.3181	11.8049	14.2141	0	0	7.1304	0	0	0	0	0	0	0	4.00771	2.35577	1.34857	3.36298
nTC	Terminal HexNAc in complex-type	1.59766	6.35662	8.16097	0	0.51156	1.3027	0.33748	0	2.15329	0.79654	0.22336	0.62775	0	0	1.69258	1.69011	8.20124	0.56552	0.48111	0	3.6006	3.71065	0	0.47346	0	1.857	7.48786	1.96325	3.01369	0.71859	5.28875	15.4525	12.0106	14.474	0	0	7.27417	0	0	0	0	0	0	0	4.02881	2.39771	1.38447	3.41095
nQ	Terminal HexNAc (bisecting-size)	4.3301	14.4545	13.3371	0	1.55117	1.31443	2.78635	0.66119	5.73171	1.07621	1.36022	2.49447	0.5495	0.731	20.311	3.37285	12.5685	0.96139	1.12236	1.05159	5.92103	3.57813	3.70406	0.60048	1.67654	3.13279	5.30436	3.50501	3.28923	2.83753	6.08766	37.3691	10.3187	5.33917	0	0	0	2.11817	1.34639	0	0	0	0	0	8.03044	3.8443	2.8328	4.85581
nX	Terminal Hex in complex-type	0	0	0.42688	0	0	0	0	0	0	0	0	0	0	0	0	0	0	0	0	0	0	0	0	0	0	0	0	0	0	0	0	0	0	0	0	0	0	0	0	0	0	0	0	0	0.10672	0	0	0
nS	Sialylation	94.4603	77.0076	79.0622	100	100	99.1902	100	100	83.2314	99.4861	99.7817	100	100	100	59.9973	94.9807	68.5786	100	98.8515	100	76.1359	90.2395	91.7411	100	100	93.3264	85.7112	99.7757	90.5916	98.9732	75.905	71.6375	100	81.7126	100	100	100	100	100	100	100	100	100	100	87.6325	93.9962	94.0262	93.9661
nY	Neu5Gc	0	0	0	0	0	0	0	0	0	0	0	0	0	0	0	0	0	0	0	0	0	0	0	0	0	0	0	0	0	0	0	0.33626	0	0	0	0	0	0	0	0	0	0	0	0	0	0.0084065	0	0.016813
nS/N-2	Sialylation degree (S/N-2)	0.34245	0.18939	0.20672	0.2778	0.40904	0.44808	0.35001	0.3324	0.32476	0.42276	0.44121	0.34018	0.37701	0.38654	0.26875	0.27974	0.14316	0.35515	0.35036	0.35855	0.20731	0.35813	0.28889	0.32626	0.36838	0.36291	0.29097	0.398	0.27517	0.50133	0.4549	0.11839	0.20919	0.21213	0.9164	0.37161	0.31517	0.54783	0.25065	0.54313	0.53011	0.32066	0.19691	0.54016	0.25409	0.362307	0.373446	0.351168
nP	Sulfate/phosphate	5.53967	22.9924	20.9378	0	0	0.80978	0	0	16.7686	0.51389	0.21827	0	0	0	40.0027	5.67022	31.4215	0	1.14847	0	24.1127	9.76045	8.25887	0	0	6.6736	14.2888	0.22428	11.2672	1.02679	24.095	29.461	1.38142	18.7844	0	0	0	0	0	0	0	0	0	0	12.3675	6.1472	6.01874	6.27565
nPM	Sulfate/phosphate in mannose type	0	0	0	0	0	0	0	0	0	0	0	0	0	0	0	0	0	0	0	0	0	0	100	0	0	0	0	0	0	0	0	0	0	0	0	0	0	0	0	0	0	0	0	0	0	2.5	5	0
nPH	Sulfate/phosphate in hybrid type	0	0	0	0	0	0	0	0	0	0	0	0	0	0	0	46.8965	47.5325	0	0	0	0	0	0	0	0	0	72.9412	0	36.4706	0	0	0	0	0	0	0	0	0	0	0	0	0	0	0	0	5.09602	4.72145	5.47059
nPC	Sulfate/phosphate in complex-type	5.58434	22.9924	21.1232	0	0	0.80978	0	0	16.7686	0.53163	0.22336	0	0	0	40.0027	4.6201	30.7477	0	1.14847	0	24.992	9.95817	8.1057	0	0	6.74111	13.1892	0.23179	10.7841	1.05025	24.095	29.7195	1.4055	19.1279	0	0	0	0	0	0	0	0	0	0	12.425	6.10631	5.97874	6.23389
nA	Acetylation	0	0	0.42314	0	0	0	0	0	0	0	0	0	0	0	0	0	0	0	0	0	0	0	0	0	0	0	0	0	0	0	0	0	0	0	0	0	0	0	0	0	0	0	0	0	0.105785	0	0	0
[truncated: 12 more columns]

## Sheet: Acidic-Sugar class data
Acidic N-glycans		AH33-31-3-2b
Short	Class name	%
N1	1 HexNAc	0
N2	2 HexNAc	0
N3	3 HexNAc	1.63427
N4	4 HexNAc	84.033
N5	5 HexNAc	12.1451
N6	6 HexNAc	2.18765
N7+	7 HexNAc or larger	0
F	Fucosylation	69.6212
E	Complex fucosylation	10.2511
S	Sialylated	100
Y	Neu5Gc	0
S/N	Sialylation degree (S/N)	0
P	Sulfate or phosphate	0
A	Acetylated	0
nM	High-mannose type	0
nL	Low-mannose type	0
nH	Hybrid-type	1.63427
nC	Complex-type	98.3657
nO	Other	0
nU	Soluble (HexNAc 1)	0
nR	Large-N-glycans	14.2334
nB	Biantennary-size	84.7888
nCS	Sialylated complex Nglycan	100
nN	Monoantennary	100
nG	Glucosylated	0
nJ	Small high-mannose type	0
nF	Fucosylation	69.6212
nFM	Fucosylation in high-mannose type	0
nFL	Fucosylation in low-mannose type	0
nFH	Fucosylation in hybrid-type	100
nFC	Fucosylation in complex-type	69.1165
nE	Complex fucosylation	10.2511
nEH	Complex fucosylation in hybrid-type	0
nEC	Complex fucosylation in complex-type	10.4214
nT	Terminal HexNAc	0.33196
nTH	Terminal HexNAc in hybrid-type	0
nTC	Terminal HexNAc in complex-type	0.33748
nQ	Terminal HexNAc (bisecting-size)	2.78635
nX	Terminal Hex in complex-type	0
nS	Sialylation	100
nY	Neu5Gc	0
nS/N-2	Sialylation degree (S/N-2)	0.35001
nP	Sulfate/phosphate	0
nPM	Sulfate/phosphate in mannose type	0
nPH	Sulfate/phosphate in hybrid type	0
nPC	Sulfate/phosphate in complex-type	0
nA	Acetylation	0
		AH33-31-4-2b
Short	Class name	%
N1	1 HexNAc	0
N2	2 HexNAc	0
N3	3 HexNAc	1.78581
N4	4 HexNAc	86.6011
N5	5 HexNAc	10.3414
N6	6 HexNAc	1.27171
N7+	7 HexNAc or larger	0
F	Fucosylation	58.6423
E	Complex fucosylation	10.6419
S	Sialylated	100
Y	Neu5Gc	0
S/N	Sialylation degree (S/N)	0
P	Sulfate or phosphate	0
A	Acetylated	0
nM	High-mannose type	0
nL	Low-mannose type	0
nH	Hybrid-type	1.78581
nC	Complex-type	98.2142
nO	Other	0
nU	Soluble (HexNAc 1)	0
nR	Large-N-glycans	11.8242
nB	Biantennary-size	87.3631
nCS	Sialylated complex Nglycan	100
nN	Monoantennary	100
nG	Glucosylated	0
nJ	Small high-mannose type	0
nF	Fucosylation	58.6423
nFM	Fucosylation in high-mannose type	0
nFL	Fucosylation in low-mannose type	0
nFH	Fucosylation in hybrid-type	100
nFC	Fucosylation in complex-type	57.8903
nE	Complex fucosylation	10.6419
nEH	Complex fucosylation in hybrid-type	0
nEC	Complex fucosylation in complex-type	10.8354
nT	Terminal HexNAc	0
nTH	Terminal HexNAc in hybrid-type	0
nTC	Terminal HexNAc in complex-type	0
nQ	Terminal HexNAc (bisecting-size)	0.66119
nX	Terminal Hex in complex-type	0
nS	Sialylation	100
nY	Neu5Gc	0
nS/N-2	Sialylation degree (S/N-2)	0.3324
nP	Sulfate/phosphate	0
nPM	Sulfate/phosphate in mannose type	0
nPH	Sulfate/phosphate in hybrid type	0
nPC	Sulfate/phosphate in complex-type	0
nA	Acetylation	0
		AH33-31-5-2b
Short	Class name	%
N1	1 HexNAc	0
N2	2 HexNAc	0
N3	3 HexNAc	0
N4	4 HexNAc	80.725
N5	5 HexNAc	12.0246
N6	6 HexNAc	7.25046
N7+	7 HexNAc or larger	0
F	Fucosylation	73.4531
E	Complex fucosylation	19.5168
S	Sialylated	83.2314
Y	Neu5Gc	0
S/N	Sialylation degree (S/N)	0
P	Sulfate or phosphate	16.7686
A	Acetylated	0
nM	High-mannose type	0
nL	Low-mannose type	0
nH	Hybrid-type	0
nC	Complex-type	100
nO	Other	0
nU	Soluble (HexNAc 1)	0
nR	Large-N-glycans	17.1217
nB	Biantennary-size	80.132
nCS	Sialylated complex Nglycan	83.2314
nN	Monoantennary	0
nG	Glucosylated	0
nJ	Small high-mannose type	0
nF	Fucosylation	73.4531
nFM	Fucosylation in high-mannose type	0
nFL	Fucosylation in low-mannose type	0
nFH	Fucosylation in hybrid-type	0
nFC	Fucosylation in complex-type	73.4531
nE	Complex fucosylation	19.5168
nEH	Complex fucosylation in hybrid-type	0
nEC	Complex fucosylation in complex-type	19.5168
nT	Terminal HexNAc	2.15329
nTH	Terminal HexNAc in hybrid-type	0
nTC	Terminal HexNAc in complex-type	2.15329
nQ	Terminal HexNAc (bisecting-size)	5.73171
nX	Terminal Hex in complex-type	0
nS	Sialylation	83.2314
nY	Neu5Gc	0
nS/N-2	Sialylation degree (S/N-2)	0.32476
nP	Sulfate/phosphate	16.7686
nPM	Sulfate/phosphate in mannose type	0
nPH	Sulfate/phosphate in hybrid type	0
nPC	Sulfate/phosphate in complex-type	16.7686
nA	Acetylation	0
		AH33-31-6-2b
Short	Class name	%
N1	1 HexNAc	0
N2	2 HexNAc	0
N3	3 HexNAc	3.33696
N4	4 HexNAc	86.4049
N5	5 HexNAc	8.4959
N6	6 HexNAc	1.24836
N7+	7 HexNAc or larger	0.51389
F	Fucosylation	52.8425
E	Complex fucosylation	6.94133
S	Sialylated	99.4861
Y	Neu5Gc	0
S/N	Sialylation degree (S/N)	0
P	Sulfate or phosphate	0.51389
A	Acetylated	0
nM	High-mannose type	0
nL	Low-mannose type	0
nH	Hybrid-type	3.33696
nC	Complex-type	96.663
nO	Other	0
nU	Soluble (HexNAc 1)	0
nR	Large-N-glycans	9.81573
nB	Biantennary-size	87.0201
nCS	Sialylated complex Nglycan	99.4684
nN	Monoantennary	100
nG	Glucosylated	0
nJ	Small high-mannose type	0
nF	Fucosylation	52.8425
nFM	Fucosylation in high-mannose type	0
nFL	Fucosylation in low-mannose type	0
nFH	Fucosylation in hybrid-type	91.3669
nFC	Fucosylation in complex-type	51.5126
nE	Complex fucosylation	6.94133
nEH	Complex fucosylation in hybrid-type	0
nEC	Complex fucosylation in complex-type	7.18095
nT	Terminal HexNAc	0.76996
nTH	Terminal HexNAc in hybrid-type	0
nTC	Terminal HexNAc in complex-type	0.79654
nQ	Terminal HexNAc (bisecting-size)	1.07621
nX	Terminal Hex in complex-type	0
nS	Sialylation	99.4861
nY	Neu5Gc	0
nS/N-2	Sialylation degree (S/N-2)	0.42276
nP	Sulfate/phosphate	0.51389
nPM	Sulfate/phosphate in mannose type	0
nPH	Sulfate/phosphate in hybrid type	0
nPC	Sulfate/phosphate in complex-type	0.53163
nA	Acetylation	0
		AH33-31-7-2b
Short	Class name	%
N1	1 HexNAc	0
N2	2 HexNAc	0
N3	3 HexNAc	2.27868
N4	4 HexNAc	86.0948
N5	5 HexNAc	9.10333
N6	6 HexNAc	1.3404
N7+	7 HexNAc or larger	1.18274
F	Fucosylation	57.014
E	Complex fucosylation	7.10651
S	Sialylated	99.7817
Y	Neu5Gc	0
S/N	Sialylation degree (S/N)	0
P	Sulfate or phosphate	0.21827
A	Acetylated	0
nM	High-mannose type	0
nL	Low-mannose type	0
nH	Hybrid-type	2.27868
nC	Complex-type	97.7213
nO	Other	0
nU	Soluble (HexNAc 1)	0
nR	Large-N-glycans	11.6742
nB	Biantennary-size	87.0851
nCS	Sialylated complex Nglycan	99.7766
nN	Monoantennary	100
nG	Glucosylated	0
nJ	Small high-mannose type	0
nF	Fucosylation	57.014
nFM	Fucosylation in high-mannose type	0
nFL	Fucosylation in low-mannose type	0
nFH	Fucosylation in hybrid-type	100
nFC	Fucosylation in complex-type	56.0117
nE	Complex fucosylation	7.10651
nEH	Complex fucosylation in hybrid-type	0
nEC	Complex fucosylation in complex-type	7.27222
nT	Terminal HexNAc	0.21827
nTH	Terminal HexNAc in hybrid-type	0
nTC	Terminal HexNAc in complex-type	0.22336
nQ	Terminal HexNAc (bisecting-size)	1.36022
nX	Terminal Hex in complex-type	0
nS	Sialylation	99.7817
nY	Neu5Gc	0
nS/N-2	Sialylation degree (S/N-2)	0.44121
nP	Sulfate/phosphate	0.21827
nPM	Sulfate/phosphate in mannose type	0
nPH	Sulfate/phosphate in hybrid type	0
nPC	Sulfate/phosphate in complex-type	0.22336
nA	Acetylation	0
		AH33-31-8-2b
Short	Class name	%
N1	1 HexNAc	0
N2	2 HexNAc	0
N3	3 HexNAc	1.80066
N4	4 HexNAc	86.1263
N5	5 HexNAc	10.467
N6	6 HexNAc	1.606
N7+	7 HexNAc or larger	0
F	Fucosylation	76.0398
E	Complex fucosylation	7.1928
S	Sialylated	100
Y	Neu5Gc	0
S/N	Sialylation degree (S/N)	0
P	Sulfate or phosphate	0
A	Acetylated	0
nM	High-mannose type	0
nL	Low-mannose type	0
nH	Hybrid-type	1.80066
nC	Complex-type	98.1993
nO	Other	0
nU	Soluble (HexNAc 1)	0
nR	Large-N-glycans	11.6667
nB	Biantennary-size	86.8135
nCS	Sialylated complex Nglycan	100
nN	Monoantennary	100
nG	Glucosylated	0
nJ	Small high-mannose type	0
nF	Fucosylation	76.0398
nFM	Fucosylation in high-mannose type	0
nFL	Fucosylation in low-mannose type	0
nFH	Fucosylation in hybrid-type	100
nFC	Fucosylation in complex-type	75.6005
nE	Complex fucosylation	7.1928
nEH	Complex fucosylation in hybrid-type	0
nEC	Complex fucosylation in complex-type	7.3247
nT	Terminal HexNAc	0.61644
nTH	Terminal HexNAc in hybrid-type	0
nTC	Terminal HexNAc in complex-type	0.62775
nQ	Terminal HexNAc (bisecting-size)	2.49447
nX	Terminal Hex in complex-type	0
nS	Sialylation	100
nY	Neu5Gc	0
nS/N-2	Sialylation degree (S/N-2)	0.34018
nP	Sulfate/phosphate	0
nPM	Sulfate/phosphate in mannose type	0
nPH	Sulfate/phosphate in hybrid type	0
nPC	Sulfate/phosphate in complex-type	0
nA	Acetylation	0
		AH33-31-9-2b
Short	Class name	%
N1	1 HexNAc	0
N2	2 HexNAc	0
N3	3 HexNAc	1.95589
N4	4 HexNAc	86.7564
N5	5 HexNAc	8.8931
N6	6 HexNAc	1.9378
N7+	7 HexNAc or larger	0.45677
F	Fucosylation	61.7371
E	Complex fucosylation	3.4
S	Sialylated	100
Y	Neu5Gc	0
S/N	Sialylation degree (S/N)	0
P	Sulfate or phosphate	0
A	Acetylated	0
nM	High-mannose type	0
nL	Low-mannose type	0
nH	Hybrid-type	1.95589
nC	Complex-type	98.0441
nO	Other	0
nU	Soluble (HexNAc 1)	0
nR	Large-N-glycans	11.5129
nB	Biantennary-size	87.2329
nCS	Sialylated complex Nglycan	100
nN	Monoantennary	100
nG	Glucosylated	0
nJ	Small high-mannose type	0
nF	Fucosylation	61.7371
nFM	Fucosylation in high-mannose type	0
nFL	Fucosylation in low-mannose type	0
nFH	Fucosylation in hybrid-type	100
nFC	Fucosylation in complex-type	60.9738
nE	Complex fucosylation	3.4
nEH	Complex fucosylation in hybrid-type	0
nEC	Complex fucosylation in complex-type	3.46783
nT	Terminal HexNAc	0
nTH	Terminal HexNAc in hybrid-type	0
nTC	Terminal HexNAc in complex-type	0
nQ	Terminal HexNAc (bisecting-size)	0.5495
nX	Terminal Hex in complex-type	0
nS	Sialylation	100
nY	Neu5Gc	0
nS/N-2	Sialylation degree (S/N-2)	0.37701
nP	Sulfate/phosphate	0
nPM	Sulfate/phosphate in mannose type	0
nPH	Sulfate/phosphate in hybrid type	0
nPC	Sulfate/phosphate in complex-type	0
nA	Acetylation	0
		AH34-1-1-2.txt
Short	Class name	%
N1	1 HexNAc	0
N2	2 HexNAc	0
N3	3 HexNAc	0
N4	4 HexNAc	60.2195
N5	5 HexNAc	14.5569
N6	6 HexNAc	11.0224
N7+	7 HexNAc or larger	14.2012
F	Fucosylation	27.9208
E	Complex fucosylation	5.29805
S	Sialylated	59.9973
Y	Neu5Gc	0
S/N	Sialylation degree (S/N)	0
P	Sulfate or phosphate	40.0027
A	Acetylated	0
nM	High-mannose type	0
nL	Low-mannose type	0
nH	Hybrid-type	0
nC	Complex-type	100
nO	Other	0
nU	Soluble (HexNAc 1)	0
nR	Large-N-glycans	38.0879
nB	Biantennary-size	60.2195
nCS	Sialylated complex Nglycan	59.9973
nN	Monoantennary	0
nG	Glucosylated	0
nJ	Small high-mannose type	0
nF	Fucosylation	27.9208
nFM	Fucosylation in high-mannose type	0
nFL	Fucosylation in low-mannose type	0
nFH	Fucosylation in hybrid-type	0
nFC	Fucosylation in complex-type	27.9208
nE	Complex fucosylation	5.29805
nEH	Complex fucosylation in hybrid-type	0
nEC	Complex fucosylation in complex-type	5.29805
nT	Terminal HexNAc	1.69258
nTH	Terminal HexNAc in hybrid-type	0
nTC	Terminal HexNAc in complex-type	1.69258
nQ	Terminal HexNAc (bisecting-size)	20.311
nX	Terminal Hex in complex-type	0
nS	Sialylation	59.9973
nY	Neu5Gc	0
nS/N-2	Sialylation degree (S/N-2)	0.26875
nP	Sulfate/phosphate	40.0027
nPM	Sulfate/phosphate in mannose type	0
nPH	Sulfate/phosphate in hybrid type	0
nPC	Sulfate/phosphate in complex-type	40.0027
nA	Acetylation	0
		AH34-1-1-2a
Short	Class name	%
N1	1 HexNAc	0
N2	2 HexNAc	0
N3	3 HexNAc	2.45128
N4	4 HexNAc	75.2849
N5	5 HexNAc	8.91376
N6	6 HexNAc	11.249
N7+	7 HexNAc or larger	2.1011
F	Fucosylation	43.7478
E	Complex fucosylation	7.83807
S	Sialylated	77.3972
Y	Neu5Gc	0
S/N	Sialylation degree (S/N)	0
P	Sulfate or phosphate	22.6028
A	Acetylated	0
nM	High-mannose type	0
nL	Low-mannose type	0
nH	Hybrid-type	2.45128
nC	Complex-type	97.5487
nO	Other	0
nU	Soluble (HexNAc 1)	0
nR	Large-N-glycans	21.0821
nB	Biantennary-size	77.1767
nCS	Sialylated complex Nglycan	79.3422
nN	Monoantennary	0
nG	Glucosylated	0
nJ	Small high-mannose type	0
nF	Fucosylation	43.7478
nFM	Fucosylation in high-mannose type	0
nFL	Fucosylation in low-mannose type	0
nFH	Fucosylation in hybrid-type	0
nFC	Fucosylation in complex-type	44.8471
nE	Complex fucosylation	7.83807
nEH	Complex fucosylation in hybrid-type	0
nEC	Complex fucosylation in complex-type	8.03503
nT	Terminal HexNAc	1.69854
nTH	Terminal HexNAc in hybrid-type	0
nTC	Terminal HexNAc in complex-type	1.74123
nQ	Terminal HexNAc (bisecting-size)	12.9887
nX	Terminal Hex in complex-type	0
nS	Sialylation	77.3972
nY	Neu5Gc	0
nS/N-2	Sialylation degree (S/N-2)	0.23208
nP	Sulfate/phosphate	22.6028
nPM	Sulfate/phosphate in mannose type	0
nPH	Sulfate/phosphate in hybrid type	100
nPC	Sulfate/phosphate in complex-type	20.6578
nA	Acetylation	0
		AH34-1-10-2.txt
Short	Class name	%
N1	1 HexNAc	0
N2	2 HexNAc	0
N3	3 HexNAc	0.58548
N4	4 HexNAc	89.7155
N5	5 HexNAc	8.24101
N6	6 HexNAc	0.87249
N7+	7 HexNAc or larger	0.58548
F	Fucosylation	55.8132
E	Complex fucosylation	7.03429
S	Sialylated	100
Y	Neu5Gc	0
S/N	Sialylation degree (S/N)	0
P	Sulfate or phosphate	0
A	Acetylated	0
nM	High-mannose type	0
nL	Low-mannose type	0
nH	Hybrid-type	0.58548
nC	Complex-type	99.4145
nO	Other	0
nU	Soluble (HexNAc 1)	0
nR	Large-N-glycans	9.28265
nB	Biantennary-size	89.3663
nCS	Sialylated complex Nglycan	100
nN	Monoantennary	100
nG	Glucosylated	0
nJ	Small high-mannose type	0
nF	Fucosylation	55.8132
nFM	Fucosylation in high-mannose type	0
nFL	Fucosylation in low-mannose type	0
nFH	Fucosylation in hybrid-type	100
nFC	Fucosylation in complex-type	55.5529
nE	Complex fucosylation	7.03429
nEH	Complex fucosylation in hybrid-type	0
nEC	Complex fucosylation in complex-type	7.07572
nT	Terminal HexNAc	0.47068
nTH	Terminal HexNAc in hybrid-type	0
nTC	Terminal HexNAc in complex-type	0.47346
nQ	Terminal HexNAc (bisecting-size)	0.60048
nX	Terminal Hex in complex-type	0
nS	Sialylation	100
nY	Neu5Gc	0
nS/N-2	Sialylation degree (S/N-2)	0.32626
nP	Sulfate/phosphate	0
nPM	Sulfate/phosphate in mannose type	0
nPH	Sulfate/phosphate in hybrid type	0
nPC	Sulfate/phosphate in complex-type	0
nA	Acetylation	0
		AH34-1-10-2a
Short	Class name	%
N1	1 HexNAc	0
N2	2 HexNAc	0
N3	3 HexNAc	0.78754
N4	4 HexNAc	92.8825
N5	5 HexNAc	5.40707
N6	6 HexNAc	0.9229
N7+	7 HexNAc or larger	0
F	Fucosylation	60.4384
E	Complex fucosylation	6.50423
S	Sialylated	100
Y	Neu5Gc	0
S/N	Sialylation degree (S/N)	0
P	Sulfate or phosphate	0.55374
A	Acetylated	0
nM	High-mannose type	0
nL	Low-mannose type	0
nH	Hybrid-type	0.78754
nC	Complex-type	99.2125
nO	Other	0
nU	Soluble (HexNAc 1)	0
nR	Large-N-glycans	6.38021
nB	Biantennary-size	92.3795
nCS	Sialylated complex Nglycan	100
nN	Monoantennary	100
nG	Glucosylated	0
nJ	Small high-mannose type	0
nF	Fucosylation	60.4384
nFM	Fucosylation in high-mannose type	0
nFL	Fucosylation in low-mannose type	0
nFH	Fucosylation in hybrid-type	100
nFC	Fucosylation in complex-type	60.1244
nE	Complex fucosylation	6.50423
nEH	Complex fucosylation in hybrid-type	0
nEC	Complex fucosylation in complex-type	6.55586
nT	Terminal HexNAc	0
nTH	Terminal HexNAc in hybrid-type	0
nTC	Terminal HexNAc in complex-type	0
nQ	Terminal HexNAc (bisecting-size)	0.37209
nX	Terminal Hex in complex-type	0
nS	Sialylation	100
nY	Neu5Gc	0
nS/N-2	Sialylation degree (S/N-2)	0.28413
nP	Sulfate/phosphate	0.55374
nPM	Sulfate/phosphate in mannose type	0
nPH	Sulfate/phosphate in hybrid type	0
nPC	Sulfate/phosphate in complex-type	0.55813
nA	Acetylation	0
		AH34-1-11-2.txt
Short	Class name	%
N1	1 HexNAc	0
N2	2 HexNAc	0
N3	3 HexNAc	0
N4	4 HexNAc	68.5071
N5	5 HexNAc	19.5099
N6	6 HexNAc	9.07153
N7+	7 HexNAc or larger	2.9115
F	Fucosylation	76.1744
E	Complex fucosylation	24.4976
S	Sialylated	77.0076
Y	Neu5Gc	0
S/N	Sialylation degree (S/N)	0
P	Sulfate or phosphate	22.9924
A	Acetylated	0
nM	High-mannose type	0
nL	Low-mannose type	0
nH	Hybrid-type	0
nC	Complex-type	100
nO	Other	0
nU	Soluble (HexNAc 1)	0
nR	Large-N-glycans	25.1363
nB	Biantennary-size	67.4867
nCS	Sialylated complex Nglycan	77.0076
nN	Monoantennary	0
nG	Glucosylated	0
nJ	Small high-mannose type	0
nF	Fucosylation	76.1744
nFM	Fucosylation in high-mannose type	0
nFL	Fucosylation in low-mannose type	0
nFH	Fucosylation in hybrid-type	0
nFC	Fucosylation in complex-type	76.1744
nE	Complex fucosylation	24.4976
nEH	Complex fucosylation in hybrid-type	0
nEC	Complex fucosylation in complex-type	24.4976
nT	Terminal HexNAc	6.35662
nTH	Terminal HexNAc in hybrid-type	0
nTC	Terminal HexNAc in complex-type	6.35662
nQ	Terminal HexNAc (bisecting-size)	14.4545
nX	Terminal Hex in complex-type	0
nS	Sialylation	77.0076
nY	Neu5Gc	0
nS/N-2	Sialylation degree (S/N-2)	0.18939
nP	Sulfate/phosphate	22.9924
nPM	Sulfate/phosphate in mannose type	0
nPH	Sulfate/phosphate in hybrid type	0
nPC	Sulfate/phosphate in complex-type	22.9924
nA	Acetylation	0
		AH34-1-11-2a
Short	Class name	%
N1	1 HexNAc	0
N2	2 HexNAc	0.50187
N3	3 HexNAc	0
N4	4 HexNAc	88.6362
N5	5 HexNAc	8.3884
N6	6 HexNAc	1.86409
N7+	7 HexNAc or larger	0.60941
F	Fucosylation	73.1141
E	Complex fucosylation	10.8285
S	Sialylated	96.0567
Y	Neu5Gc	0
S/N	Sialylation degree (S/N)	0.00502
P	Sulfate or phosphate	4.44513
A	Acetylated	1.57731
nM	High-mannose type	0
nL	Low-mannose type	0.50187
nH	Hybrid-type	0
nC	Complex-type	99.4981
nO	Other	0
nU	Soluble (HexNAc 1)	0
nR	Large-N-glycans	9.72774
nB	Biantennary-size	86.7595
nCS	Sialylated complex Nglycan	96.0369
nN	Monoantennary	0
nG	Glucosylated	0
nJ	Small high-mannose type	0
nF	Fucosylation	73.1141
nFM	Fucosylation in high-mannose type	0
nFL	Fucosylation in low-mannose type	100
nFH	Fucosylation in hybrid-type	0
nFC	Fucosylation in complex-type	72.9785
nE	Complex fucosylation	10.8285
nEH	Complex fucosylation in hybrid-type	0
nEC	Complex fucosylation in complex-type	10.3787
nT	Terminal HexNAc	1.18298
nTH	Terminal HexNAc in hybrid-type	0
nTC	Terminal HexNAc in complex-type	1.18895
nQ	Terminal HexNAc (bisecting-size)	3.27861
nX	Terminal Hex in complex-type	1.58526
nS	Sialylation	96.0567
nY	Neu5Gc	0
nS/N-2	Sialylation degree (S/N-2)	0.19636
nP	Sulfate/phosphate	4.44513
nPM	Sulfate/phosphate in mannose type	100
nPH	Sulfate/phosphate in hybrid type	0
nPC	Sulfate/phosphate in complex-type	3.96315
nA	Acetylation	1.57731
		AH34-1-2-2.txt
Short	Class name	%
N1	1 HexNAc	0
N2	2 HexNAc	0
N3	3 HexNAc	2.48393
N4	4 HexNAc	73.9459
N5	5 HexNAc	17.8585
N6	6 HexNAc	3.36117
N7+	7 HexNAc or larger	2.35049
F	Fucosylation	72.454
E	Complex fucosylation	14.2064
S	Sialylated	94.9807
Y	Neu5Gc	0
S/N	Sialylation degree (S/N)	0
P	Sulfate or phosphate	5.67022
A	Acetylated	0
nM	High-mannose type	0
nL	Low-mannose type	0
nH	Hybrid-type	2.48393
nC	Complex-type	97.5161
nO	Other	0
nU	Soluble (HexNAc 1)	0
nR	Large-N-glycans	22.4804
nB	Biantennary-size	75.8295
nCS	Sialylated complex Nglycan	96.0474
nN	Monoantennary	53.1035
nG	Glucosylated	0
nJ	Small high-mannose type	0
nF	Fucosylation	72.454
nFM	Fucosylation in high-mannose type	0
nFL	Fucosylation in low-mannose type	0
nFH	Fucosylation in hybrid-type	100
nFC	Fucosylation in complex-type	71.7524
nE	Complex fucosylation	14.2064
nEH	Complex fucosylation in hybrid-type	0
nEC	Complex fucosylation in complex-type	14.5683
nT	Terminal HexNAc	1.64813
nTH	Terminal HexNAc in hybrid-type	0
nTC	Terminal HexNAc in complex-type	1.69011
nQ	Terminal HexNAc (bisecting-size)	3.37285
nX	Terminal Hex in complex-type	0
nS	Sialylation	94.9807
nY	Neu5Gc	0
nS/N-2	Sialylation degree (S/N-2)	0.27974
nP	Sulfate/phosphate	5.67022
nPM	Sulfate/phosphate in mannose type	0
nPH	Sulfate/phosphate in hybrid type	46.8965
nPC	Sulfate/phosphate in complex-type	4.6201
nA	Acetylation	0
		AH34-1-2-2a
Short	Class name	%
N1	1 HexNAc	0
N2	2 HexNAc	0
N3	3 HexNAc	2.51968
N4	4 HexNAc	86.5888
N5	5 HexNAc	8.37184
N6	6 HexNAc	2.51968
N7+	7 HexNAc or larger	0
F	Fucosylation	75.2909
E	Complex fucosylation	8.72256
S	Sialylated	100
Y	Neu5Gc	0
S/N	Sialylation degree (S/N)	0
P	Sulfate or phosphate	0
A	Acetylated	0
nM	High-mannose type	0
nL	Low-mannose type	0
nH	Hybrid-type	2.51968
nC	Complex-type	97.4803
nO	Other	0
nU	Soluble (HexNAc 1)	0
nR	Large-N-glycans	11.173
nB	Biantennary-size	88.8269
nCS	Sialylated complex Nglycan	100
nN	Monoantennary	100
nG	Glucosylated	0
nJ	Small high-mannose type	0
nF	Fucosylation	75.2909
nFM	Fucosylation in high-mannose type	0
nFL	Fucosylation in low-mannose type	0
nFH	Fucosylation in hybrid-type	100
nFC	Fucosylation in complex-type	74.6522
nE	Complex fucosylation	8.72256
nEH	Complex fucosylation in hybrid-type	0
nEC	Complex fucosylation in complex-type	8.94802
nT	Terminal HexNAc	0
nTH	Terminal HexNAc in hybrid-type	0
nTC	Terminal HexNAc in complex-type	0
nQ	Terminal HexNAc (bisecting-size)	2.08452
nX	Terminal Hex in complex-type	0
nS	Sialylation	100
nY	Neu5Gc	0
nS/N-2	Sialylation degree (S/N-2)	0.24221
nP	Sulfate/phosphate	0
nPM	Sulfate/phosphate in mannose type	0
nPH	Sulfate/phosphate in hybrid type	0
nPC	Sulfate/phosphate in complex-type	0
nA	Acetylation	0
		AH34-1-3-2.txt
Short	Class name	%
N1	1 HexNAc	0
N2	2 HexNAc	0
N3	3 HexNAc	4.01436
N4	4 HexNAc	55.3135
N5	5 HexNAc	13.5237
N6	6 HexNAc	14.8836
N7+	7 HexNAc or larger	12.2648
F	Fucosylation	41.8158
E	Complex fucosylation	4.84742
S	Sialylated	68.5786
Y	Neu5Gc	0
S/N	Sialylation degree (S/N)	0
P	Sulfate or phosphate	31.4215
A	Acetylated	0
nM	High-mannose type	0
nL	Low-mannose type	0
nH	Hybrid-type	4.01436
nC	Complex-type	95.9856
nO	Other	0
nU	Soluble (HexNAc 1)	0
nR	Large-N-glycans	34.1719
nB	Biantennary-size	56.7904
nCS	Sialylated complex Nglycan	69.2524
nN	Monoantennary	37.4026
nG	Glucosylated	0
nJ	Small high-mannose type	0
nF	Fucosylation	41.8158
nFM	Fucosylation in high-mannose type	0
nFL	Fucosylation in low-mannose type	0
nFH	Fucosylation in hybrid-type	37.1429
nFC	Fucosylation in complex-type	42.0112
nE	Complex fucosylation	4.84742
nEH	Complex fucosylation in hybrid-type	15.0649
nEC	Complex fucosylation in complex-type	4.4201
nT	Terminal HexNAc	7.87201
nTH	Terminal HexNAc in hybrid-type	0
nTC	Terminal HexNAc in complex-type	8.20124
nQ	Terminal HexNAc (bisecting-size)	12.5685
nX	Terminal Hex in complex-type	0
nS	Sialylation	68.5786
nY	Neu5Gc	0
nS/N-2	Sialylation degree (S/N-2)	0.14316
nP	Sulfate/phosphate	31.4215
nPM	Sulfate/phosphate in mannose type	0
nPH	Sulfate/phosphate in hybrid type	47.5325
nPC	Sulfate/phosphate in complex-type	30.7477
nA	Acetylation	0
		AH34-1-3-2a
Short	Class name	%
N1	1 HexNAc	0
N2	2 HexNAc	0
N3	3 HexNAc	2.71698
N4	4 HexNAc	77.303
N5	5 HexNAc	9.71449
N6	6 HexNAc	4.99822
N7+	7 HexNAc or larger	5.26735
F	Fucosylation	58.7583
E	Complex fucosylation	2.77824
S	Sialylated	89.7729
Y	Neu5Gc	0
S/N	Sialylation degree (S/N)	0
P	Sulfate or phosphate	10.2271
A	Acetylated	0
nM	High-mannose type	0
nL	Low-mannose type	0
nH	Hybrid-type	2.71698
nC	Complex-type	97.283
nO	Other	0
nU	Soluble (HexNAc 1)	0
nR	Large-N-glycans	18.1141
nB	Biantennary-size	78.2499
nCS	Sialylated complex Nglycan	90.4753
nN	Monoantennary	64.6226
nG	Glucosylated	0
nJ	Small high-mannose type	0
nF	Fucosylation	58.7583
nFM	Fucosylation in high-mannose type	0
nFL	Fucosylation in low-mannose type	0
nFH	Fucosylation in hybrid-type	27.3585
nFC	Fucosylation in complex-type	59.6352
nE	Complex fucosylation	2.77824
nEH	Complex fucosylation in hybrid-type	0
nEC	Complex fucosylation in complex-type	2.85583
nT	Terminal HexNAc	2.35813
nTH	Terminal HexNAc in hybrid-type	0
nTC	Terminal HexNAc in complex-type	2.42399
nQ	Terminal HexNAc (bisecting-size)	6.27077
nX	Terminal Hex in complex-type	0
nS	Sialylation	89.7729
nY	Neu5Gc	0
nS/N-2	Sialylation degree (S/N-2)	0.12252
nP	Sulfate/phosphate	10.2271
nPM	Sulfate/phosphate in mannose type	0
nPH	Sulfate/phosphate in hybrid type	35.3774
nPC	Sulfate/phosphate in complex-type	9.52471
nA	Acetylation	0
		AH34-1-4-2.txt
Short	Class name	%
N1	1 HexNAc	0
N2	2 HexNAc	0
N3	3 HexNAc	0
N4	4 HexNAc	87.2315
N5	5 HexNAc	11.7732
N6	6 HexNAc	0.63339
N7+	7 HexNAc or larger	0.36193
F	Fucosylation	54.5998
E	Complex fucosylation	6.46243
S	Sialylated	100
Y	Neu5Gc	0
S/N	Sialylation degree (S/N)	0
P	Sulfate or phosphate	0
A	Acetylated	0
nM	High-mannose type	0
nL	Low-mannose type	0
nH	Hybrid-type	0
nC	Complex-type	100
nO	Other	0
nU	Soluble (HexNAc 1)	0
nR	Large-N-glycans	12.203
nB	Biantennary-size	87.2315
nCS	Sialylated complex Nglycan	100
nN	Monoantennary	0
nG	Glucosylated	0
nJ	Small high-mannose type	0
nF	Fucosylation	54.5998
nFM	Fucosylation in high-mannose type	0
nFL	Fucosylation in low-mannose type	0
nFH	Fucosylation in hybrid-type	0
nFC	Fucosylation in complex-type	54.5998
nE	Complex fucosylation	6.46243
nEH	Complex fucosylation in hybrid-type	0
nEC	Complex fucosylation in complex-type	6.46243
nT	Terminal HexNAc	0.56552
nTH	Terminal HexNAc in hybrid-type	0
nTC	Terminal HexNAc in complex-type	0.56552
nQ	Terminal HexNAc (bisecting-size)	0.96139
nX	Terminal Hex in complex-type	0
nS	Sialylation	100
nY	Neu5Gc	0
nS/N-2	Sialylation degree (S/N-2)	0.35515
nP	Sulfate/phosphate	0
nPM	Sulfate/phosphate in mannose type	0
nPH	Sulfate/phosphate in hybrid type	0
nPC	Sulfate/phosphate in complex-type	0
nA	Acetylation	0
		AH34-1-4-2a
Short	Class name	%
N1	1 HexNAc	0
N2	2 HexNAc	0
N3	3 HexNAc	0
N4	4 HexNAc	93.8254
N5	5 HexNAc	4.99999
N6	6 HexNAc	0.75289
N7+	7 HexNAc or larger	0.42176
F	Fucosylation	59.0185
E	Complex fucosylation	4.9453
S	Sialylated	100
Y	Neu5Gc	0
S/N	Sialylation degree (S/N)	0
P	Sulfate or phosphate	0
A	Acetylated	0
nM	High-mannose type	0
nL	Low-mannose type	0
nH	Hybrid-type	0
nC	Complex-type	100
nO	Other	0
nU	Soluble (HexNAc 1)	0
nR	Large-N-glycans	6.17464
nB	Biantennary-size	93.8254
nCS	Sialylated complex Nglycan	100
nN	Monoantennary	0
nG	Glucosylated	0
nJ	Small high-mannose type	0
nF	Fucosylation	59.0185
nFM	Fucosylation in high-mannose type	0
nFL	Fucosylation in low-mannose type	0
nFH	Fucosylation in hybrid-type	0
nFC	Fucosylation in complex-type	59.0185
nE	Complex fucosylation	4.9453
nEH	Complex fucosylation in hybrid-type	0
nEC	Complex fucosylation in complex-type	4.9453
nT	Terminal HexNAc	0
nTH	Terminal HexNAc in hybrid-type	0
nTC	Terminal HexNAc in complex-type	0
nQ	Terminal HexNAc (bisecting-size)	0.75289
nX	Terminal Hex in complex-type	0
nS	Sialylation	100
nY	Neu5Gc	0
nS/N-2	Sialylation degree (S/N-2)	0.2917
nP	Sulfate/phosphate	0
nPM	Sulfate/phosphate in mannose type	0
nPH	Sulfate/phosphate in hybrid type	0
nPC	Sulfate/phosphate in complex-type	0
nA	Acetylation	0
		AH34-1-5-2.txt
Short	Class name	%
N1	1 HexNAc	0
N2	2 HexNAc	0
N3	3 HexNAc	0
N4	4 HexNAc	83.8647
N5	5 HexNAc	14.3347
N6	6 HexNAc	1.31954
N7+	7 HexNAc or larger	0.48111
F	Fucosylation	62.416
E	Complex fucosylation	6.08543
S	Sialylated	98.8515
Y	Neu5Gc	0
S/N	Sialylation degree (S/N)	0
P	Sulfate or phosphate	1.14847
A	Acetylated	0
nM	High-mannose type	0
nL	Low-mannose type	0
nH	Hybrid-type	0
nC	Complex-type	100
nO	Other	0
nU	Soluble (HexNAc 1)	0
nR	Large-N-glycans	15.6542
nB	Biantennary-size	83.8647
nCS	Sialylated complex Nglycan	98.8515
nN	Monoantennary	0
nG	Glucosylated	0
nJ	Small high-mannose type	0
nF	Fucosylation	62.416
nFM	Fucosylation in high-mannose type	0
nFL	Fucosylation in low-mannose type	0
nFH	Fucosylation in hybrid-type	0
nFC	Fucosylation in complex-type	62.416
nE	Complex fucosylation	6.08543
nEH	Complex fucosylation in hybrid-type	0
nEC	Complex fucosylation in complex-type	6.08543
nT	Terminal HexNAc	0.48111
nTH	Terminal HexNAc in hybrid-type	0
nTC	Terminal HexNAc in complex-type	0.48111
nQ	Terminal HexNAc (bisecting-size)	1.12236
nX	Terminal Hex in complex-type	0
nS	Sialylation	98.8515
nY	Neu5Gc	0
nS/N-2	Sialylation degree (S/N-2)	0.35036
nP	Sulfate/phosphate	1.14847
nPM	Sulfate/phosphate in mannose type	0
nPH	Sulfate/phosphate in hybrid type	0
nPC	Sulfate/phosphate in complex-type	1.14847
nA	Acetylation	0
		AH34-1-5-2a
Short	Class name	%
N1	1 HexNAc	0
N2	2 HexNAc	0
N3	3 HexNAc	0
N4	4 HexNAc	91.7583
N5	5 HexNAc	6.20028
N6	6 HexNAc	2.04142
N7+	7 HexNAc or larger	0
F	Fucosylation	67.6388
E	Complex fucosylation	5.32359
S	Sialylated	100
Y	Neu5Gc	0
S/N	Sialylation degree (S/N)	0
P	Sulfate or phosphate	0
A	Acetylated	0
nM	High-mannose type	0
nL	Low-mannose type	0
nH	Hybrid-type	0
nC	Complex-type	100
nO	Other	0
nU	Soluble (HexNAc 1)	0
nR	Large-N-glycans	8.2417
nB	Biantennary-size	91.7583
nCS	Sialylated complex Nglycan	100
nN	Monoantennary	0
nG	Glucosylated	0
nJ	Small high-mannose type	0
nF	Fucosylation	67.6388
nFM	Fucosylation in high-mannose type	0
nFL	Fucosylation in low-mannose type	0
nFH	Fucosylation in hybrid-type	0
nFC	Fucosylation in complex-type	67.6388
nE	Complex fucosylation	5.32359
nEH	Complex fucosylation in hybrid-type	0
nEC	Complex fucosylation in complex-type	5.32359
nT	Terminal HexNAc	0
nTH	Terminal HexNAc in hybrid-type	0
nTC	Terminal HexNAc in complex-type	0
nQ	Terminal HexNAc (bisecting-size)	0
nX	Terminal Hex in complex-type	0
nS	Sialylation	100
nY	Neu5Gc	0
nS/N-2	Sialylation degree (S/N-2)	0.31592
nP	Sulfate/phosphate	0
nPM	Sulfate/phosphate in mannose type	0
nPH	Sulfate/phosphate in hybrid type	0
nPC	Sulfate/phosphate in complex-type	0
nA	Acetylation	0
		AH34-1-6-2.txt
Short	Class name	%
N1	1 HexNAc	0
N2	2 HexNAc	0
N3	3 HexNAc	3.5266
N4	4 HexNAc	78.2919
N5	5 HexNAc	13.2732
N6	6 HexNAc	4.90825
N7+	7 HexNAc or larger	0
F	Fucosylation	51.932
E	Complex fucosylation	12.1501
S	Sialylated	100
Y	Neu5Gc	0
S/N	Sialylation degree (S/N)	0
P	Sulfate or phosphate	0
A	Acetylated	0
nM	High-mannose type	0
nL	Low-mannose type	0
nH	Hybrid-type	3.5266
nC	Complex-type	96.4734
nO	Other	0
nU	Soluble (HexNAc 1)	0
nR	Large-N-glycans	18.8461
nB	Biantennary-size	80.5191
nCS	Sialylated complex Nglycan	100
nN	Monoantennary	100
nG	Glucosylated	0
nJ	Small high-mannose type	0
nF	Fucosylation	51.932
nFM	Fucosylation in high-mannose type	0
nFL	Fucosylation in low-mannose type	0
nFH	Fucosylation in hybrid-type	100
nFC	Fucosylation in complex-type	50.1748
nE	Complex fucosylation	12.1501
nEH	Complex fucosylation in hybrid-type	0
nEC	Complex fucosylation in complex-type	12.5943
nT	Terminal HexNAc	0
nTH	Terminal HexNAc in hybrid-type	0
nTC	Terminal HexNAc in complex-type	0
nQ	Terminal HexNAc (bisecting-size)	1.05159
nX	Terminal Hex in complex-type	0
nS	Sialylation	100
nY	Neu5Gc	0
nS/N-2	Sialylation degree (S/N-2)	0.35855
nP	Sulfate/phosphate	0
nPM	Sulfate/phosphate in mannose type	0
nPH	Sulfate/phosphate in hybrid type	0
nPC	Sulfate/phosphate in complex-type	0
nA	Acetylation	0
		AH34-1-6-2a
Short	Class name	%
N1	1 HexNAc	0
N2	2 HexNAc	0
N3	3 HexNAc	5.62004
N4	4 HexNAc	86.8576
N5	5 HexNAc	6.73597
N6	6 HexNAc	0.78642
N7+	7 HexNAc or larger	0
F	Fucosylation	48.8059
E	Complex fucosylation	9.23542
S	Sialylated	100
Y	Neu5Gc	0
S/N	Sialylation degree (S/N)	0
P	Sulfate or phosphate	0
A	Acetylated	0
nM	High-mannose type	0
nL	Low-mannose type	0
nH	Hybrid-type	5.62004
nC	Complex-type	94.38
nO	Other	0
nU	Soluble (HexNAc 1)	0
nR	Large-N-glycans	7.97033
nB	Biantennary-size	92.0297
nCS	Sialylated complex Nglycan	100
nN	Monoantennary	100
nG	Glucosylated	0
nJ	Small high-mannose type	0
nF	Fucosylation	48.8059
nFM	Fucosylation in high-mannose type	0
nFL	Fucosylation in low-mannose type	0
nFH	Fucosylation in hybrid-type	100
nFC	Fucosylation in complex-type	45.7574
nE	Complex fucosylation	9.23542
nEH	Complex fucosylation in hybrid-type	0
nEC	Complex fucosylation in complex-type	9.78536
nT	Terminal HexNAc	0
nTH	Terminal HexNAc in hybrid-type	0
nTC	Terminal HexNAc in complex-type	0
nQ	Terminal HexNAc (bisecting-size)	0
nX	Terminal Hex in complex-type	0
nS	Sialylation	100
nY	Neu5Gc	0
nS/N-2	Sialylation degree (S/N-2)	0.32742
nP	Sulfate/phosphate	0
nPM	Sulfate/phosphate in mannose type	0
nPH	Sulfate/phosphate in hybrid type	0
nPC	Sulfate/phosphate in complex-type	0
nA	Acetylation	0
		AH34-1-7-2.txt
Short	Class name	%
N1	1 HexNAc	0
N2	2 HexNAc	0
N3	3 HexNAc	3.51838
N4	4 HexNAc	65.4748
N5	5 HexNAc	15.3817
N6	6 HexNAc	9.42234
N7+	7 HexNAc or larger	6.20284
F	Fucosylation	68.6578
E	Complex fucosylation	26.0652
S	Sialylated	76.1359
Y	Neu5Gc	0
S/N	Sialylation degree (S/N)	0
P	Sulfate or phosphate	24.1127
A	Acetylated	0
nM	High-mannose type	0
nL	Low-mannose type	0
nH	Hybrid-type	3.51838
nC	Complex-type	96.4816
nO	Other	0
nU	Soluble (HexNAc 1)	0
nR	Large-N-glycans	28.537
nB	Biantennary-size	66.7542
nCS	Sialylated complex Nglycan	75.2657
nN	Monoantennary	100
nG	Glucosylated	0
nJ	Small high-mannose type	0
nF	Fucosylation	68.6578
nFM	Fucosylation in high-mannose type	0
nFL	Fucosylation in low-mannose type	0
nFH	Fucosylation in hybrid-type	100
nFC	Fucosylation in complex-type	67.5148
nE	Complex fucosylation	26.0652
nEH	Complex fucosylation in hybrid-type	0
nEC	Complex fucosylation in complex-type	27.0157
nT	Terminal HexNAc	3.47391
nTH	Terminal HexNAc in hybrid-type	0
nTC	Terminal HexNAc in complex-type	3.6006
nQ	Terminal HexNAc (bisecting-size)	5.92103
nX	Terminal Hex in complex-type	0
nS	Sialylation	76.1359
nY	Neu5Gc	0
nS/N-2	Sialylation degree (S/N-2)	0.20731
nP	Sulfate/phosphate	24.1127
nPM	Sulfate/phosphate in mannose type	0
nPH	Sulfate/phosphate in hybrid type	0
nPC	Sulfate/phosphate in complex-type	24.992
nA	Acetylation	0
		AH34-1-7-2a
Short	Class name	%
N1	1 HexNAc	0
N2	2 HexNAc	0
N3	3 HexNAc	5.51407
N4	4 HexNAc	83.6262
N5	5 HexNAc	6.97717
N6	6 HexNAc	2.41713
N7+	7 HexNAc or larger	1.46538
F	Fucosylation	71.3873
E	Complex fucosylation	12.8928
S	Sialylated	95.9664
Y	Neu5Gc	0
S/N	Sialylation degree (S/N)	0
P	Sulfate or phosphate	4.03358
A	Acetylated	0
nM	High-mannose type	0
nL	Low-mannose type	0
nH	Hybrid-type	5.51407
nC	Complex-type	94.4859
nO	Other	0
nU	Soluble (HexNAc 1)	0
nR	Large-N-glycans	11.4934
nB	Biantennary-size	87.1955
nCS	Sialylated complex Nglycan	95.731
nN	Monoantennary	100
nG	Glucosylated	0
nJ	Small high-mannose type	0
nF	Fucosylation	71.3873
nFM	Fucosylation in high-mannose type	0
nFL	Fucosylation in low-mannose type	0
nFH	Fucosylation in hybrid-type	100
nFC	Fucosylation in complex-type	69.7175
nE	Complex fucosylation	12.8928
nEH	Complex fucosylation in hybrid-type	0
nEC	Complex fucosylation in complex-type	13.6453
nT	Terminal HexNAc	0
nTH	Terminal HexNAc in hybrid-type	0
nTC	Terminal HexNAc in complex-type	0
nQ	Terminal HexNAc (bisecting-size)	1.59887
nX	Terminal Hex in complex-type	0
nS	Sialylation	95.9664
nY	Neu5Gc	0
nS/N-2	Sialylation degree (S/N-2)	0.23476
nP	Sulfate/phosphate	4.03358
nPM	Sulfate/phosphate in mannose type	0
nPH	Sulfate/phosphate in hybrid type	0
nPC	Sulfate/phosphate in complex-type	4.26897
nA	Acetylation	0
		AH34-1-8-2.txt
Short	Class name	%
N1	1 HexNAc	0
N2	2 HexNAc	0
N3	3 HexNAc	1.98549
N4	4 HexNAc	75.9808
N5	5 HexNAc	13.7578
N6	6 HexNAc	2.96896
N7+	7 HexNAc or larger	5.30701
F	Fucosylation	67.861
E	Complex fucosylation	20.2649
S	Sialylated	90.2395
Y	Neu5Gc	0
S/N	Sialylation degree (S/N)	0
P	Sulfate or phosphate	9.76045
A	Acetylated	0
nM	High-mannose type	0
nL	Low-mannose type	0
nH	Hybrid-type	1.98549
nC	Complex-type	98.0145
nO	Other	0
nU	Soluble (HexNAc 1)	0
nR	Large-N-glycans	18.7694
nB	Biantennary-size	77.5199
nCS	Sialylated complex Nglycan	90.0418
nN	Monoantennary	100
nG	Glucosylated	0
nJ	Small high-mannose type	0
nF	Fucosylation	67.861
nFM	Fucosylation in high-mannose type	0
nFL	Fucosylation in low-mannose type	0
nFH	Fucosylation in hybrid-type	100
nFC	Fucosylation in complex-type	67.21
nE	Complex fucosylation	20.2649
nEH	Complex fucosylation in hybrid-type	0
nEC	Complex fucosylation in complex-type	20.6754
nT	Terminal HexNAc	3.63697
nTH	Terminal HexNAc in hybrid-type	0
nTC	Terminal HexNAc in complex-type	3.71065
nQ	Terminal HexNAc (bisecting-size)	3.57813
nX	Terminal Hex in complex-type	0
nS	Sialylation	90.2395
nY	Neu5Gc	0
nS/N-2	Sialylation degree (S/N-2)	0.35813
nP	Sulfate/phosphate	9.76045
nPM	Sulfate/phosphate in mannose type	0
nPH	Sulfate/phosphate in hybrid type	0
nPC	Sulfate/phosphate in complex-type	9.95817
nA	Acetylation	0
		AH34-1-8-2a
Short	Class name	%
N1	1 HexNAc	0
N2	2 HexNAc	0
N3	3 HexNAc	2.39796
N4	4 HexNAc	86.1595
N5	5 HexNAc	9.32485
N6	6 HexNAc	1.05884
N7+	7 HexNAc or larger	1.05884
F	Fucosylation	71.0376
E	Complex fucosylation	15.1995
S	Sialylated	98.9412
Y	Neu5Gc	0
S/N	Sialylation degree (S/N)	0
P	Sulfate or phosphate	1.05884
A	Acetylated	0
nM	High-mannose type	0
nL	Low-mannose type	0
nH	Hybrid-type	2.39796
nC	Complex-type	97.602
nO	Other	0
nU	Soluble (HexNAc 1)	0
nR	Large-N-glycans	11.7237
nB	Biantennary-size	88.2763
nCS	Sialylated complex Nglycan	98.9151
nN	Monoantennary	100
nG	Glucosylated	0
nJ	Small high-mannose type	0
nF	Fucosylation	71.0376
nFM	Fucosylation in high-mannose type	0
nFL	Fucosylation in low-mannose type	0
nFH	Fucosylation in hybrid-type	100
nFC	Fucosylation in complex-type	70.3261
nE	Complex fucosylation	15.1995
nEH	Complex fucosylation in hybrid-type	0
nEC	Complex fucosylation in complex-type	15.5729
nT	Terminal HexNAc	0
nTH	Terminal HexNAc in hybrid-type	0
nTC	Terminal HexNAc in complex-type	0
nQ	Terminal HexNAc (bisecting-size)	0.82959
nX	Terminal Hex in complex-type	0
nS	Sialylation	98.9412
nY	Neu5Gc	0
nS/N-2	Sialylation degree (S/N-2)	0.2999
nP	Sulfate/phosphate	1.05884
nPM	Sulfate/phosphate in mannose type	0
nPH	Sulfate/phosphate in hybrid type	0
nPC	Sulfate/phosphate in complex-type	1.08485
nA	Acetylation	0
		AH34-1-9-2.txt
Short	Class name	%
N1	1 HexNAc	0
N2	2 HexNAc	0.41817
N3	3 HexNAc	2.85116
N4	4 HexNAc	76.0403
N5	5 HexNAc	15.1805
N6	6 HexNAc	4.06766
N7+	7 HexNAc or larger	1.44226
F	Fucosylation	59.2782
E	Complex fucosylation	23.4296
S	Sialylated	91.7411
Y	Neu5Gc	0
S/N	Sialylation degree (S/N)	0
P	Sulfate or phosphate	8.25887
A	Acetylated	0
nM	High-mannose type	0.41817
nL	Low-mannose type	0
nH	Hybrid-type	2.85116
nC	Complex-type	96.7307
nO	Other	0
nU	Soluble (HexNAc 1)	0
nR	Large-N-glycans	21.3897
nB	Biantennary-size	77.0383
nCS	Sialylated complex Nglycan	91.8943
nN	Monoantennary	100
nG	Glucosylated	100
nJ	Small high-mannose type	0
nF	Fucosylation	59.2782
nFM	Fucosylation in high-mannose type	0
nFL	Fucosylation in low-mannose type	0
nFH	Fucosylation in hybrid-type	100
nFC	Fucosylation in complex-type	58.3342
nE	Complex fucosylation	23.4296
nEH	Complex fucosylation in hybrid-type	0
nEC	Complex fucosylation in complex-type	24.2215
nT	Terminal HexNAc	0
nTH	Terminal HexNAc in hybrid-type	0
nTC	Terminal HexNAc in complex-type	0
nQ	Terminal HexNAc (bisecting-size)	3.70406
nX	Terminal Hex in complex-type	0
nS	Sialylation	91.7411
nY	Neu5Gc	0
nS/N-2	Sialylation degree (S/N-2)	0.28889
nP	Sulfate/phosphate	8.25887
nPM	Sulfate/phosphate in mannose type	100
nPH	Sulfate/phosphate in hybrid type	0
nPC	Sulfate/phosphate in complex-type	8.1057
nA	Acetylation	0
		AH34-1-9-2a
Short	Class name	%
N1	1 HexNAc	0
N2	2 HexNAc	0
N3	3 HexNAc	3.01162
N4	4 HexNAc	88.8473
N5	5 HexNAc	5.94553
N6	6 HexNAc	2.19557
N7+	7 HexNAc or larger	0
F	Fucosylation	58.3813
E	Complex fucosylation	15.3248
S	Sialylated	100
Y	Neu5Gc	0
S/N	Sialylation degree (S/N)	0
P	Sulfate or phosphate	0
A	Acetylated	0
nM	High-mannose type	0
nL	Low-mannose type	0
nH	Hybrid-type	3.01162
nC	Complex-type	96.9884
nO	Other	0
nU	Soluble (HexNAc 1)	0
nR	Large-N-glycans	8.39389
nB	Biantennary-size	91.0051
nCS	Sialylated complex Nglycan	100
nN	Monoantennary	100
nG	Glucosylated	0
nJ	Small high-mannose type	0
nF	Fucosylation	58.3813
nFM	Fucosylation in high-mannose type	0
nFL	Fucosylation in low-mannose type	0
nFH	Fucosylation in hybrid-type	100
nFC	Fucosylation in complex-type	57.089
nE	Complex fucosylation	15.3248
nEH	Complex fucosylation in hybrid-type	0
nEC	Complex fucosylation in complex-type	15.8006
nT	Terminal HexNAc	0
nTH	Terminal HexNAc in hybrid-type	0
nTC	Terminal HexNAc in complex-type	0
nQ	Terminal HexNAc (bisecting-size)	0.66109
nX	Terminal Hex in complex-type	0
nS	Sialylation	100
nY	Neu5Gc	0
nS/N-2	Sialylation degree (S/N-2)	0.26833
nP	Sulfate/phosphate	0
nPM	Sulfate/phosphate in mannose type	0
nPH	Sulfate/phosphate in hybrid type	0
nPC	Sulfate/phosphate in complex-type	0
nA	Acetylation	0
		AH34-14-1-2
Short	Class name	%
N1	1 HexNAc	0
N2	2 HexNAc	0
N3	3 HexNAc	0
N4	4 HexNAc	92.822
N5	5 HexNAc	7.17802
N6	6 HexNAc	0
N7+	7 HexNAc or larger	0
F	Fucosylation	24.853
E	Complex fucosylation	1.83048
S	Sialylated	100
Y	Neu5Gc	0
S/N	Sialylation degree (S/N)	0
P	Sulfate or phosphate	0
A	Acetylated	0
nM	High-mannose type	0
nL	Low-mannose type	0
nH	Hybrid-type	0
nC	Complex-type	100
nO	Other	0
nU	Soluble (HexNAc 1)	0
nR	Large-N-glycans	7.17802
nB	Biantennary-size	92.822
nCS	Sialylated complex Nglycan	100
nN	Monoantennary	0
nG	Glucosylated	0
nJ	Small high-mannose type	0
nF	Fucosylation	24.853
nFM	Fucosylation in high-mannose type	0
nFL	Fucosylation in low-mannose type	0
nFH	Fucosylation in hybrid-type	0
nFC	Fucosylation in complex-type	24.853
nE	Complex fucosylation	1.83048
nEH	Complex fucosylation in hybrid-type	0
nEC	Complex fucosylation in complex-type	1.83048
nT	Terminal HexNAc	0
nTH	Terminal HexNAc in hybrid-type	0
nTC	Terminal HexNAc in complex-type	0
nQ	Terminal HexNAc (bisecting-size)	0
nX	Terminal Hex in complex-type	0
nS	Sialylation	100
nY	Neu5Gc	0
nS/N-2	Sialylation degree (S/N-2)	0.9164
nP	Sulfate/phosphate	0
nPM	Sulfate/phosphate in mannose type	0
nPH	Sulfate/phosphate in hybrid type	0
nPC	Sulfate/phosphate in complex-type	0
nA	Acetylation	0
		AH34-14-10-2
Short	Class name	%
N1	1 HexNAc	0
N2	2 HexNAc	0
N3	3 HexNAc	0
N4	4 HexNAc	95.3119
N5	5 HexNAc	4.68805
N6	6 HexNAc	0
N7+	7 HexNAc or larger	0
F	Fucosylation	65.933
E	Complex fucosylation	13.5538
S	Sialylated	100
Y	Neu5Gc	0
S/N	Sialylation degree (S/N)	0
P	Sulfate or phosphate	0
A	Acetylated	0
nM	High-mannose type	0
nL	Low-mannose type	0
nH	Hybrid-type	0
nC	Complex-type	100
nO	Other	0
nU	Soluble (HexNAc 1)	0
nR	Large-N-glycans	4.68805
nB	Biantennary-size	95.3119
nCS	Sialylated complex Nglycan	100
nN	Monoantennary	0
nG	Glucosylated	0
nJ	Small high-mannose type	0
nF	Fucosylation	65.933
nFM	Fucosylation in high-mannose type	0
nFL	Fucosylation in low-mannose type	0
nFH	Fucosylation in hybrid-type	0
nFC	Fucosylation in complex-type	65.933
nE	Complex fucosylation	13.5538
nEH	Complex fucosylation in hybrid-type	0
nEC	Complex fucosylation in complex-type	13.5538
nT	Terminal HexNAc	0
nTH	Terminal HexNAc in hybrid-type	0
nTC	Terminal HexNAc in complex-type	0
nQ	Terminal HexNAc (bisecting-size)	0
nX	Terminal Hex in complex-type	0
nS	Sialylation	100
nY	Neu5Gc	0
nS/N-2	Sialylation degree (S/N-2)	0.54016
nP	Sulfate/phosphate	0
nPM	Sulfate/phosphate in mannose type	0
nPH	Sulfate/phosphate in hybrid type	0
nPC	Sulfate/phosphate in complex-type	0
nA	Acetylation	0
		AH34-14-11-2
Short	Class name	%
N1	1 HexNAc	0
N2	2 HexNAc	0
N3	3 HexNAc	0
N4	4 HexNAc	97.6715
N5	5 HexNAc	2.3285
N6	6 HexNAc	0
N7+	7 HexNAc or larger	0
F	Fucosylation	71.5706
E	Complex fucosylation	4.85623
S	Sialylated	100
Y	Neu5Gc	0
S/N	Sialylation degree (S/N)	0
P	Sulfate or phosphate	0
A	Acetylated	0
nM	High-mannose type	0
nL	Low-mannose type	0
nH	Hybrid-type	0
nC	Complex-type	100
nO	Other	0
nU	Soluble (HexNAc 1)	0
nR	Large-N-glycans	2.3285
nB	Biantennary-size	97.6715
nCS	Sialylated complex Nglycan	100
nN	Monoantennary	0
nG	Glucosylated	0
nJ	Small high-mannose type	0
nF	Fucosylation	71.5706
nFM	Fucosylation in high-mannose type	0
nFL	Fucosylation in low-mannose type	0
nFH	Fucosylation in hybrid-type	0
nFC	Fucosylation in complex-type	71.5706
nE	Complex fucosylation	4.85623
nEH	Complex fucosylation in hybrid-type	0
nEC	Complex fucosylation in complex-type	4.85623
nT	Terminal HexNAc	0
nTH	Terminal HexNAc in hybrid-type	0
nTC	Terminal HexNAc in complex-type	0
nQ	Terminal HexNAc (bisecting-size)	0
nX	Terminal Hex in complex-type	0
nS	Sialylation	100
nY	Neu5Gc	0
nS/N-2	Sialylation degree (S/N-2)	0.2778
nP	Sulfate/phosphate	0
nPM	Sulfate/phosphate in mannose type	0
nPH	Sulfate/phosphate in hybrid type	0
nPC	Sulfate/phosphate in complex-type	0
nA	Acetylation	0
		AH34-14-2-2
Short	Class name	%
N1	1 HexNAc	0
N2	2 HexNAc	0
N3	3 HexNAc	1.20409
N4	4 HexNAc	96.2216
N5	5 HexNAc	2.57426
N6	6 HexNAc	0
N7+	7 HexNAc or larger	0
F	Fucosylation	62.2165
E	Complex fucosylation	11.0634
S	Sialylated	100
Y	Neu5Gc	0
S/N	Sialylation degree (S/N)	0
P	Sulfate or phosphate	0
A	Acetylated	0
nM	High-mannose type	0
nL	Low-mannose type	0
nH	Hybrid-type	1.20409
nC	Complex-type	98.7959
nO	Other	0
nU	Soluble (HexNAc 1)	0
nR	Large-N-glycans	2.60564
nB	Biantennary-size	96.3017
nCS	Sialylated complex Nglycan	100
nN	Monoantennary	100
nG	Glucosylated	0
nJ	Small high-mannose type	0
nF	Fucosylation	62.2165
nFM	Fucosylation in high-mannose type	0
nFL	Fucosylation in low-mannose type	0
nFH	Fucosylation in hybrid-type	100
nFC	Fucosylation in complex-type	61.756
nE	Complex fucosylation	11.0634
nEH	Complex fucosylation in hybrid-type	0
nEC	Complex fucosylation in complex-type	11.1982
nT	Terminal HexNAc	0
nTH	Terminal HexNAc in hybrid-type	0
nTC	Terminal HexNAc in complex-type	0
nQ	Terminal HexNAc (bisecting-size)	0
nX	Terminal Hex in complex-type	0
nS	Sialylation	100
nY	Neu5Gc	0
nS/N-2	Sialylation degree (S/N-2)	0.37161
nP	Sulfate/phosphate	0
nPM	Sulfate/phosphate in mannose type	0
nPH	Sulfate/phosphate in hybrid type	0
nPC	Sulfate/phosphate in complex-type	0
nA	Acetylation	0
		AH34-14-3-2
Short	Class name	%
N1	1 HexNAc	0
N2	2 HexNAc	0
N3	3 HexNAc	1.9765
N4	4 HexNAc	89.6111
N5	5 HexNAc	7.1304
N6	6 HexNAc	1.28205
N7+	7 HexNAc or larger	0
F	Fucosylation	63.5684
E	Complex fucosylation	28.2051
S	Sialylated	100
Y	Neu5Gc	0
S/N	Sialylation degree (S/N)	0
P	Sulfate or phosphate	0
A	Acetylated	0
nM	High-mannose type	0
nL	Low-mannose type	0
nH	Hybrid-type	1.9765
nC	Complex-type	98.0235
nO	Other	0
nU	Soluble (HexNAc 1)	0
nR	Large-N-glycans	1.3079
nB	Biantennary-size	91.4179
nCS	Sialylated complex Nglycan	100
nN	Monoantennary	100
nG	Glucosylated	0
nJ	Small high-mannose type	0
nF	Fucosylation	63.5684
nFM	Fucosylation in high-mannose type	0
nFL	Fucosylation in low-mannose type	0
nFH	Fucosylation in hybrid-type	100
nFC	Fucosylation in complex-type	62.8338
nE	Complex fucosylation	28.2051
nEH	Complex fucosylation in hybrid-type	0
nEC	Complex fucosylation in complex-type	28.7738
nT	Terminal HexNAc	7.1304
nTH	Terminal HexNAc in hybrid-type	0
nTC	Terminal HexNAc in complex-type	7.27417
nQ	Terminal HexNAc (bisecting-size)	0
nX	Terminal Hex in complex-type	0
nS	Sialylation	100
nY	Neu5Gc	0
nS/N-2	Sialylation degree (S/N-2)	0.31517
nP	Sulfate/phosphate	0
nPM	Sulfate/phosphate in mannose type	0
nPH	Sulfate/phosphate in hybrid type	0
nPC	Sulfate/phosphate in complex-type	0
nA	Acetylation	0
		AH34-14-4-2
Short	Class name	%
N1	1 HexNAc	0
N2	2 HexNAc	0
N3	3 HexNAc	1.86219
N4	4 HexNAc	91.1221
N5	5 HexNAc	5.1102
N6	6 HexNAc	1.9055
N7+	7 HexNAc or larger	0
F	Fucosylation	45.3035
E	Complex fucosylation	12.6068
S	Sialylated	100
Y	Neu5Gc	0
S/N	Sialylation degree (S/N)	0
P	Sulfate or phosphate	0
A	Acetylated	0
nM	High-mannose type	0
nL	Low-mannose type	0
nH	Hybrid-type	1.86219
nC	Complex-type	98.1378
nO	Other	0
nU	Soluble (HexNAc 1)	0
nR	Large-N-glycans	7.14883
nB	Biantennary-size	92.8512
nCS	Sialylated complex Nglycan	100
nN	Monoantennary	100
nG	Glucosylated	0
nJ	Small high-mannose type	0
nF	Fucosylation	45.3035
nFM	Fucosylation in high-mannose type	0
nFL	Fucosylation in low-mannose type	0
nFH	Fucosylation in hybrid-type	100
nFC	Fucosylation in complex-type	44.2656
nE	Complex fucosylation	12.6068
nEH	Complex fucosylation in hybrid-type	0
nEC	Complex fucosylation in complex-type	12.846
nT	Terminal HexNAc	0
nTH	Terminal HexNAc in hybrid-type	0
nTC	Terminal HexNAc in complex-type	0
nQ	Terminal HexNAc (bisecting-size)	2.11817
nX	Terminal Hex in complex-type	0
nS	Sialylation	100
nY	Neu5Gc	0
nS/N-2	Sialylation degree (S/N-2)	0.54783
nP	Sulfate/phosphate	0
nPM	Sulfate/phosphate in mannose type	0
nPH	Sulfate/phosphate in hybrid type	0
nPC	Sulfate/phosphate in complex-type	0
nA	Acetylation	0
		AH34-14-5-2
Short	Class name	%
N1	1 HexNAc	0
N2	2 HexNAc	0
N3	3 HexNAc	1.20546
N4	4 HexNAc	94.0143
N5	5 HexNAc	4.78026
N6	6 HexNAc	0
N7+	7 HexNAc or larger	0
F	Fucosylation	70.0714
E	Complex fucosylation	5.76656
S	Sialylated	100
Y	Neu5Gc	0
S/N	Sialylation degree (S/N)	0
P	Sulfate or phosphate	0
A	Acetylated	0
nM	High-mannose type	0
nL	Low-mannose type	0
nH	Hybrid-type	1.20546
nC	Complex-type	98.7945
nO	Other	0
nU	Soluble (HexNAc 1)	0
nR	Large-N-glycans	4.83859
nB	Biantennary-size	93.9412
nCS	Sialylated complex Nglycan	100
nN	Monoantennary	100
nG	Glucosylated	0
nJ	Small high-mannose type	0
nF	Fucosylation	70.0714
nFM	Fucosylation in high-mannose type	0
nFL	Fucosylation in low-mannose type	0
nFH	Fucosylation in hybrid-type	100
nFC	Fucosylation in complex-type	69.7062
nE	Complex fucosylation	5.76656
nEH	Complex fucosylation in hybrid-type	0
nEC	Complex fucosylation in complex-type	5.83692
nT	Terminal HexNAc	0
nTH	Terminal HexNAc in hybrid-type	0
nTC	Terminal HexNAc in complex-type	0
nQ	Terminal HexNAc (bisecting-size)	1.34639
nX	Terminal Hex in complex-type	0
nS	Sialylation	100
nY	Neu5Gc	0
nS/N-2	Sialylation degree (S/N-2)	0.25065
nP	Sulfate/phosphate	0
nPM	Sulfate/phosphate in mannose type	0
nPH	Sulfate/phosphate in hybrid type	0
nPC	Sulfate/phosphate in complex-type	0
nA	Acetylation	0
		AH34-14-6-2
Short	Class name	%
N1	1 HexNAc	0
N2	2 HexNAc	0
N3	3 HexNAc	0
N4	4 HexNAc	98.0831
N5	5 HexNAc	1.91693
N6	6 HexNAc	0
N7+	7 HexNAc or larger	0
F	Fucosylation	44.693
E	Complex fucosylation	6.56733
S	Sialylated	100
Y	Neu5Gc	0
S/N	Sialylation degree (S/N)	0
P	Sulfate or phosphate	0
A	Acetylated	0
nM	High-mannose type	0
nL	Low-mannose type	0
nH	Hybrid-type	0
nC	Complex-type	100
nO	Other	0
nU	Soluble (HexNAc 1)	0
nR	Large-N-glycans	1.91693
nB	Biantennary-size	98.0831
nCS	Sialylated complex Nglycan	100
nN	Monoantennary	0
nG	Glucosylated	0
nJ	Small high-mannose type	0
nF	Fucosylation	44.693
nFM	Fucosylation in high-mannose type	0
nFL	Fucosylation in low-mannose type	0
nFH	Fucosylation in hybrid-type	0
nFC	Fucosylation in complex-type	44.693
nE	Complex fucosylation	6.56733
nEH	Complex fucosylation in hybrid-type	0
nEC	Complex fucosylation in complex-type	6.56733
nT	Terminal HexNAc	0
nTH	Terminal HexNAc in hybrid-type	0
nTC	Terminal HexNAc in complex-type	0
nQ	Terminal HexNAc (bisecting-size)	0
nX	Terminal Hex in complex-type	0
nS	Sialylation	100
nY	Neu5Gc	0
nS/N-2	Sialylation degree (S/N-2)	0.54313
nP	Sulfate/phosphate	0
nPM	Sulfate/phosphate in mannose type	0
nPH	Sulfate/phosphate in hybrid type	0
nPC	Sulfate/phosphate in complex-type	0
nA	Acetylation	0
		AH34-14-7-2
Short	Class name	%
N1	1 HexNAc	0
N2	2 HexNAc	0
N3	3 HexNAc	7.88395
N4	4 HexNAc	84.6664
N5	5 HexNAc	6.24042
N6	6 HexNAc	1.2092
N7+	7 HexNAc or larger	0
F	Fucosylation	44.764
E	Complex fucosylation	5.15074
S	Sialylated	100
Y	Neu5Gc	0
S/N	Sialylation degree (S/N)	0
P	Sulfate or phosphate	0
A	Acetylated	0
nM	High-mannose type	0
nL	Low-mannose type	0
nH	Hybrid-type	7.88395
nC	Complex-type	92.1161
nO	Other	0
nU	Soluble (HexNAc 1)	0
nR	Large-N-glycans	8.08721
nB	Biantennary-size	91.9128
nCS	Sialylated complex Nglycan	100
nN	Monoantennary	100
nG	Glucosylated	0
nJ	Small high-mannose type	0
nF	Fucosylation	44.764
nFM	Fucosylation in high-mannose type	0
nFL	Fucosylation in low-mannose type	0
nFH	Fucosylation in hybrid-type	100
nFC	Fucosylation in complex-type	40.0365
nE	Complex fucosylation	5.15074
nEH	Complex fucosylation in hybrid-type	0
nEC	Complex fucosylation in complex-type	5.59158
nT	Terminal HexNAc	0
nTH	Terminal HexNAc in hybrid-type	0
nTC	Terminal HexNAc in complex-type	0
nQ	Terminal HexNAc (bisecting-size)	0
nX	Terminal Hex in complex-type	0
nS	Sialylation	100
nY	Neu5Gc	0
nS/N-2	Sialylation degree (S/N-2)	0.53011
nP	Sulfate/phosphate	0
nPM	Sulfate/phosphate in mannose type	0
nPH	Sulfate/phosphate in hybrid type	0
nPC	Sulfate/phosphate in complex-type	0
nA	Acetylation	0
		AH34-14-8-2
Short	Class name	%
N1	1 HexNAc	0
N2	2 HexNAc	0
N3	3 HexNAc	0
N4	4 HexNAc	96.4457
N5	5 HexNAc	3.55435
N6	6 HexNAc	0
N7+	7 HexNAc or larger	0
F	Fucosylation	60.4436
E	Complex fucosylation	5.48495
S	Sialylated	100
Y	Neu5Gc	0
S/N	Sialylation degree (S/N)	0
P	Sulfate or phosphate	0
A	Acetylated	0
nM	High-mannose type	0
nL	Low-mannose type	0
nH	Hybrid-type	0
nC	Complex-type	100
nO	Other	0
nU	Soluble (HexNAc 1)	0
nR	Large-N-glycans	3.55435
nB	Biantennary-size	96.4457
nCS	Sialylated complex Nglycan	100
nN	Monoantennary	0
nG	Glucosylated	0
nJ	Small high-mannose type	0
nF	Fucosylation	60.4436
nFM	Fucosylation in high-mannose type	0
nFL	Fucosylation in low-mannose type	0
nFH	Fucosylation in hybrid-type	0
nFC	Fucosylation in complex-type	60.4436
nE	Complex fucosylation	5.48495
nEH	Complex fucosylation in hybrid-type	0
nEC	Complex fucosylation in complex-type	5.48495
nT	Terminal HexNAc	0
nTH	Terminal HexNAc in hybrid-type	0
nTC	Terminal HexNAc in complex-type	0
nQ	Terminal HexNAc (bisecting-size)	0
nX	Terminal Hex in complex-type	0
nS	Sialylation	100
nY	Neu5Gc	0
nS/N-2	Sialylation degree (S/N-2)	0.32066
nP	Sulfate/phosphate	0
nPM	Sulfate/phosphate in mannose type	0
nPH	Sulfate/phosphate in hybrid type	0
nPC	Sulfate/phosphate in complex-type	0
nA	Acetylation	0
		AH34-14-9-2
Short	Class name	%
N1	1 HexNAc	0
N2	2 HexNAc	0
N3	3 HexNAc	1.34872
N4	4 HexNAc	93.2564
N5	5 HexNAc	4.04615
N6	6 HexNAc	1.34872
N7+	7 HexNAc or larger	0
F	Fucosylation	71.4072
E	Complex fucosylation	3.0542
S	Sialylated	100
Y	Neu5Gc	0
S/N	Sialylation degree (S/N)	0
P	Sulfate or phosphate	0
A	Acetylated	0
nM	High-mannose type	0
nL	Low-mannose type	0
nH	Hybrid-type	1.34872
nC	Complex-type	98.6513
nO	Other	0
nU	Soluble (HexNAc 1)	0
nR	Large-N-glycans	5.46863
nB	Biantennary-size	94.5314
nCS	Sialylated complex Nglycan	100
nN	Monoantennary	100
nG	Glucosylated	0
nJ	Small high-mannose type	0
nF	Fucosylation	71.4072
nFM	Fucosylation in high-mannose type	0
nFL	Fucosylation in low-mannose type	0
nFH	Fucosylation in hybrid-type	100
nFC	Fucosylation in complex-type	71.0163
nE	Complex fucosylation	3.0542
nEH	Complex fucosylation in hybrid-type	0
nEC	Complex fucosylation in complex-type	3.09595
nT	Terminal HexNAc	0
nTH	Terminal HexNAc in hybrid-type	0
nTC	Terminal HexNAc in complex-type	0
nQ	Terminal HexNAc (bisecting-size)	0
nX	Terminal Hex in complex-type	0
nS	Sialylation	100
nY	Neu5Gc	0
nS/N-2	Sialylation degree (S/N-2)	0.19691
nP	Sulfate/phosphate	0
nPM	Sulfate/phosphate in mannose type	0
nPH	Sulfate/phosphate in hybrid type	0
nPC	Sulfate/phosphate in complex-type	0
nA	Acetylation	0
		AH34-6-1-2
Short	Class name	%
N1	1 HexNAc	0
N2	2 HexNAc	0
N3	3 HexNAc	1.34389
N4	4 HexNAc	84.6458
N5	5 HexNAc	9.75492
N6	6 HexNAc	3.54174
N7+	7 HexNAc or larger	0.71368
F	Fucosylation	60.8874
E	Complex fucosylation	10.1862
S	Sialylated	100
Y	Neu5Gc	0
S/N	Sialylation degree (S/N)	0
P	Sulfate or phosphate	0
A	Acetylated	0
nM	High-mannose type	0
nL	Low-mannose type	0
nH	Hybrid-type	1.34389
nC	Complex-type	98.6561
nO	Other	0
nU	Soluble (HexNAc 1)	0
nR	Large-N-glycans	14.2012
nB	Biantennary-size	85.114
nCS	Sialylated complex Nglycan	100
nN	Monoantennary	100
nG	Glucosylated	0
nJ	Small high-mannose type	0
nF	Fucosylation	60.8874
nFM	Fucosylation in high-mannose type	0
nFL	Fucosylation in low-mannose type	0
nFH	Fucosylation in hybrid-type	100
nFC	Fucosylation in complex-type	60.3546
nE	Complex fucosylation	10.1862
nEH	Complex fucosylation in hybrid-type	0
nEC	Complex fucosylation in complex-type	10.325
nT	Terminal HexNAc	0
nTH	Terminal HexNAc in hybrid-type	0
nTC	Terminal HexNAc in complex-type	0
nQ	Terminal HexNAc (bisecting-size)	1.67654
[truncated: 695 more rows]
