# Supplementary material for: N-Glycomic Profiling of Microsatellite Unstable Colorectal Cancer
Source: Cancers (Basel). 2023 Jul 11;15(14):3571. doi: 10.3390/cancers15143571 (PMC10376987; doi:10.3390/cancers15143571)
Supplement: Supplementary file 1 [file cancers-15-03571-s001.zip › Supplementary Table S2.xlsx]

## Sheet: Neutral-Peak table
Supplementary Table S2. MS data of neutral N-glycans.
Neutral N-glycans			AH33-31-11-1	AH34-1-11-1	AH34-6-11-1	AH34-14-11-1	AH33-31-1-1	AH33-31-2-1	AH33-31-3-1	AH33-31-4-1	AH33-31-5-1	AH33-31-6-1	AH33-31-7-1	AH33-31-8-1	AH33-31-9-1	AH33-31-10-1	AH34-1-1-1	AH34-1-2-1	AH34-1-3-1	AH34-1-4-1	AH34-1-5-1	AH34-1-6-1	AH34-1-7-1	AH34-1-8-1	AH34-1-9-1	AH34-1-10-1	AH34-6-1-1	AH34-6-2-1	AH34-6-3-1	AH34-6-4-1	AH34-6-5-1	AH34-6-6-1	AH34-6-7-1	AH34-6-8-1	AH34-6-9-1	AH34-6-10-1	AH34-14-1-1	AH34-14-2-1	AH34-14-3-1	AH34-14-4-1	AH34-14-5-1	AH34-14-6-1	AH34-14-7-1	AH34-14-8-1	AH34-14-9-1	AH34-14-10-1
			Normal colon				MSI CRC Stage IV BRAFwt										MSI CRC Stage II BRAFwt										MSI CRC Stage IV BRAFmut										MSI CRC Stage II BRAFmut										AVERAGES
			A	B	C	D	500	501	502	503	504	505	506	507	508	509	600	601	602	603	604	605	606	607	608	609	700	701	702	703	704	705	706	707	708	709	800	801	802	803	804	805	806	807	808	809	Normal	MSI CRC	MSI CRC St II
Composition	Short	m\z	%	%	%	%	%	%	%	%	%	%	%	%	%	%	%	%	%	%	%	%	%	%	%	%	%	%	%	%	%	%	%	%	%	%	%	%	%	%	%	%	%	%	%	%	%	%	%
HexHexNAc2	H1N2	609.21	0.103546	0	0.15665	0	0.270041	0.195019	0.26589	0.188931	0	0.314707	0.515304	0.1365	0.386193	0.292101	0.111668	0.173282	0.209319	0	0.232537	0.4518	0.203499	0.435022	0.285129	0	0.382216	0.203173	0.235037	0.246855	0.273684	0.410491	0.279771	0.110235	0.198636	0.309702	0.417388	0.389058	0.35593	0	0.19994	0.281013	0.435253	0.260768	0.123907	0.173835	0.0650491	0.248846	0.236967
HexHexNAc2dHex	H1N2F1	755.27	0.171778	0.0795759	0.194273	0	1.26298	0.891116	0.810478	1.16574	0.246914	1.91692	2.32111	0.5354	1.84757	1.2863	0.239949	0.463138	0.337554	0.267401	0.581711	1.4866	0.849004	1.05953	1.35517	0.279735	1.12078	0.30032	0.420806	0.764235	0.683409	2.4946	0.611804	0.105326	0.790985	0.687381	1.03478	0.556695	0.969366	1.10233	0.59388	0.835639	2.02276	0.40686	0.635197	0.458092	0.111407	0.894989	0.776769
Hex2HexNAc2	H2N2	771.26	3.55579	2.14948	2.22217	2.37079	1.44589	1.55071	2.37728	2.16408	2.20175	1.96415	3.01561	1.53559	2.49041	2.738	2.90044	2.8287	4.1012	0.954575	2.7228	2.93532	1.92821	2.8457	1.92126	1.26837	2.24697	3.29803	2.12863	4.61846	1.92233	3.12937	3.62701	0.988928	1.77607	2.31512	2.20865	2.89903	3.19661	3.31176	3.0012	1.48976	4.24457	1.76687	1.97119	3.40483	2.57456	2.48589	2.59505
Hex2HexNAc2dHex	H2N2F1	917.32	4.02101	2.75667	4.04804	2.89858	10.928	11.001	12.6916	12.7633	6.33112	12.4645	20.2859	8.44994	17.8135	17.0864	2.8379	10.9624	7.41864	3.71779	9.07808	28.2303	11.3705	14.2307	18.358	7.42975	9.52936	12.01	9.15009	9.79999	8.85954	23.0335	6.07327	2.07128	7.24029	9.30323	11.9369	11.5874	12.8764	18.7599	12.0505	7.41903	22.1456	7.81736	10.6257	11.1419	3.43108	11.672	11.9997
Hex3HexNAc2	H3N2	933.31	4.49104	3.16998	3.15518	3.38293	1.54826	1.47873	2.06451	3.7914	2.45987	2.30814	2.26953	1.57847	2.09719	2.69678	5.95019	3.12975	4.71743	1.79472	1.19636	2.39574	1.38744	1.99801	1.75575	1.81773	2.56964	3.4996	2.88563	5.52067	1.93675	2.37808	5.93056	1.72946	1.4404	2.5084	1.97482	3.15895	3.15462	2.88369	2.78503	1.43816	3.43525	2.49208	2.32582	2.98389	3.54978	2.63669	2.63877
Hex3HexNAc2dHex	H3N2F1	1079.38	5.34972	4.18493	3.90186	3.82809	5.38653	2.83827	4.87516	7.91248	5.61395	5.592	4.96729	3.95325	4.58919	6.69471	1.09684	6.50601	3.22498	3.58764	3.86418	4.92915	2.84434	6.05355	5.6182	6.79459	5.77264	8.08531	8.18909	3.6046	2.84999	5.41788	2.12929	1.16047	2.98165	4.32255	4.10686	5.08063	4.97844	5.64387	6.95961	2.72698	6.7804	6.66528	6.62317	6.83159	4.31615	4.94631	5.04582
Hex4HexNAc2	H4N2	1095.37	1.45875	1.04723	1.40718	1.40792	0.91091	0.59195	0.895331	1.39829	1.16461	1.30158	0.858824	0.679568	1.26707	1.39761	1.44706	1.37385	1.4774	0.540223	0.406986	0.935014	0.610569	1.07907	0.857242	0.611742	1.09713	1.49933	1.06975	1.57605	1.02474	1.07325	1.48875	0.641478	0.809544	1.26054	0.733983	1.09353	1.05773	1.29056	1.21037	0.862516	1.33998	1.27374	0.865676	1.36899	1.33027	1.06106	1.02181
Hex2HexNAc3dHex	H2N3F1	1120.4	0.110426	0.0785035	0.0979282	0.071037	0.227452	0.241004	0.13805	0.259851	0.176403	0.556042	0.309473	0.0971014	0.254476	0.297815	0.0912346	0.0930869	0.069373	0.143939	0.136256	0.182938	0.155308	0.131049	0.218831	0.140001	0.187623	0.107895	0.129763	0.154134	0.236687	0.256398	0.103585	0.0762372	0.116646	0.152137	0.65114	0.161002	0.32274	0.249131	0.190701	0.261047	0.23222	0.155218	0.143309	0.192272	0.0894737	0.199989	0.19604
Hex3HexNAc3	H3N3	1136.4	0.640407	0.340684	0.913707	0.491764	0.658845	0.464319	0.366345	1.28097	0.541114	0.876143	0.35924	0.522618	0.483005	0.870618	0.852961	0.301302	0.812937	0.567927	0.413175	0.510008	0.431931	0.354475	0.395472	0.742612	0.572143	0.398621	0.374462	1.35582	0.728454	0.539241	1.75189	0.772268	0.483514	0.429163	0.790387	0.803702	0.359409	0.430005	0.393962	0.645413	0.399761	0.517909	0.300555	0.832041	0.59664	0.617118	0.542797
Hex4HexNAc2dHex	H4N2F1	1241.43	0.168635	0.11058	0.142426	0.134395	0.150147	0.201021	0.165398	0.295057	0.157685	0.21261	0.181477	0.185879	0.197509	0.298529	0	0.223832	0.12831	0	0.151156	0.246689	0.105461	0.332548	0.208631	0.21837	0.192724	0.200906	0.176162	0.0990723	0.178786	0.25064	0.113537	0.0435971	0.142084	0.212208	0.164498	0.178477	0.256361	0.220691	0.223479	0.12815	0.190499	0.227386	0.227397	0.208493	0.139009	0.182386	0.182021
Hex5HexNAc2	H5N2	1257.42	9.25659	9.13165	9.4924	11.4723	8.29887	7.42324	8.91109	10.584	9.82633	9.78488	6.64853	7.30408	10.931	10.2641	11.2645	8.62619	11.459	7.27826	5.92806	7.93099	7.14772	11.699	9.15844	4.81176	7.48899	8.6887	7.5883	9.10551	9.43664	7.61489	11.813	7.48015	8.22511	7.63425	6.78414	10.2542	8.10019	6.9781	8.94955	7.90182	6.00003	11.9943	6.87495	9.77997	9.83823	8.59932	8.44606
Hex3HexNAc3dHex	H3N3F1	1282.45	0.942041	0.748324	1.09345	0.986033	2.67554	1.35785	1.25342	2.30996	2.35605	3.65547	1.75709	2.77366	1.67755	2.52942	0.350179	1.18853	0.885051	1.60482	1.03037	1.45092	1.51329	1.15973	2.02789	2.08074	2.2751	1.67	1.45383	2.24077	1.59992	1.88313	0.870342	0.551485	1.83001	1.52714	2.05927	2.36299	1.73158	1.89932	1.47018	2.26014	2.14588	1.99739	1.85571	2.16325	0.942463	1.78713	1.66186
Hex4HexNAc3	H4N3	1298.45	0.59334	0.401299	0.590395	0.666405	0.731417	0.437772	0.388014	0.944673	0.530876	0.649016	0.49116	0.498406	0.546692	0.703601	1.21527	0.337648	0.607822	0.502883	0.450679	0.479518	0.277303	0.539042	0.43998	0.825547	0.696917	0.448259	0.61786	1.37465	0.716133	0.649924	1.84643	0.542409	0.474934	0.433034	0.950504	0.486283	0.312773	0.605638	0.42138	0.689113	0.48918	0.459841	0.424257	0.530576	0.56286	0.619185	0.552262
Hex3HexNAc4	H3N4	1339.48	0.733932	0.536205	1.47275	0.584935	0.463634	0.641726	0.438161	0.701119	0.439228	1.31559	0.374442	0.58891	0.366415	0.746599	0.947819	0.240251	0.83086	0.551064	0.296724	0.359408	0.383434	0.228596	0.383417	0.454241	0.462297	0.322296	0.370707	1.16151	0.848656	0.391868	1.20072	1.41545	0.794676	0.43431	0.583446	0.475671	0.242628	0.307377	0.503478	0.504067	0.268153	0.438278	0.346051	0.396397	0.831956	0.555492	0.437068
Hex5HexNAc2dHex	H5N2F1	1403.48	0.20544	0.162157	0.233549	0.145241	0.186015	0.192873	0.271576	0.301579	0.22129	0.274541	0.208965	0.230214	0.171896	0.318215	0	0.221065	0.118925	0.134905	0.211704	0.155691	0.178151	0.24978	0.163198	0.195544	0.298611	0.296252	0.2139	0.124946	0.115111	0.346085	0.0902864	0.0638987	0.140681	0.275078	0.118484	0.15665	0.263299	0.236227	0.263477	0.102967	0.177948	0.293888	0.241107	0.237048	0.186597	0.201552	0.186003
Hex6HexNAc2	H6N2	1419.48	11.1232	10.1602	10.4961	13.4227	8.10524	6.74986	10.6205	9.86159	8.19641	7.22452	8.52497	9.23274	7.73113	8.61023	6.86351	11.3564	10.8136	4.27601	9.4319	10.821	8.78418	7.78261	7.17923	4.05165	10.6617	9.3315	9.36409	6.54233	8.41232	9.29848	9.92548	6.18631	6.33764	10.4608	5.57807	11.8026	20.9066	8.63535	10.5183	6.11489	10.5312	9.92343	9.52124	7.9549	11.3005	8.85561	9.14233
Hex4HexNAc3dHex	H4N3F1	1444.51	0.604874	0.4644	0.61657	0.628672	2.38257	0.689517	0.721854	1.50637	1.23714	1.37516	0.818378	1.16014	1.61479	1.58768	0.27721	0.853661	0.407691	0.996131	0.907062	0.702185	0.656551	1.60885	1.2147	1.08653	0.988165	0.970749	1.0215	1.67466	1.42265	1.62206	0.680344	0.257061	1.04137	0.87278	1.25694	1.10574	0.466805	0.995684	0.710135	1.15017	1.35965	0.631916	0.931469	1.26983	0.578629	1.05585	0.929445
Hex5HexNAc3	H5N3	1460.5	0.369243	0.386068	0.549806	0.462042	0.329557	0.293295	0.368135	0.393444	0.369273	0.332973	0.214539	0.337156	0.261268	0.313067	0.365356	0.268274	0.255343	0.39508	0.363552	0.240221	0.19931	0.21538	0.211413	0.304349	0.437518	0.381913	0.366451	0.41188	0.504136	0.30259	0.771105	0.26476	0.429588	0.331745	0.403385	0.274941	0.280952	0.395982	0.353249	0.465368	0.230124	0.224067	0.23602	0.46931	0.44179	0.339152	0.307584
Hex3HexNAc4dHex	H3N4F1	1485.53	5.69625	5.5355	7.40227	5.23915	4.11441	14.5749	5.53471	3.24422	7.82348	9.19528	10.0782	10.3814	2.58989	4.78875	1.41667	4.19611	3.8859	21.4499	4.19917	1.83122	10.4088	2.13274	5.72762	9.57406	3.60857	6.92488	3.93987	7.70923	6.1143	2.15799	6.29447	7.28693	7.82945	5.02149	6.55165	6.12749	2.741	6.54857	7.12392	6.73641	3.00219	9.64055	12.6413	5.68257	5.96829	6.52076	6.58089
Hex4HexNAc4	H4N4	1501.53	0.643507	0.569154	1.04504	0.798522	1.24944	0.735917	0.681542	1.18332	0.497727	1.388	0.292678	0.586111	0.881819	0.942287	1.14342	0.229371	0.838383	1.10333	0.236608	1.06159	0.446966	0.298666	0.650929	0.840004	0.857605	0.467165	1.07025	1.14239	1.50293	0.632054	1.48379	1.58242	1.05241	0.571623	1.16917	0.443642	0.20531	0.568671	0.499783	0.718502	0.363321	0.638047	0.567042	0.542689	0.764057	0.784174	0.628273
Hex3HexNAc5	H3N5	1542.56	1.04062	0.797313	1.92614	1.00688	0.174069	0.554682	0.227245	0.26386	0.33393	0.490954	0.335928	0.785413	0.132461	0.286771	0.740435	0.194712	1.15767	0.364365	0.257874	0	0.201357	0.177852	0.248039	0.299023	0.122235	0.233168	0.33363	0.885142	0.193986	0.241329	0.769179	3.70267	0.842523	0.475826	0.287235	0.215484	0.21516	0.337296	0.242171	0.278379	0.16776	0.223066	0.229102	0.25351	1.19274	0.436887	0.304525
Hex7HexNAc2	H7N2	1581.53	5.05888	4.43915	4.43182	5.61383	4.12817	3.39574	6.84008	4.42924	4.74352	3.79711	4.46788	4.80766	4.01216	5.51083	5.34612	7.26997	6.93807	2.25183	6.10277	5.86509	4.46119	3.93753	3.89584	2.97121	8.26279	6.12061	5.42884	3.56304	4.04514	3.96733	5.16082	4.40995	3.493	5.37875	2.49535	5.31394	7.3514	5.13556	5.91834	3.66314	5.44181	7.14074	6.3559	4.94311	4.88592	4.96904	5.13995
Hex4HexNAc3dHex2	H4N3F2	1590.57	0.123646	0.118431	0.102983	0.149167	0.41331	0.247348	0.25065	0.615723	0.559151	0.902179	0.190787	0.732827	0.179824	0.34647	0	0.219826	0.176793	0	0.246613	0.174622	0.275973	1.05775	0.518332	0.290653	0.147152	0.280543	0.498178	0.178171	0.694998	0.268706	0.164797	0	0.537648	0.268171	0.180419	0.485799	0.295273	0.172954	0.318716	0.273988	0.220598	0.58326	0.118088	0.187005	0.123557	0.331832	0.289833
Hex5HexNAc3dHex	H5N3F1	1606.56	0.235755	0.203602	0.22362	0.217223	0.181074	0.187942	0.171384	0.256845	0.444217	0.195962	0.123199	0.363224	0.213946	0.220815	0	0.196404	0.148028	0.20296	0.208598	0	0.173409	0.232687	0.19055	0	0.351232	0.222061	0.270418	0.179043	0.277091	0.22513	0.148005	0.116993	0.392735	0.191075	0.18657	0.288684	0.162191	0.233323	0.203032	0.268155	0.178808	0.213176	0.133371	0.205386	0.22005	0.203943	0.171267
Hex6HexNAc3	H6N3	1622.56	0.420257	0.443263	0.564785	0.517044	0.460941	0.401015	0.501621	0.341538	0.443616	0.34813	0.243556	0.335996	0.361846	0.316265	0.611257	0.400427	0.305349	0.457714	0.55072	0.174622	0.223409	0.328295	0.344473	0.398697	0.564197	0.425765	0.324785	0.448168	0.553422	0.368591	0.799987	0.421373	0.423146	0.313513	0.480583	0.29607	0.167092	0.335095	0.3052	0.399238	0.193115	0.377039	0.329837	0.443033	0.486337	0.387969	0.356063
Hex4HexNAc4dHex	H4N4F1	1647.59	4.04226	5.55477	5.22416	4.40166	6.52635	5.64795	4.55562	3.14897	4.39192	5.61083	4.739	5.40791	4.20266	3.86863	1.61666	2.68649	2.62357	7.86124	2.8535	2.44102	9.6861	2.41902	4.27369	4.83306	2.44134	3.27097	3.29415	4.42938	6.74409	3.06228	3.8411	3.03626	5.24675	3.5187	4.84059	3.15632	1.47896	3.05347	4.78867	6.17111	1.89956	4.61568	5.76101	3.79443	4.80571	4.19598	4.04271
Hex5HexNAc4	H5N4	1663.58	1.68558	1.71119	1.89662	1.57756	4.2639	2.66492	1.75649	3.68088	1.6053	2.13082	1.5718	1.79913	2.4737	2.10441	6.83126	1.46407	1.70774	5.64374	5.60987	3.84539	1.30474	2.03189	2.24672	8.90982	3.76884	1.84537	3.72141	5.33885	3.49525	2.69187	5.11471	3.53295	2.82978	1.94598	7.19545	0.890737	0.90015	2.4832	1.27285	5.83835	1.34832	2.04878	1.51007	3.36548	1.71774	3.11963	3.32243
Hex3HexNAc5dHex	H3N5F1	1688.61	4.44094	3.94647	4.72943	3.95051	0.944857	4.18985	1.42307	0.795784	2.91836	2.31794	1.18716	3.77087	0.669072	1.27999	0.317885	0.920154	0.603175	1.49781	0.754478	0.356636	1.33952	0.636029	1.57493	2.28947	1.1152	1.60275	2.26378	1.16233	1.13057	1.0111	1.10605	1.17672	5.72388	2.98232	1.48195	1.17486	0.738183	2.31586	1.71961	0.959836	1.70171	1.70363	2.74718	1.80947	4.26684	1.63535	1.33212
Hex4HexNAc5	H4N5	1704.61	0.402645	0.367106	0.604566	0.380376	0.258356	0.391825	0.26207	0.185559	0.27275	0.279936	0.170301	0.240953	0.258511	0.171281	3.18273	0.194398	1.44089	0.336059	0.274362	0.179242	0.151723	0.197593	0.179423	0.34011	0.172002	0.269314	0.272944	0.646506	0.254193	0.154145	0.918549	7.69953	0.662485	0.215342	0.216325	0.165065	0.0981873	0.313729	0.250197	0.246513	0.164997	0.240581	0.18286	0.259927	0.438673	0.559287	0.430746
Hex8HexNAc2	H8N2	1743.58	6.7065	6.4845	5.9691	8.70835	4.60719	3.92949	7.53555	5.25993	5.27244	4.41131	6.05635	6.63073	4.42961	4.86267	4.86905	8.51561	9.90217	1.70739	6.4902	6.39173	5.48391	4.93304	4.54723	2.58773	11.3582	5.25818	5.27302	4.05264	4.49217	4.15225	4.55644	5.07768	4.36068	7.65681	2.29249	6.52528	11.0361	6.40951	7.38918	3.45471	6.56115	7.34155	7.51468	4.02916	6.96712	5.68038	5.89909
Hex6HexNAc3dHex	H6N3F1	1768.61	0.183209	0.170342	0.14853	0.163615	0.10857	0.179272	0.0833706	0.182444	0.296655	0.0930231	0.0798118	0.191273	0.12738	0.104908	0	0.17931	0	0.196335	0	0	0.177437	0.231788	0.163659	0	0.168259	0.124069	0.185222	0.0934377	0.204618	0.114055	0.126188	0.0775506	0.341129	0.105453	0.139129	0.173861	0.0801247	0.135636	0.10839	0.156328	0.058452	0.182829	0.0985782	0.113915	0.166424	0.129561	0.109789
Hex4HexNAc4dHex2	H4N4F2	1793.64	0.233954	0.192816	0.229906	0.238664	0.496492	0.493674	0.256542	0.431517	0.850163	0.428088	0.181275	0.78099	0.157395	0.29335	0	0.281605	0.248262	0.190915	0.350776	0	0.657622	0.578387	0.509523	0.50522	0.151904	0.37544	0.574155	0.0879574	0.337775	0.364772	0.111909	0.0471153	0.454691	0.494069	0.194127	0.570392	0.176248	0.18013	0.284402	0.367881	0.326274	0.342454	0.122511	0.213949	0.223835	0.336749	0.305034
Hex5HexNAc4dHex	H5N4F1	1809.64	6.47451	10.5911	6.67841	7.09713	13.6819	8.41813	8.21798	6.61446	8.23931	5.45351	6.58056	8.52191	9.78538	6.84193	6.3503	6.97101	5.70671	22.6176	18.4346	6.25591	10.0725	7.75683	11.0714	19.6777	9.9035	6.84685	9.56182	10.4697	13.2753	8.5161	8.39252	6.38084	8.93521	6.99939	17.5957	4.82549	3.36892	5.64367	7.0464	20.7984	2.5042	8.36579	7.66175	14.9935	7.71028	9.48387	10.3859
Hex4HexNAc5dHex	H4N5F1	1850.67	2.58076	3.12615	2.48081	2.12661	1.25418	3.09453	1.46834	0.832711	2.41283	1.24687	0.86968	1.31436	1.61615	0.751491	0.62293	1.06276	0.609814	1.24125	1.08555	0.480442	1.30525	0.859698	1.15906	1.12153	0.590144	1.69417	1.78175	1.15509	1.48395	0.837646	0.894118	0.798003	3.88658	1.63166	1.26991	0.783006	0.359363	1.72136	1.02675	1.37106	1.10506	0.898093	1.60752	1.63774	2.57858	1.27356	1.06641
Hex5HexNAc5	H5N5	1866.66	0.337056	0.306181	0.321321	0.243711	0.175717	0.162856	0.119662	0.173585	0.135035	0.185198	0.137477	0.112847	0.215974	0.0897728	9.5296	0.186866	0.917154	0.250538	0.242257	0	0.150303	0.206506	0.173396	0.355328	0.131696	0.200287	0.133878	0.32215	0.178097	0.160783	0.756842	8.18066	0.211974	0.14008	0.245455	0.101551	0.13177	0.150963	0.0931123	0.229851	0.110991	0.113945	0.0880334	0.145471	0.302067	0.633692	0.671155
Hex9HexNAc2	H9N2	1905.63	6.06245	6.87896	5.69082	8.05463	3.32958	2.98477	6.47737	4.18823	4.0508	3.84741	4.62144	6.46015	2.58104	3.35028	3.02516	7.5803	7.98865	1.24546	4.73294	4.00615	5.92997	4.89363	3.05807	1.71729	4.53524	3.46326	3.59604	3.10235	5.61151	4.02464	5.10295	2.96135	3.19017	7.99675	2.17221	4.89675	8.77121	6.05985	6.07869	2.17873	6.47826	4.01834	4.754	2.41986	6.67172	4.43702	4.60028
Hex5HexNAc4dHex2	H5N4F2	1955.7	0.550221	0.663962	0.450139	0.385725	0.651531	0.45947	0.368491	0.478102	1.2526	0.518942	0.245133	0.415148	0.358348	0.568567	0.318274	0.526879	0.289418	0.423386	0.895801	0.334462	0.845055	1.05642	0.939767	0.777612	0.43855	0.536514	0.50951	0.274601	0.754948	0.617896	0.304324	0.0757547	0.694897	0.431623	0.567289	1.53592	0.138481	0.374614	0.274525	1.18992	0.30646	0.26548	0.139652	0.358864	0.512512	0.537831	0.577913
Hex4HexNAc5dHex2	H4N5F2	1996.72	1.02544	1.05003	0.936679	0.643974	0.219992	1.7105	0.629482	0.288342	1.54266	0.118974	0.170817	0.831389	0.265703	0.316976	0	0.371008	0.204451	0	0.446493	0.189405	0.498393	0.562129	0.379708	0.388806	0.1018	0.538903	1.60668	0.0217264	0.435755	0.319702	0.136053	0.0537803	1.66167	1.0443	0.303392	0.391154	0.111014	0.198789	0.243491	0.293308	0.238101	0.241917	0.106451	0.145111	0.91403	0.433208	0.265656
Hex5HexNAc5dHex	H5N5F1	2012.72	2.09005	3.38913	1.85862	1.50807	1.02537	1.36207	0.729985	0.685468	1.76886	0.757652	0.447558	0.53871	2.14036	0.429623	0.611646	0.829879	0.408239	0.8811	1.21273	0.452724	0.66212	0.797124	0.534559	1.2349	0.630376	1.40436	0.933856	1.09792	1.06346	0.75945	0.583843	0.38638	1.46269	0.553577	1.11163	0.597525	0.179981	0.713755	0.507324	1.59516	0.603363	0.491973	0.752726	0.931334	2.21147	0.846784	0.75549
Hex6HexNAc5	H6N5	2028.71	0.164277	0.206711	0.122715	0.106453	0.463157	0.138476	0.162327	0.403979	0.148441	0.207913	0.220292	0.114329	0.193458	0.192247	4.21542	0.322798	0.539229	0.411341	0.467569	0.288265	0.214545	0.173995	0.203531	0.598807	0.293526	0.152671	0.310425	0.48457	0.16477	0.263374	1.12991	1.11186	0.228872	0.217396	0.49906	0.116349	0	0.203919	0.118648	0.447338	0.168422	0.142586	0.13603	0.238231	0.150039	0.402702	0.475304
Hex4HexNAc6dHex	H4N6F1	2053.75	0.0579979	0.133663	0.0880508	0.0561733	0.132659	0.190425	0.123012	0.0781441	0.250326	0.447114	0.0569927	0.206666	0.159907	0.0543692	0	0.213039	0	0	0	0	0.119957	0	0	0	0.0408646	0.152133	0.248782	0	0.0879421	0.184232	0	0.0203051	0.979523	0.193971	0.245871	0.0972177	0	0.321847	0.0686261	0	0.7892	0.0817476	0.156082	0.102062	0.0839712	0.145075	0.109783
Hex10HexNAc2	H10N2	2067.69	0.201019	0.233443	0.199295	0.192329	0.100096	0.0906176	0.186695	0.0892722	0.0911606	0.0901903	0.163328	0.143647	0.0674017	0.085285	0	0.415375	0.230782	0	0.35528	0	0.192074	0	0	0	0.155615	0.116584	0.0872604	0.0784768	0.164924	0.100877	0.142568	0.128954	0.0867303	0.189262	0	0.157858	0.0904131	0.183001	0.172885	0.144897	0.131104	0.084828	0.0992628	0	0.206522	0.115418	0.112888
Hex5HexNAc6	H5N6	2069.74	0.00649947	0.0851164	0.061842	0.0499899	0.0237703	0.0421641	0.00678248	0.0141369	0.0211238	0.0439851	0	0.0186064	0.0959284	0.0265748	1.04548	0.0357312	0.508155	0	0	0	0.0422846	0	0	0.337828	0.0124953	0.0534458	0.0445983	0.0700417	0.016274	0.0672077	0.210275	3.67151	0.176434	0.0464664	0.131124	0.057314	0	0.0251218	0	0	0.0886236	0	0.0133889	0	0.050862	0.173672	0.114253
Hex5HexNAc4dHex3	H5N4F3	2101.76	0.345862	0.295923	0.264211	0.194746	0.351988	0.179071	0.185606	0.277708	0.910875	0.27928	0.140148	0.374006	0.0996712	0.255144	0	0.394615	0.209983	0	0.805714	0	1.17387	1.3095	0.87115	0.604133	0.179614	0.391067	0.623515	0.133968	0.637765	0.419027	0.19699	0.0500662	0.407685	0.236133	0.333911	1.44727	0.186549	0.14353	0.19928	0.992328	0.11129	0.443776	0.0475777	0.332526	0.275185	0.398408	0.48035
Hex4HexNAc5dHex3	H4N5F3	2142.78	0.603361	0.676395	0.610396	0.356344	0.122921	0.38621	0.107227	0.0912506	0.234239	0.0431024	0.112333	0.15389	0.0840569	0.213568	0	0.300356	0.219719	0	0.444804	0	0.446983	0.525179	0.339373	0.368262	0.0294242	0.265805	0.349948	0	0.154583	0.166059	0	0	0.174515	0.768491	0.149522	0.146333	0.0984244	0.0382052	0.202579	0.228323	0.0587822	0.170442	0.0345708	0.101404	0.561624	0.183272	0.193663
Hex5HexNAc5dHex2	H5N5F2	2158.78	1.16725	1.85605	1.08999	0.470254	0.0951154	0.759656	0.304259	0.130443	1.11343	0.0738076	0.07575	0.229742	0.489256	0.0870618	0	0.196	0	0	0.302432	0	0.24014	0.553728	0.178959	0	0.0680945	0.403111	0.427896	0.0518192	0.357165	0.183082	0.122256	0	1.00584	0.154989	0.180512	0.377617	0	0.128594	0.140906	0.332355	0.109085	0.104486	0.0551388	0.137613	1.14588	0.229258	0.151878
Hex6HexNAc5dHex	H6N5F1	2174.77	0.590304	1.03169	0.616379	0.489069	2.55496	0.952889	0.663621	0.84771	0.992529	0.81701	0.640442	0.815943	1.39246	0.781779	0.626427	1.05606	0.611805	1.61224	2.62165	0.89159	1.18773	0.697938	1.27636	2.92175	1.34328	0.700911	1.11788	1.27391	1.20665	1.03422	0.59207	0.480308	0.893728	0.839937	2.33813	0.895746	0.160226	0.654427	0.510812	2.69304	0.567124	0.360178	0.700642	1.16802	0.68186	1.08735	1.17759
Hex6HexNAc6	H6N6	2231.79	0.0716624	0	0.0586046	0.0461481	0	0	0	0.0308549	0	0.0345579	0	0	0.0937418	0.0426425	4.68579	0	0.484576	0	0	0	0	0	0	0	0	0.0439313	0	0.0398438	0	0	0.191949	4.74591	0.0750673	0	0	0.0479652	0	0	0	0	0.0572368	0	0	0	0.0441038	0.264352	0.263778
Hex5HexNAc5dHex3	H5N5F3	2304.84	0.543237	0.806328	0.693601	0.160562	0.056373	0.821685	0.297188	0.141451	0.719535	0.0400026	0.106984	0.323027	0.176181	0.0536585	0	0.145323	0.119263	0	0.342893	0	0.275616	1.31393	0.220685	0	0.0339775	0.269389	1.00316	0	0.24587	0.0907892	0.0678349	0	0.847795	0.226838	0	0.223866	0	0	0.189382	0.248521	0	0.117031	0.0325171	0.0776991	0.550932	0.220712	0.165336
Hex7HexNAc6dHex	H7N6F1	2539.9	0.0822903	0.134906	0.0700023	0.0372918	0.225767	0.0929149	0.114675	0.120382	0.0972542	0.124208	0.120535	0.0935012	0.154738	0.151026	0.273529	0.45924	0.144709	0.159598	0.516873	0.170003	0.134149	0.232045	0.203068	0.629242	0.173754	0.254058	0.0959821	0.18946	0.087924	0	0.091213	0.0787391	0.0650268	0.106216	0.498803	0.273919	0	0	0.069809	0.338784	0.281929	0.0628356	0.126988	0.193589	0.0811226	0.180162	0.238456
Hex5HexNac6dHex	H5N6F1	2215.8	0.0792537	0.150759	0.0926078	0.0593906	0.14543	0.187106	0.133088	0.0838726	0.155753	0.258209	0.0549568	0.0711823	0.446828	0.0518817	0	0.164649	0	0	0	0	0.0980499	0	0	0	0.0604986	0.195346	0.130919	0.0433867	0.0970871	0.12338	0.0839313	0.0248913	0.72955	0.0831905	0.258345	0.114841	0	0.313614	0.0821528	0.123821	0.64967	0	0.0773025	0	0.0955028	0.126073	0.0941222
Hex7HexNAc6	H7N6	2393.85	0.048281	0	0.0282766	0.0426861	0.0573387	0	0.0348459	0.104029	0	0.03043	0.0411008	0.0332203	0.0581678	0.0540138	2.23492	0.139781	0.356462	0	0	0	0	0.207904	0	0.293697	0.0434725	0.0529561	0.0451594	0.0691815	0.0347317	0	0.223827	0.458318	0	0.0772269	0.0982547	0.0436942	0	0	0.0617764	0.0943471	0.0545057	0	0.0365625	0	0.0298109	0.125998	0.181095
Hex7HexNAc7	H7N7	2596.93	0	0	0	0	0	0	0	0	0	0	0.0527786	0	0.0552018	0	1.49806	0	0.340531	0	0	0	0	0.194602	0	0	0	0.0357457	0	0	0	0	0.0471395	2.60329	0	0.0814798	0	0	0	0	0	0	0	0	0	0	0	0.122721	0.10166
Hex6HexNAc6dHex	H6N6F1	2377.85	0.202841	0.287219	0.168893	0.0853174	0.0826363	0.138096	0.0696887	0.0604241	0.159653	0.127768	0.0427934	0.0361412	0.72135	0.0579227	0	0.156302	0	0	0	0	0	0	0	0	0.0664393	0.196213	0.0780754	0.0576675	0.100781	0	0.0583629	0.0465006	0.347637	0.0563627	0.19948	0.133269	0	0.163624	0.0569819	0.142253	0.288502	0	0.0575866	0.120499	0.186068	0.0955753	0.065925
Hex3HexNAc4dHex2	H3N4F2	1631.59	0.139549	0	0.12718	0.0999375	0.122371	0.154827	0.085978	0.0443149	0.0817241	0.0268646	0.0545301	0.142122	0.0695582	0.195577	0	0.22602	0.126786	0	0	0	0.156373	0.286238	0.134451	0	0.0518897	0.147145	0.163338	0	0.135828	0.139676	0	0	0.247257	0.253584	0.164077	0.0962326	0.232327	0	0.166946	0.11432	0.0865221	0.192434	0.098997	0	0.0916666	0.104958	0.104086
Hex6HexNAc5dHex2	H6N5F2	2320.83	0.136644	0.183087	0.101246	0.0661733	0.0809921	0.115123	0.0611355	0.0555305	0.178909	0.0700015	0.0415931	0.0441101	0.083218	0.10021	0	0.160658	0.102226	0	0.241111	0	0.145927	0.178734	0.214195	0	0.0548039	0.161517	0.114175	0	0.161064	0.138863	0	0	0.12107	0.0606207	0.175931	0.697115	0	0.0832475	0.0495485	0.273578	0.0888338	0	0	0	0.121788	0.101351	0.120555
Hex4HexNAc6dHex2	H4N6F2	2199.8	0	0	0.0579975	0	0.0709475	0.149328	0.0702146	0.15159	0.371223	0.0397074	0.0463595	0.424747	0.0567319	0.0397997	0	0.152857	0	0	0	0	0.175652	0	0.134915	0.295219	0.0373879	0.148654	0.435169	0	0.0672176	0	0	0	0.203381	0.445766	0.153491	0.0775322	0	0	0.083803	0	0.134737	0.0675483	0.0571617	0	0.0144994	0.102278	0.0666457
Hex3HexNAc3dHex2	H3N3F2	1428.51	0.0640236	0	0	0.0776912	0.107292	0.0709625	0.0778348	0.134476	0.092623	0.64872	0.0823773	0.0583186	0.0785919	0.104853	0	0	0	0	0	0	0	0.129571	0.116833	0	0.0857648	0.0692337	0.0908868	0.15845	0.0885338	0.244432	0	0	0.0931889	0.117473	0	0.116997	0.167093	0.102624	0	0.0617829	0.148607	0.152376	0.048041	0.106672	0.0354287	0.0888652	0.0575298
Hex6HexNAc5dHex3	H6N5F3	2466.89	0.0810756	0.110971	0.067569	0.0421259	0.0437235	0.105933	0.0316186	0.0447013	0.0989604	0.0417739	0.0380025	0.0632646	0	0.0550799	0	0.128748	0	0	0.250554	0	0.257765	0.396566	0.367191	0	0	0.148088	0.101061	0	0.0981229	0	0	0	0.0903815	0.0431885	0.111304	0.523922	0	0	0.0517575	0.19985	0	0.0557666	0	0	0.0754354	0.0836831	0.117171
Hex3HexNAc5dHex2	H3N5F2	1834.67	0.0810756	0.127446	0.0558414	0.130176	0.0888219	0.128651	0.0590565	0.0435233	0.0735767	0	0.0556314	0.106961	0.0491668	0.113003	0	0.18316	0	0	0	0	0	0	0.160414	0	0.0738917	0.0886644	0.143466	0.0606597	0.0566789	0.218049	0	0	0.155123	0.263679	0.263897	0	0	0.134918	0	0.145776	0.135727	0.110748	0.0657188	0.114573	0.0986347	0.0773384	0.0657466
Hex6HexNAc4dHex	H6N4F1	1971.69	0.125409	0.109546	0.124944	0.0941718	0.0855745	0.192722	0.0839944	0.0510894	0.0992042	0.057724	0.063119	0.0577016	0.297801	0.0504603	0	0	0.157764	0.215005	0	0	0	0	0.131669	0	0.0908573	0.0586285	0.12209	0.0530271	0.0946065	0.0852326	0.0839426	0.0518939	0.221263	0.0777803	0.132539	0.0403563	0	0	0.0834941	0.0782427	0	0.0752561	0.0415141	0.0900312	0.113518	0.0756146	0.0522936
Hex4HexNAc6	H4N6	1907.69	0	0	0.0954816	0	0	0	0	0.00724455	0	0	0	0	0	0	0.270107	0.0510687	0.486586	0.0722114	0	0	0	0	0	0.0166733	0	0	0	0.0780718	0	0	0	1.83618	0.389926	0	0	0	0	0	0	0	0.0357136	0	0	0	0.0238704	0.0810944	0.046618
Hex6HexNAc2dHex	H6N2F1	1565.53	0.102987	0.114701	0.0753449	0.0732773	0.0518024	0.0580509	0.0881888	0.0513743	0.0894885	0.0609735	0.0810775	0.0801976	0.0493234	0.0563947	0.184039	0.182323	0	0	0.210015	0	0.088091	0.158145	0	0	0.128538	0.0720087	0.0724461	0.0457525	0.058483	0.0946691	0	0.0526681	0.0875211	0.254351	0	0.0518757	0.145348	0.0828772	0	0.0791825	0.0942507	0.0715964	0.090606	0	0.0915776	0.0742915	0.0719175
Hex5HexNAc3dHex2	H5N3F2	1752.62	0.0621019	0	0.0882283	0.0797801	0.0569668	0.0897411	0.0704868	0.113345	0.292494	0.0783815	0	0.219287	0.0789989	0.079244	0	0	0	0	0	0	0	0.256275	0.196577	0	0.0592378	0.0720634	0.14347	0	0.113685	0.0903386	0.094279	0	0.20813	0.105941	0	0.137602	0.11788	0	0.0895306	0.108014	0	0.181438	0	0	0.0575276	0.0763351	0.0543658
Hex3HexNAc6dHex2	H3N6F2	2037.75	0.137252	0.25054	0.169633	0.134319	0.0747974	0.0852571	0	0	0.0748297	0	0.0534918	0.0807567	0.0718257	0.102342	0	0.269383	0	0	0	0	0	0.189675	0	0	0	0.0516895	0.132137	0	0.0550935	0.128812	0	0	0.16687	0.155444	0.179522	0.0544821	0.0858352	0.0954476	0	0	0.0653869	0.0824717	0	0	0.172936	0.0563888	0.0511102
Hex6HexNAc5dHex4	H6N5F4	2612.95	0.0494956	0.0808193	0.0409394	0	0.0470233	0.0816835	0.0315694	0.0638012	0.0953042	0.0178609	0	0.0859976	0	0.0302051	0	0	0	0	0	0	0.229918	0.511098	0.428389	0	0	0.0845876	0.153896	0	0.0727448	0	0.048666	0	0.0777673	0.0421736	0	0.202212	0	0	0	0.145776	0	0.0534102	0	0	0.0428136	0.0626021	0.0785402
Hex5HexNAc6dHex2	H5N6F2	2361.87	0.0501029	0	0.0492678	0.0483412	0.0478483	0.115378	0.104233	0.0430266	0.138203	0.0494497	0	0.100084	0.0882207	0.0497496	0	0.13246	0	0	0	0	0.145305	0	0	0	0	0.161671	0.198183	0	0.0408298	0.0876853	0.0670684	0	0.267996	0.0761588	0.216324	0.0960422	0	0	0.0633472	0.0869385	0.117895	0	0.0318325	0	0.036928	0.0631483	0.0445072
Hex5HexNAc6dHex3	H5N6F3	2507.91	0.0543541	0.0770892	0.0488999	0.0321124	0.0362987	0.10721	0.0612337	0.0825954	0.182809	0	0.047786	0.18343	0.04372	0	0	0	0	0	0.212267	0	0.173152	0.192139	0.127497	0	0	0.10319	0.353121	0	0.0381553	0	0	0	0.116915	0.171661	0	0.0810247	0	0	0.0699458	0	0.0356656	0	0	0	0.0531139	0.0604954	0.0445846
Hex6HexNAc4	H6N4	1825.63	0.0971693	0.184641	0.0774007	0.104288	0	0.132181	0.0211736	0.00405129	0.124066	0	0	0.0390714	0.0713895	0.0838636	0.0406769	0	0.159091	0.226448	0	0	0	0	0	0.276958	0.027212	0.0188311	0.0211407	0	0.0128861	0	0	0.48551	0.165965	0	0	0.0391628	0.0651273	0.00812747	0	0	0.0359286	0.067584	0	0	0.115875	0.0531612	0.0459552
Hex6HexNAc7	H6N7	2434.87	0	0	0	0	0	0	0	0	0	0	0	0	0.0384691	0	0.306601	0	0.265742	0	0	0	0	0	0	0	0	0.0361117	0	0	0	0	0.0578705	1.52784	0	0	0	0	0	0	0	0	0	0	0	0	0	0.0558158	0.0286172
Hex4HexNAc4dHex3	H4N4F3	1939.7	0	0	0.0265375	0.0987541	0.0671739	0	0	0.0947127	0.0570363	0.0490069	0.0638335	0.0302095	0	0.0476175	0	0	0.212196	0	0	0	0	0.233523	0	0.356088	0	0	0	0	0.0419644	0.145883	0.0931293	0.036534	0	0.190401	0	0.0925497	0	0	0.0950208	0	0	0	0	0	0.0313229	0.047672	0.0494689
Hex6HexNAc6dHex2	H6N6F2	2523.91	0.073788	0.104754	0.071295	0	0	0.0972544	0.0580434	0.0311144	0.0772671	0.0367551	0	0.0350527	0.266082	0	0	0	0	0	0	0	0.0720404	0	0	0	0.0275357	0.142036	0.0816461	0	0.0345222	0	0	0	0.223449	0.0363182	0.168751	0.130127	0	0	0.0528408	0.0913293	0.0789805	0	0	0	0.0624593	0.0435286	0.0297034
Hex6HexNAc6dHex3	H6N6F3	2669.97	0.0543541	0.081441	0.0752577	0.0448418	0	0.0781098	0.0751133	0.0265265	0.0801921	0.0149087	0.036605	0.0480428	0.0824955	0	0	0.0892362	0	0	0.185241	0	0.127454	0.227383	0	0	0	0.102045	0.127276	0	0.0247088	0	0	0	0.154234	0.0400531	0	0.139348	0	0	0.0417272	0	0.0280702	0	0	0	0.0639736	0.0432193	0.041923
Hex6HexNAc3dHex2	H6N3F2	1914.67	0.0537468	0	0.0419819	0.0849424	0.0398545	0.0625389	0.0623223	0.0767124	0.111391	0.0385265	0.0563447	0.104341	0.0629776	0	0	0.18835	0	0	0	0	0	0	0	0	0.0775547	0	0.0679951	0	0.066013	0	0.0518501	0	0.0933207	0.0440343	0.0620684	0.062864	0	0	0.0917214	0.0350442	0.057131	0.0879698	0.0482622	0	0.0451678	0.0412297	0.0316706
Hex6HexNAc6dHex4	H6N6F4	2816.03	0.0337056	0.0534651	0.0687062	0	0	0.070452	0.0304808	0.0351154	0.0658111	0	0.0331649	0.0750394	0.0338309	0	0	0	0	0	0.164972	0	0.133524	0.386741	0.108488	0	0	0.079232	0.169308	0	0.0242483	0	0	0	0.0732858	0.0284542	0	0.0590223	0	0	0.039592	0	0	0	0	0	0.0389692	0.040269	0.0446169
Hex5HexNAc5dHex4	H5N5F4	2450.89	0.0431189	0	0	0	0	0.0804072	0.02912	0.0840791	0.0867732	0	0.0841604	0.0333509	0.0485711	0	0	0	0.100455	0	0	0	0	0.700075	0	0	0	0	0.056436	0	0.0543803	0	0	0	0.0411244	0.141996	0	0.0426078	0	0.059565	0.0613676	0	0	0	0	0	0.0107797	0.0426117	0.0482035
Hex4HexNAc3dHex3	H4N3F3	1736.62	0	0	0	0	0.0769973	0	0	0.146891	0	0	0.0591976	0.0578876	0.0689631	0.0689387	0	0	0.132761	0	0	0	0	0.334923	0	0	0.0616395	0	0	0	0.0807681	0.128812	0	0	0.0653449	0.177613	0	0	0	0	0.127354	0	0	0	0	0.130376	0	0.0429617	0.0362707
Hex4HexNAc6dHex3	H4N6F3	2345.86	0	0	0.0267244	0	0	0.0451812	0	0.0521785	0.0541114	0	0	0.0435943	0	0	0	0.128581	0	0	0	0	0	0	0	0.497611	0	0	0.0494002	0	0	0	0	0	0.0382246	0.526652	0	0	0	0	0	0	0	0	0	0.102721	0.00668109	0.0384564	0.0364456
Hex5HexNAc6dHex4	H5N6F4	2653.97	0.04737	0.0590602	0.0377174	0.0286594	0	0.036247	0	0.0709727	0.0316868	0	0.0331649	0.0309686	0	0.0334033	0	0	0	0	0	0	0	0.230567	0	0.192501	0	0.0328247	0.0580225	0	0.0242483	0	0	0	0.0274163	0.242066	0	0	0	0	0.0422315	0	0	0	0	0	0.0432018	0.027158	0.0232649
Hex5HexNAc4dHex4	H5N4F4	2247.81	0	0	0	0.0484009	0.0450984	0	0	0.0983756	0	0	0.0602674	0	0	0	0	0	0	0	0	0	0	0.451772	0	0.251849	0.0363774	0	0	0	0.0643649	0	0	0	0	0.112134	0	0	0	0	0.0831432	0	0	0	0	0	0.0121002	0.0300845	0.0393382
Hex8HexNAc7	H8N7	2758.98	0	0	0	0	0	0	0	0.0353911	0	0	0	0	0.0252404	0.0255855	0.352125	0.0857203	0.0825328	0	0	0	0	0.479362	0	0	0	0	0	0	0.0442174	0	0	0.0349126	0	0.0112459	0	0	0	0	0.0567485	0	0	0	0	0	0	0.030827	0.0528244
Hex7HexNAc6dHex4	H7N6F4	2978.08	0.0300618	0	0.0165843	0	0	0.0375233	0.0231819	0	0.0260807	0	0	0.0245367	0	0.0213213	0	0	0	0	0.146391	0	0.142806	0.21458	0.122397	0	0	0.0741385	0.04669	0	0.0199692	0	0	0	0.0202986	0	0	0.25425	0	0	0	0	0	0	0	0	0.0116615	0.0293541	0.0440212
Hex9HexNAc8	H9N8	3124.11	0	0	0.0154471	0	0.0222742	0.0193998	0	0.0190414	0.036318	0.0110708	0.0196137	0	0	0	0.117505	0	0	0	0	0	0.148161	0.390682	0.188695	0	0	0.0407479	0.0818208	0	0	0	0	0	0	0	0	0.0803262	0	0	0	0	0	0	0	0	0.00386176	0.0293914	0.0462685
Hex8HexNAc8	H8N8	2962.06	0	0	0	0	0	0.0336944	0.02912	0.0363519	0	0	0	0	0	0	0.255631	0	0.0800989	0	0	0	0	0.492664	0	0	0	0	0	0	0	0	0	0.0390724	0	0.0761401	0	0	0	0	0.0428913	0	0	0	0	0	0	0.0271416	0.0435642
Hex7HexNAc6dHex2	H7N6F2	2685.96	0.0385641	0	0.0185104	0	0.0442734	0	0.0252791	0.0276914	0.0326618	0.0315839	0	0	0.0442628	0.0501049	0	0	0	0	0	0	0.0665766	0	0	0	0.0275357	0.0800109	0	0	0	0	0	0	0.0276306	0	0	0.431912	0	0	0	0.0834258	0.0412027	0	0	0	0.0142686	0.0253538	0.0311559
Hex8HexNAc2dHex	H8N2F1	1889.64	0.0360034	0	0.0306729	0.0536656	0	0	0.0441129	0.0417032	0.0609362	0.0210065	0.0416674	0.0381562	0	0.0271076	0	0.12018	0	0	0	0	0.138165	0	0	0	0.0391244	0.0359777	0	0	0.0354167	0.0667973	0	0.0303994	0.0451858	0.132973	0	0	0	0	0	0	0	0	0	0	0.0300855	0.0229727	0.0129173
Hex7HexNAc3	H7N3	1784.61	0	0	0.0559436	0.0726922	0	0	0.0491651	0	0.0587425	0	0.0516171	0	0.0553006	0.0685834	0	0	0	0	0	0	0	0	0	0	0.0693253	0.0524546	0.0601204	0	0.0504873	0	0.0997392	0.0571904	0.0637237	0.0601959	0	0	0	0	0	0	0.0569165	0	0.0296834	0	0.032159	0.0220811	0.00432999
Hex2HexNAc3	H2N3	974.34	0.0677149	0	0	0	0	0	0	0.0801225	0	0.102442	0	0	0.059074	0.079244	0	0	0	0	0	0	0	0	0	0.133914	0	0	0	0.0957499	0.0732797	0	0.119957	0	0	0	0	0	0	0	0	0.100111	0	0	0.0664034	0	0.0169287	0.0227574	0.0150214
Hex7HexNAc2dHex	H7N2F1	1727.59	0.0274596	0	0.0352161	0.0479928	0	0.0466092	0	0.0475375	0.0515836	0.033231	0.0481574	0.0600767	0.0460415	0.0763554	0	0	0	0	0	0	0.111389	0	0	0	0.037001	0	0	0	0	0	0	0.0498129	0.0713086	0.0931781	0	0	0	0.0584599	0	0	0	0	0.0284724	0	0.0276671	0.0214804	0.00991605
Hex4HexNAc7dHex	H4N7F1	2256.83	0	0	0	0	0	0.059731	0.0519806	0.0400612	0.0392429	0	0	0.0466912	0.0478838	0	0	0	0	0	0	0	0	0	0	0	0	0.0577262	0.0870338	0	0	0	0	0	0.11731	0.124791	0.129256	0	0	0.0918593	0	0	0	0	0.0434702	0	0	0.0234259	0.0132293
Hex7HexNac6dHex3	H7N6F3	2832.02	0.0242923	0	0.0179641	0	0	0.0257813	0	0.0263732	0.0482615	0.0152039	0	0	0	0.0248748	0	0.0781863	0	0	0	0	0.0803723	0	0.0843797	0	0	0.0857116	0.0275767	0	0.0219304	0	0	0	0	0	0	0.353807	0	0	0	0	0	0	0	0	0.0105641	0.0218115	0.0298372
Hex6HexNAc4dHex2	H6N4F2	2117.75	0.0677149	0.117188	0.0518245	0	0	0.143457	0.0399457	0	0.0446053	0	0	0.0443046	0.0477482	0	0	0	0	0	0	0	0	0	0	0	0	0.0450265	0.0746155	0	0.0456665	0	0	0	0.0753475	0	0	0	0	0	0	0.0695634	0	0	0	0	0.0591818	0.015757	0.00347817
Hex8HexNAc7dHex	H8N7F1	2905.04	0.0291508	0	0	0	0.0241992	0	0	0.0351154	0	0.0165324	0.0295988	0	0.0200026	0.0302051	0	0.100788	0	0	0.143013	0	0	0.243376	0	0	0.0180624	0.0339288	0	0.0289698	0.0201474	0	0	0	0	0.0442997	0	0.0342567	0	0	0	0	0	0	0	0	0.0072877	0.0205624	0.0260717
Hex4HexNAc7	H4N7	2110.77	0	0	0	0.0517941	0	0	0	0	0	0	0	0	0	0	0	0	0.185201	0	0	0	0	0	0	0	0	0	0	0.0614758	0	0	0	0.252856	0.0735494	0.0868195	0.121177	0	0	0	0	0	0	0	0	0	0.0129485	0.019527	0.0153189
Hex5HexNAc7	H5N7	2272.82	0	0	0	0	0	0	0	0	0	0	0	0	0.0438003	0	0	0	0.1675	0	0	0	0	0	0	0	0	0	0	0	0	0	0	0.534386	0.0425979	0	0	0	0	0	0	0	0	0	0	0	0	0.0197071	0.00837498
Hex2HexNAc4dHex	H2N4F1	1323.48	0.0614682	0	0.0572923	0.0752741	0	0.0493849	0	0.0469596	0.0962792	0.0501421	0	0.0438318	0	0	0	0	0	0	0	0	0	0	0	0	0	0.0624424	0.0811409	0	0.0509927	0	0	0.0335183	0	0.0728772	0	0	0	0	0	0	0	0	0	0	0.0485087	0.0146892	0
Hex4HexNAc7dHex2	H4N7F2	2402.88	0	0	0	0	0	0.0449259	0	0.0680052	0.0555738	0	0	0.080042	0.0325298	0	0	0	0	0	0	0	0	0	0	0	0	0.04603	0.134857	0	0	0	0	0	0.0424425	0.20014	0	0	0	0	0	0	0	0	0	0	0	0.0176136	0
Hex7HexNAc7dHex	H7N7F1	2742.98	0.0318837	0	0.0181953	0	0	0.0365023	0.0284416	0.0229981	0	0	0	0	0.424913	0	0	0	0	0	0	0	0	0	0	0	0	0.0908052	0	0	0	0	0	0	0.0291251	0	0	0	0	0	0	0	0	0	0	0	0.0125197	0.0158196	0
Hex7HexNAc4	H7N4	1987.69	0	0	0.0340065	0	0	0	0	0	0	0	0	0	0.0547749	0	0.344732	0	0	0	0	0	0	0	0	0	0	0	0	0.0542744	0.0532514	0	0	0.0622925	0.0748977	0	0	0	0	0	0	0	0	0	0	0	0.00850162	0.0161056	0.0172366
Hex8HexNAc3	H8N3	1946.66	0	0	0	0	0.0657227	0.0533495	0.050892	0	0.0528926	0.0334493	0	0	0.0460621	0.0646745	0	0	0	0	0	0	0	0	0	0	0.0735127	0	0	0.0595717	0.0604423	0	0	0	0	0	0	0	0	0	0	0	0	0	0	0.111281	0	0.0167963	0.00556404
Hex7HexNAc7dHex2	H7N7F2	2889.04	0	0	0.019522	0	0	0.036247	0.0442775	0	0	0	0	0	0.286961	0	0	0	0	0	0	0	0	0	0	0	0	0.0873152	0.035252	0	0	0	0	0	0.0326146	0	0	0.0436555	0	0	0	0	0	0	0	0	0.00488051	0.0141581	0.00218278
Hex6HexNAc7dHex	H6N7F1	2580.93	0	0	0	0	0	0	0.0347573	0	0	0	0	0	0.10982	0	0.195322	0	0	0	0	0	0	0	0	0	0	0.0730877	0	0	0	0	0	0	0.0453453	0	0.118159	0	0	0	0	0	0	0	0	0	0	0.0144123	0.0156741
Hex4HexNAc7dHex3	H4N7F3	2548.94	0	0	0	0	0	0	0	0.0294277	0	0	0	0.0283482	0	0	0	0.0984445	0	0	0	0	0	0	0	0	0	0	0	0	0	0	0	0	0	0.320382	0.08258	0	0	0	0	0	0	0	0	0	0	0.0139796	0.00905122
Hex5HexNAc7dHex2	H5N7F2	2564.94	0	0	0	0	0	0.041097	0.0457212	0	0	0	0.0292422	0.0374006	0	0	0	0	0	0	0	0	0	0	0	0	0	0.0409365	0.0994996	0	0	0	0	0	0.0449468	0.0707639	0.0735877	0	0	0	0	0	0	0	0.0243023	0	0	0.0126874	0.0048945
Hex5HexNAc7dHex	H5N7F1	2418.88	0	0	0	0	0	0.0439049	0.0337466	0	0	0	0	0	0.0616376	0	0	0	0	0	0	0	0	0	0	0	0	0.0517815	0.0383182	0	0	0	0	0	0.0608255	0.0423798	0.124768	0	0	0	0	0	0	0	0.0325171	0	0	0.012247	0.00786424
Hex9HexNAc8dHex	H9N8F1	3270.17	0	0	0	0	0	0	0	0	0	0	0	0	0	0	0	0	0	0	0	0	0	0.382307	0	0	0	0	0	0	0.0188994	0	0	0	0	0	0	0	0	0	0	0	0	0	0	0	0	0.0100302	0.0191153
Hex6HexNAc7dHex4	H6N7F4	3019.1	0	0	0	0	0	0.0222077	0.034563	0.0301696	0.0194996	0	0	0.0295393	0.0229009	0	0	0	0	0	0	0	0	0	0	0	0	0	0.104713	0	0	0	0	0	0	0.0840507	0	0	0	0	0.0376124	0	0	0	0	0	0	0.00963139	0.00188062
Hex6HexNAc7dHex3	H6N7F3	2873.05	0	0	0	0	0	0	0.0819171	0	0	0	0.0267459	0	0.037214	0	0	0	0	0	0	0	0	0	0	0	0	0.0386728	0.0720749	0	0	0	0	0	0.0257027	0.0442997	0	0	0	0	0.0389321	0	0	0	0	0	0	0.00913898	0.00194661
Hex7HexNAc7dHex3	H7N7F3	3035.1	0	0	0.0173424	0	0	0.0324181	0.0421907	0	0	0	0	0	0.122622	0	0	0	0	0	0	0	0	0	0	0	0	0.0415025	0.0425041	0	0	0	0	0	0.0209576	0	0	0.044354	0	0	0	0	0	0	0	0	0.0043356	0.00866372	0.0022177
Hex8HexNAc9	H8N9	3165.16	0	0	0	0	0	0	0	0.0393194	0	0	0	0	0	0	0	0	0	0	0	0	0	0.155682	0	0	0	0	0.0328643	0	0	0	0	0	0	0.0937413	0	0	0	0	0.0389321	0	0	0	0	0	0	0.00901347	0.00973069
Hex4HexNAc3dHex4	H4N3F4	1882.68	0	0	0.0771762	0	0	0.0553916	0.0332835	0	0	0	0	0	0	0	0	0	0	0	0	0	0	0	0	0	0.0202968	0	0	0.0271708	0.0461614	0	0	0	0.0938978	0	0	0	0	0	0	0	0	0	0	0	0.0192941	0.00690505	0
Hex6HexNAc7dHex2	H6N7F2	2726.99	0	0	0	0	0	0.0270576	0.0530692	0	0	0	0	0	0.0627174	0	0	0	0	0	0	0	0	0	0	0	0	0.0630083	0.0727548	0	0	0	0	0	0.0340067	0.0365868	0	0	0	0	0	0	0	0	0	0	0	0.00873002	0
Hex9HexNAc8dHex2	H9N8F2	3416.23	0	0	0	0	0	0	0	0.0150848	0	0	0	0	0	0	0	0	0	0	0	0	0	0.240912	0	0	0	0	0	0	0	0	0	0	0	0	0	0	0	0	0	0	0	0	0	0	0	0.00639993	0.0120456
Hex7HexNAc4dHex	H7N4F1	2133.75	0	0	0.0318721	0	0	0.0681546	0	0	0	0	0	0	0	0	0	0	0	0	0	0	0	0	0	0	0	0	0	0	0	0	0	0	0.0543879	0	0	0	0	0.0753534	0	0	0	0	0	0	0.00796801	0.0049474	0.00376767
Hex7HexNAc7dHex4	H7N7F4	3181.16	0	0	0.0175319	0	0	0.0265471	0.0310251	0	0	0	0.0217533	0	0.0400767	0	0	0	0	0	0	0	0	0	0	0	0	0	0.0509846	0	0	0	0	0	0	0	0	0.0366707	0	0	0	0	0	0	0	0	0.00438298	0.00517644	0.00183353
Hex3HexNAc3dHex4	H3N3F4	1720.63	0	0	0.0491123	0.0358749	0	0	0	0	0	0	0	0	0	0	0	0	0	0	0	0	0	0	0	0	0	0	0	0.0484955	0	0	0	0	0.0689913	0.02103	0	0	0	0	0	0	0	0	0	0	0.0212468	0.00346292	0
Hex5HexNAc3dHex3	H5N3F3	1898.68	0	0	0	0	0.0604979	0	0	0.0464908	0	0	0	0	0	0	0	0	0	0	0	0	0	0	0	0	0	0	0	0	0	0	0	0	0	0	0	0	0.112158	0	0	0	0	0	0	0	0	0.00547867	0.0056079
Hex9HexNAc9	H9N9	3327.22	0	0	0.0169633	0	0	0	0.0185062	0.0175202	0	0	0	0	0	0	0	0	0	0	0	0	0	0	0	0	0	0.0196194	0.0607423	0	0	0	0	0	0	0	0	0.0275903	0	0	0.0308005	0	0	0	0.0249868	0	0.00424083	0.00499414	0.00416888
Hex8HexNAc4	H8N4	2149.74	0	0	0.0141176	0	0	0	0	0	0	0	0	0	0	0	0	0	0	0	0	0.166307	0	0	0	0	0	0	0	0	0	0	0	0	0	0	0	0	0	0	0	0	0	0	0	0	0.00352939	0.00415767	0.00831535
Hex8HexNAc9dHex	H8N9F1	3311.19	0	0	0	0	0	0	0	0.0299223	0	0	0	0	0	0	0	0	0	0	0	0	0	0	0	0	0	0	0	0	0	0	0	0	0	0.0925547	0	0	0	0	0.0316736	0	0	0	0	0	0	0.00385376	0.00158368
Hex7HexNAc5dHex	H7N5F1	2336.82	0	0	0	0	0	0	0	0	0	0	0	0	0	0	0.00614644	0	0	0	0	0	0	0	0	0	0	0	0.0479368	0	0	0	0	0	0	0	0	0	0	0	0	0.0758536	0	0	0	0	0	0.00324842	0.0041
Hex3HexNAc2dHex2	H3N2F2	1225.43	0	0	0	0	0	0	0	0.0544041	0	0	0	0	0	0	0	0	0	0	0	0	0	0	0	0	0	0	0	0	0	0	0.0514031	0	0	0	0	0	0	0	0	0	0	0	0	0	0	0.00264518	0
Hex8HexNAc7dHex3	H8N7F3	3197.15	0	0	0	0	0	0	0	0	0	0	0	0	0	0	0	0	0	0	0	0	0	0	0	0	0	0	0	0	0	0.0581982	0	0	0	0	0	0.032324	0	0	0	0	0	0	0	0	0	0.00226305	0.0016162
Hex5HexNAc3dHex4	H5N3F4	2044.73	0	0	0	0.0517201	0	0	0	0	0	0	0	0	0	0	0.00200984	0	0	0	0	0	0	0	0	0	0	0	0	0	0	0	0	0.0285661	0	0	0	0	0	0	0	0	0	0	0	0	0.01293	0.000764398	0.000100492
Hex8HexNAc8dHex4	H8N8F4	3546.29	0	0	0.0114668	0	0	0	0	0	0	0	0	0	0	0	0	0	0	0	0	0	0	0	0	0	0	0	0	0	0	0	0	0	0	0	0.0592422	0	0	0	0	0	0	0	0	0	0.00286671	0.00148106	0.00296211
Hex10HexNAc10dHex	H10N10F1	3838.38	0	0	0	0	0	0	0	0	0	0	0	0	0	0	0	0	0	0.0668504	0	0	0	0	0	0	0	0	0	0	0	0	0	0	0	0	0	0	0	0	0	0	0	0	0	0	0	0.00167126	0.00334252
Hex11HexNAc2	H11N2	2229.74	0	0	0	0	0	0	0	0	0	0	0	0	0	0	0	0	0	0	0	0	0	0	0	0	0	0	0	0	0	0	0	0	0	0	0	0	0	0	0.0620275	0	0	0	0	0	0	0.00155069	0.00310137
Hex6HexNAc4dHex4	H6N4F4	2409.87	0	0	0	0	0	0.0339497	0	0.0257172	0	0	0	0	0	0	0	0	0	0	0	0	0	0	0	0	0	0	0	0	0	0	0	0	0	0	0	0	0	0	0	0	0	0	0	0	0	0.00149167	0
Hex10HexNAc10dHex2	H10N10F2	3984.44	0	0	0	0	0	0	0	0	0	0	0	0	0	0	0	0	0	0	0	0	0	0	0.0519259	0	0	0	0	0	0	0	0	0	0	0	0	0	0	0	0	0	0	0	0	0	0	0.00129815	0.0025963
Hex6HexNAc4dHex3	H6N4F3	2263.81	0	0	0	0	0	0	0	0	0	0	0	0	0	0.0362461	0	0	0	0	0	0	0	0	0	0	0	0	0	0	0	0	0	0	0	0	0	0	0	0	0	0	0	0	0	0	0	0.000906153	0
[truncated: 13 more columns]

## Sheet: Neutral-Peak data
Neutral N-glycans			AH33-31-1-1
Composition	Short	Theoretical m\z	Observed m\z	Intens.	%
HexHexNAc2	H1N2	609.21	609.237	982	0.270041
HexHexNAc2dHex	H1N2F1	755.27	755.282	4592.82	1.26298
Hex2HexNAc2	H2N2	771.26	771.276	5257.98	1.44589
Hex2HexNAc2dHex	H2N2F1	917.32	917.328	39739.5	10.928
Hex3HexNAc2	H3N2	933.31	933.331	5630.24	1.54826
Hex2HexNAc3	H2N3	974.34	0	0	0
Hex3HexNAc2dHex	H3N2F1	1079.38	1079.37	19588.1	5.38653
Hex4HexNAc2	H4N2	1095.37	1095.37	3312.52	0.91091
Hex2HexNAc3dHex	H2N3F1	1120.4	1120.41	827.128	0.227452
Hex3HexNAc3	H3N3	1136.4	1136.39	2395.88	0.658845
Hex3HexNAc2dHex2	H3N2F2	1225.43	0	0	0
Hex4HexNAc2dHex	H4N2F1	1241.43	1241.43	546.008	0.150147
Hex5HexNAc2	H5N2	1257.42	1257.42	30178.8	8.29887
Hex3HexNAc3dHex	H3N3F1	1282.45	1282.45	9729.57	2.67554
Hex4HexNAc3	H4N3	1298.45	1298.45	2659.79	0.731417
Hex2HexNAc4dHex	H2N4F1	1323.48	0	0	0
Hex3HexNAc4	H3N4	1339.48	1339.48	1686	0.463634
Hex5HexNAc2dHex	H5N2F1	1403.48	1403.47	676.44	0.186015
Hex6HexNAc2	H6N2	1419.48	1419.47	29474.6	8.10524
Hex3HexNAc3dHex2	H3N3F2	1428.51	1428.51	390.166	0.107292
Hex4HexNAc3dHex	H4N3F1	1444.51	1444.5	8664.19	2.38257
Hex5HexNAc3	H5N3	1460.5	1460.51	1198.43	0.329557
Hex3HexNAc4dHex	H3N4F1	1485.53	1485.53	14962	4.11441
Hex4HexNAc4	H4N4	1501.53	1501.53	4543.58	1.24944
Hex3HexNAc5	H3N5	1542.56	1542.55	633	0.174069
Hex6HexNAc2dHex	H6N2F1	1565.53	1565.55	188.379	0.0518024
Hex7HexNAc2	H7N2	1581.53	1581.53	15012.1	4.12817
Hex4HexNAc3dHex2	H4N3F2	1590.57	1590.56	1503	0.41331
Hex5HexNAc3dHex	H5N3F1	1606.56	1606.57	658.473	0.181074
Hex6HexNAc3	H6N3	1622.56	1622.57	1676.21	0.460941
Hex3HexNAc4dHex2	H3N4F2	1631.59	1631.56	445	0.122371
Hex4HexNAc4dHex	H4N4F1	1647.59	1647.58	23733	6.52635
Hex5HexNAc4	H5N4	1663.58	1663.59	15505.6	4.2639
Hex3HexNAc5dHex	H3N5F1	1688.61	1688.6	3435.96	0.944857
Hex4HexNAc5	H4N5	1704.61	1704.62	939.511	0.258356
Hex3HexNAc3dHex4	H3N3F4	1720.63	0	0	0
Hex7HexNAc2dHex	H7N2F1	1727.59	0	0	0
Hex4HexNAc3dHex3	H4N3F3	1736.62	1736.55	280	0.0769973
Hex8HexNAc2	H8N2	1743.58	1743.59	16754	4.60719
Hex5HexNAc3dHex2	H5N3F2	1752.62	1752.55	207.159	0.0569668
Hex6HexNAc3dHex	H6N3F1	1768.61	1768.56	394.813	0.10857
Hex7HexNAc3	H7N3	1784.61	0	0	0
Hex4HexNAc4dHex2	H4N4F2	1793.64	1793.65	1805.49	0.496492
Hex5HexNAc4dHex	H5N4F1	1809.64	1809.64	49754	13.6819
Hex6HexNAc4	H6N4	1825.63	1825.59	0	0
Hex3HexNAc5dHex2	H3N5F2	1834.67	1834.69	323	0.0888219
Hex4HexNAc5dHex	H4N5F1	1850.67	1850.67	4560.8	1.25418
Hex5HexNAc5	H5N5	1866.66	1866.67	638.995	0.175717
Hex4HexNAc3dHex4	H4N3F4	1882.68	0	0	0
Hex8HexNAc2dHex	H8N2F1	1889.64	0	0	0
Hex5HexNAc3dHex3	H5N3F3	1898.68	1898.64	220	0.0604979
Hex9HexNAc2	H9N2	1905.63	1905.65	12108	3.32958
Hex4HexNAc6	H4N6	1907.69	1907.66	0	0
Hex6HexNAc3dHex2	H6N3F2	1914.67	1914.72	144.93	0.0398545
Hex4HexNAc4dHex3	H4N4F3	1939.7	1939.57	244.277	0.0671739
Hex8HexNAc3	H8N3	1946.66	1946.6	239	0.0657227
Hex5HexNAc4dHex2	H5N4F2	1955.7	1955.71	2369.29	0.651531
Hex6HexNAc4dHex	H6N4F1	1971.69	1971.7	311.191	0.0855745
Hex7HexNAc4	H7N4	1987.69	0	0	0
Hex4HexNAc5dHex2	H4N5F2	1996.72	1996.72	800	0.219992
Hex5HexNAc5dHex	H5N5F1	2012.72	2012.74	3728.74	1.02537
Hex6HexNAc5	H6N5	2028.71	2028.73	1684.27	0.463157
Hex3HexNAc6dHex2	H3N6F2	2037.75	2037.75	272	0.0747974
Hex5HexNAc3dHex4	H5N3F4	2044.73	0	0	0
Hex4HexNAc6dHex	H4N6F1	2053.75	2053.77	482.412	0.132659
Hex10HexNAc2	H10N2	2067.69	2067.68	364	0.100096
Hex5HexNAc6	H5N6	2069.74	2069.74	86.4405	0.0237703
Hex5HexNAc4dHex3	H5N4F3	2101.76	2101.76	1280	0.351988
Hex4HexNAc7	H4N7	2110.77	0	0	0
Hex6HexNAc4dHex2	H6N4F2	2117.75	0	0	0
Hex7HexNAc4dHex	H7N4F1	2133.75	0	0	0
Hex4HexNAc5dHex3	H4N5F3	2142.78	2142.81	447	0.122921
Hex8HexNAc4	H8N4	2149.74	0	0	0
Hex5HexNAc5dHex2	H5N5F2	2158.78	2158.79	345.886	0.0951154
Hex6HexNAc5dHex	H6N5F1	2174.77	2174.8	9291.08	2.55496
Hex4HexNAc6dHex2	H4N6F2	2199.8	2199.81	258	0.0709475
Hex5HexNac6dHex	H5N6F1	2215.8	2215.86	528.854	0.14543
Hex11HexNAc2	H11N2	2229.74	0	0	0
Hex6HexNAc6	H6N6	2231.79	0	0	0
Hex5HexNAc4dHex4	H5N4F4	2247.81	2247.84	164	0.0450984
Hex4HexNAc7dHex	H4N7F1	2256.83	0	0	0
Hex6HexNAc4dHex3	H6N4F3	2263.81	0	0	0
Hex5HexNAc7	H5N7	2272.82	0	0	0
Hex5HexNAc5dHex3	H5N5F3	2304.84	2304.84	205	0.056373
Hex6HexNAc5dHex2	H6N5F2	2320.83	2320.84	294.527	0.0809921
Hex7HexNAc5dHex	H7N5F1	2336.82	0	0	0
Hex4HexNAc6dHex3	H4N6F3	2345.86	0	0	0
Hex5HexNAc6dHex2	H5N6F2	2361.87	2361.87	174	0.0478483
Hex6HexNAc6dHex	H6N6F1	2377.85	2377.88	300.506	0.0826363
Hex7HexNAc6	H7N6	2393.85	2393.93	208.512	0.0573387
Hex4HexNAc7dHex2	H4N7F2	2402.88	0	0	0
Hex6HexNAc4dHex4	H6N4F4	2409.87	0	0	0
Hex5HexNAc7dHex	H5N7F1	2418.88	0	0	0
Hex6HexNAc7	H6N7	2434.87	0	0	0
Hex5HexNAc5dHex4	H5N5F4	2450.89	0	0	0
Hex6HexNAc5dHex3	H6N5F3	2466.89	2466.87	159	0.0437235
Hex5HexNAc6dHex3	H5N6F3	2507.91	2507.91	132	0.0362987
Hex6HexNAc6dHex2	H6N6F2	2523.91	0	0	0
Hex7HexNAc6dHex	H7N6F1	2539.9	2539.94	821	0.225767
Hex4HexNAc7dHex3	H4N7F3	2548.94	0	0	0
Hex5HexNAc7dHex2	H5N7F2	2564.94	0	0	0
Hex6HexNAc7dHex	H6N7F1	2580.93	0	0	0
Hex7HexNAc7	H7N7	2596.93	0	0	0
Hex6HexNAc5dHex4	H6N5F4	2612.95	2612.95	171	0.0470233
Hex5HexNAc6dHex4	H5N6F4	2653.97	0	0	0
Hex6HexNAc6dHex3	H6N6F3	2669.97	0	0	0
Hex7HexNAc6dHex2	H7N6F2	2685.96	2686.02	161	0.0442734
Hex6HexNAc7dHex2	H6N7F2	2726.99	0	0	0
Hex7HexNAc7dHex	H7N7F1	2742.98	0	0	0
Hex8HexNAc7	H8N7	2758.98	0	0	0
Hex6HexNAc6dHex4	H6N6F4	2816.03	0	0	0
Hex7HexNac6dHex3	H7N6F3	2832.02	0	0	0
Hex6HexNAc7dHex3	H6N7F3	2873.05	0	0	0
Hex7HexNAc7dHex2	H7N7F2	2889.04	0	0	0
Hex8HexNAc7dHex	H8N7F1	2905.04	2905.11	88	0.0241992
Hex8HexNAc8	H8N8	2962.06	0	0	0
Hex7HexNAc6dHex4	H7N6F4	2978.08	0	0	0
Hex6HexNAc7dHex4	H6N7F4	3019.1	0	0	0
Hex7HexNAc7dHex3	H7N7F3	3035.1	0	0	0
Hex9HexNAc8	H9N8	3124.11	3124.19	81	0.0222742
Hex8HexNAc9	H8N9	3165.16	0	0	0
Hex7HexNAc7dHex4	H7N7F4	3181.16	0	0	0
Hex8HexNAc7dHex3	H8N7F3	3197.15	0	0	0
Hex9HexNAc8dHex	H9N8F1	3270.17	0	0	0
Hex8HexNAc9dHex	H8N9F1	3311.19	0	0	0
Hex9HexNAc9	H9N9	3327.22	0	0	0
Hex9HexNAc8dHex2	H9N8F2	3416.23	0	0	0
Hex8HexNAc8dHex4	H8N8F4	3546.29	0	0	0
Hex10HexNAc10dHex	H10N10F1	3838.38	0	0	0
Hex10HexNAc10dHex2	H10N10F2	3984.44	0	0	0
			AH33-31-8-1
Composition	Short	Theoretical m\z	Observed m\z	Intens.	%
HexHexNAc2	H1N2	609.21	609.345	573	0.1365
HexHexNAc2dHex	H1N2F1	755.27	755.362	2247.5	0.5354
Hex2HexNAc2	H2N2	771.26	771.346	6446.07	1.53559
Hex2HexNAc2dHex	H2N2F1	917.32	917.376	35471.1	8.44994
Hex3HexNAc2	H3N2	933.31	933.366	6626.1	1.57847
Hex2HexNAc3	H2N3	974.34	0	0	0
Hex3HexNAc2dHex	H3N2F1	1079.38	1079.4	16594.9	3.95325
Hex4HexNAc2	H4N2	1095.37	1095.4	2852.69	0.679568
Hex2HexNAc3dHex	H2N3F1	1120.4	1120.4	407.612	0.0971014
Hex3HexNAc3	H3N3	1136.4	1136.41	2193.84	0.522618
Hex3HexNAc2dHex2	H3N2F2	1225.43	0	0	0
Hex4HexNAc2dHex	H4N2F1	1241.43	1241.45	780.28	0.185879
Hex5HexNAc2	H5N2	1257.42	1257.44	30661	7.30408
Hex3HexNAc3dHex	H3N3F1	1282.45	1282.46	11643.3	2.77366
Hex4HexNAc3	H4N3	1298.45	1298.47	2092.21	0.498406
Hex2HexNAc4dHex	H2N4F1	1323.48	1323.46	183.997	0.0438318
Hex3HexNAc4	H3N4	1339.48	1339.48	2472.12	0.58891
Hex5HexNAc2dHex	H5N2F1	1403.48	1403.48	966.393	0.230214
Hex6HexNAc2	H6N2	1419.48	1419.48	38757.1	9.23274
Hex3HexNAc3dHex2	H3N3F2	1428.51	1428.51	244.81	0.0583186
Hex4HexNAc3dHex	H4N3F1	1444.51	1444.51	4870.02	1.16014
Hex5HexNAc3	H5N3	1460.5	1460.51	1415.31	0.337156
Hex3HexNAc4dHex	H3N4F1	1485.53	1485.53	43579	10.3814
Hex4HexNAc4	H4N4	1501.53	1501.53	2460.37	0.586111
Hex3HexNAc5	H3N5	1542.56	1542.55	3297	0.785413
Hex6HexNAc2dHex	H6N2F1	1565.53	1565.52	336.653	0.0801976
Hex7HexNAc2	H7N2	1581.53	1581.52	20181.6	4.80766
Hex4HexNAc3dHex2	H4N3F2	1590.57	1590.56	3076.26	0.732827
Hex5HexNAc3dHex	H5N3F1	1606.56	1606.56	1524.74	0.363224
Hex6HexNAc3	H6N3	1622.56	1622.55	1410.44	0.335996
Hex3HexNAc4dHex2	H3N4F2	1631.59	1631.59	596.597	0.142122
Hex4HexNAc4dHex	H4N4F1	1647.59	1647.58	22701.3	5.40791
Hex5HexNAc4	H5N4	1663.58	1663.58	7552.38	1.79913
Hex3HexNAc5dHex	H3N5F1	1688.61	1688.61	15829.3	3.77087
Hex4HexNAc5	H4N5	1704.61	1704.6	1011.47	0.240953
Hex3HexNAc3dHex4	H3N3F4	1720.63	0	0	0
Hex7HexNAc2dHex	H7N2F1	1727.59	1727.57	252.19	0.0600767
Hex4HexNAc3dHex3	H4N3F3	1736.62	1736.53	243	0.0578876
Hex8HexNAc2	H8N2	1743.58	1743.58	27834.4	6.63073
Hex5HexNAc3dHex2	H5N3F2	1752.62	1752.6	920.521	0.219287
Hex6HexNAc3dHex	H6N3F1	1768.61	1768.58	802.925	0.191273
Hex7HexNAc3	H7N3	1784.61	0	0	0
Hex4HexNAc4dHex2	H4N4F2	1793.64	1793.64	3278.43	0.78099
Hex5HexNAc4dHex	H5N4F1	1809.64	1809.64	35773.2	8.52191
Hex6HexNAc4	H6N4	1825.63	1825.62	164.014	0.0390714
Hex3HexNAc5dHex2	H3N5F2	1834.67	1834.68	449	0.106961
Hex4HexNAc5dHex	H4N5F1	1850.67	1850.67	5517.42	1.31436
Hex5HexNAc5	H5N5	1866.66	1866.66	473.707	0.112847
Hex4HexNAc3dHex4	H4N3F4	1882.68	0	0	0
Hex8HexNAc2dHex	H8N2F1	1889.64	1889.68	160.172	0.0381562
Hex5HexNAc3dHex3	H5N3F3	1898.68	0	0	0
Hex9HexNAc2	H9N2	1905.63	1905.64	27118.4	6.46015
Hex4HexNAc6	H4N6	1907.69	1907.65	0	0
Hex6HexNAc3dHex2	H6N3F2	1914.67	1914.67	438	0.104341
Hex4HexNAc4dHex3	H4N4F3	1939.7	1939.67	126.813	0.0302095
Hex8HexNAc3	H8N3	1946.66	0	0	0
Hex5HexNAc4dHex2	H5N4F2	1955.7	1955.68	1742.71	0.415148
Hex6HexNAc4dHex	H6N4F1	1971.69	1971.67	242.22	0.0577016
Hex7HexNAc4	H7N4	1987.69	0	0	0
Hex4HexNAc5dHex2	H4N5F2	1996.72	1996.74	3490	0.831389
Hex5HexNAc5dHex	H5N5F1	2012.72	2012.74	2261.39	0.53871
Hex6HexNAc5	H6N5	2028.71	2028.73	479.928	0.114329
Hex3HexNAc6dHex2	H3N6F2	2037.75	2037.72	339	0.0807567
Hex5HexNAc3dHex4	H5N3F4	2044.73	0	0	0
Hex4HexNAc6dHex	H4N6F1	2053.75	2053.74	867.541	0.206666
Hex10HexNAc2	H10N2	2067.69	2067.66	603	0.143647
Hex5HexNAc6	H5N6	2069.74	2069.7	78.106	0.0186064
Hex5HexNAc4dHex3	H5N4F3	2101.76	2101.76	1570	0.374006
Hex4HexNAc7	H4N7	2110.77	0	0	0
Hex6HexNAc4dHex2	H6N4F2	2117.75	2117.7	185.982	0.0443046
Hex7HexNAc4dHex	H7N4F1	2133.75	0	0	0
Hex4HexNAc5dHex3	H4N5F3	2142.78	2142.79	646	0.15389
Hex8HexNAc4	H8N4	2149.74	0	0	0
Hex5HexNAc5dHex2	H5N5F2	2158.78	2158.82	964.409	0.229742
Hex6HexNAc5dHex	H6N5F1	2174.77	2174.8	3425.16	0.815943
Hex4HexNAc6dHex2	H4N6F2	2199.8	2199.8	1783	0.424747
Hex5HexNac6dHex	H5N6F1	2215.8	2215.77	298.808	0.0711823
Hex11HexNAc2	H11N2	2229.74	0	0	0
Hex6HexNAc6	H6N6	2231.79	0	0	0
Hex5HexNAc4dHex4	H5N4F4	2247.81	0	0	0
Hex4HexNAc7dHex	H4N7F1	2256.83	2256.81	196	0.0466912
Hex6HexNAc4dHex3	H6N4F3	2263.81	0	0	0
Hex5HexNAc7	H5N7	2272.82	0	0	0
Hex5HexNAc5dHex3	H5N5F3	2304.84	2304.86	1356	0.323027
Hex6HexNAc5dHex2	H6N5F2	2320.83	2320.78	185.165	0.0441101
Hex7HexNAc5dHex	H7N5F1	2336.82	0	0	0
Hex4HexNAc6dHex3	H4N6F3	2345.86	2345.85	183	0.0435943
Hex5HexNAc6dHex2	H5N6F2	2361.87	2361.9	420.133	0.100084
Hex6HexNAc6dHex	H6N6F1	2377.85	2377.85	151.713	0.0361412
Hex7HexNAc6	H7N6	2393.85	2393.93	139.452	0.0332203
Hex4HexNAc7dHex2	H4N7F2	2402.88	2402.93	336	0.080042
Hex6HexNAc4dHex4	H6N4F4	2409.87	0	0	0
Hex5HexNAc7dHex	H5N7F1	2418.88	0	0	0
Hex6HexNAc7	H6N7	2434.87	0	0	0
Hex5HexNAc5dHex4	H5N5F4	2450.89	2450.91	140	0.0333509
Hex6HexNAc5dHex3	H6N5F3	2466.89	2466.89	265.572	0.0632646
Hex5HexNAc6dHex3	H5N6F3	2507.91	2507.94	770	0.18343
Hex6HexNAc6dHex2	H6N6F2	2523.91	2524.01	147.144	0.0350527
Hex7HexNAc6dHex	H7N6F1	2539.9	2539.99	392.499	0.0935012
Hex4HexNAc7dHex3	H4N7F3	2548.94	2548.9	119	0.0283482
Hex5HexNAc7dHex2	H5N7F2	2564.94	2565.11	157	0.0374006
Hex6HexNAc7dHex	H6N7F1	2580.93	0	0	0
Hex7HexNAc7	H7N7	2596.93	0	0	0
Hex6HexNAc5dHex4	H6N5F4	2612.95	2613	361	0.0859976
Hex5HexNAc6dHex4	H5N6F4	2653.97	2653.93	130	0.0309686
Hex6HexNAc6dHex3	H6N6F3	2669.97	2670.02	201.674	0.0480428
Hex7HexNAc6dHex2	H7N6F2	2685.96	0	0	0
Hex6HexNAc7dHex2	H6N7F2	2726.99	0	0	0
Hex7HexNAc7dHex	H7N7F1	2742.98	0	0	0
Hex8HexNAc7	H8N7	2758.98	0	0	0
Hex6HexNAc6dHex4	H6N6F4	2816.03	2816.16	315	0.0750394
Hex7HexNac6dHex3	H7N6F3	2832.02	0	0	0
Hex6HexNAc7dHex3	H6N7F3	2873.05	0	0	0
Hex7HexNAc7dHex2	H7N7F2	2889.04	0	0	0
Hex8HexNAc7dHex	H8N7F1	2905.04	0	0	0
Hex8HexNAc8	H8N8	2962.06	0	0	0
Hex7HexNAc6dHex4	H7N6F4	2978.08	2978.23	103	0.0245367
Hex6HexNAc7dHex4	H6N7F4	3019.1	3019.27	124	0.0295393
Hex7HexNAc7dHex3	H7N7F3	3035.1	0	0	0
Hex9HexNAc8	H9N8	3124.11	0	0	0
Hex8HexNAc9	H8N9	3165.16	0	0	0
Hex7HexNAc7dHex4	H7N7F4	3181.16	0	0	0
Hex8HexNAc7dHex3	H8N7F3	3197.15	0	0	0
Hex9HexNAc8dHex	H9N8F1	3270.17	0	0	0
Hex8HexNAc9dHex	H8N9F1	3311.19	0	0	0
Hex9HexNAc9	H9N9	3327.22	0	0	0
Hex9HexNAc8dHex2	H9N8F2	3416.23	0	0	0
Hex8HexNAc8dHex4	H8N8F4	3546.29	0	0	0
Hex10HexNAc10dHex	H10N10F1	3838.38	0	0	0
Hex10HexNAc10dHex2	H10N10F2	3984.44	0	0	0
			AH33-31-9-1
Composition	Short	Theoretical m\z	Observed m\z	Intens.	%
HexHexNAc2	H1N2	609.21	609.24	1484	0.386193
HexHexNAc2dHex	H1N2F1	755.27	755.286	7099.55	1.84757
Hex2HexNAc2	H2N2	771.26	771.28	9569.73	2.49041
Hex2HexNAc2dHex	H2N2F1	917.32	917.329	68450.9	17.8135
Hex3HexNAc2	H3N2	933.31	933.324	8058.72	2.09719
Hex2HexNAc3	H2N3	974.34	974.354	227	0.059074
Hex3HexNAc2dHex	H3N2F1	1079.38	1079.38	17634.6	4.58919
Hex4HexNAc2	H4N2	1095.37	1095.37	4868.88	1.26707
Hex2HexNAc3dHex	H2N3F1	1120.4	1120.4	977.859	0.254476
Hex3HexNAc3	H3N3	1136.4	1136.39	1856.01	0.483005
Hex3HexNAc2dHex2	H3N2F2	1225.43	0	0	0
Hex4HexNAc2dHex	H4N2F1	1241.43	1241.42	758.954	0.197509
Hex5HexNAc2	H5N2	1257.42	1257.42	42004	10.931
Hex3HexNAc3dHex	H3N3F1	1282.45	1282.45	6446.22	1.67755
Hex4HexNAc3	H4N3	1298.45	1298.44	2100.74	0.546692
Hex2HexNAc4dHex	H2N4F1	1323.48	0	0	0
Hex3HexNAc4	H3N4	1339.48	1339.49	1408	0.366415
Hex5HexNAc2dHex	H5N2F1	1403.48	1403.5	660.535	0.171896
Hex6HexNAc2	H6N2	1419.48	1419.47	29707.9	7.73113
Hex3HexNAc3dHex2	H3N3F2	1428.51	1428.53	302	0.0785919
Hex4HexNAc3dHex	H4N3F1	1444.51	1444.5	6205.04	1.61479
Hex5HexNAc3	H5N3	1460.5	1460.5	1003.96	0.261268
Hex3HexNAc4dHex	H3N4F1	1485.53	1485.53	9952	2.58989
Hex4HexNAc4	H4N4	1501.53	1501.52	3388.51	0.881819
Hex3HexNAc5	H3N5	1542.56	1542.55	509	0.132461
Hex6HexNAc2dHex	H6N2F1	1565.53	1565.5	189.532	0.0493234
Hex7HexNAc2	H7N2	1581.53	1581.53	15417.3	4.01216
Hex4HexNAc3dHex2	H4N3F2	1590.57	1590.56	691	0.179824
Hex5HexNAc3dHex	H5N3F1	1606.56	1606.58	822.116	0.213946
Hex6HexNAc3	H6N3	1622.56	1622.55	1390.44	0.361846
Hex3HexNAc4dHex2	H3N4F2	1631.59	1631.6	267.287	0.0695582
Hex4HexNAc4dHex	H4N4F1	1647.59	1647.58	16149.3	4.20266
Hex5HexNAc4	H5N4	1663.58	1663.59	9505.54	2.4737
Hex3HexNAc5dHex	H3N5F1	1688.61	1688.62	2571	0.669072
Hex4HexNAc5	H4N5	1704.61	1704.61	993.365	0.258511
Hex3HexNAc3dHex4	H3N3F4	1720.63	0	0	0
Hex7HexNAc2dHex	H7N2F1	1727.59	1727.61	176.921	0.0460415
Hex4HexNAc3dHex3	H4N3F3	1736.62	1736.61	265	0.0689631
Hex8HexNAc2	H8N2	1743.58	1743.58	17021.4	4.42961
Hex5HexNAc3dHex2	H5N3F2	1752.62	1752.63	303.564	0.0789989
Hex6HexNAc3dHex	H6N3F1	1768.61	1768.6	489.475	0.12738
Hex7HexNAc3	H7N3	1784.61	1784.57	212.5	0.0553006
Hex4HexNAc4dHex2	H4N4F2	1793.64	1793.65	604.812	0.157395
Hex5HexNAc4dHex	H5N4F1	1809.64	1809.64	37601.6	9.78538
Hex6HexNAc4	H6N4	1825.63	1825.65	274.324	0.0713895
Hex3HexNAc5dHex2	H3N5F2	1834.67	1834.64	188.93	0.0491668
Hex4HexNAc5dHex	H4N5F1	1850.67	1850.67	6210.26	1.61615
Hex5HexNAc5	H5N5	1866.66	1866.67	829.908	0.215974
Hex4HexNAc3dHex4	H4N3F4	1882.68	0	0	0
Hex8HexNAc2dHex	H8N2F1	1889.64	0	0	0
Hex5HexNAc3dHex3	H5N3F3	1898.68	0	0	0
Hex9HexNAc2	H9N2	1905.63	1905.64	9918	2.58104
Hex4HexNAc6	H4N6	1907.69	1907.66	0	0
Hex6HexNAc3dHex2	H6N3F2	1914.67	1914.7	242	0.0629776
Hex4HexNAc4dHex3	H4N4F3	1939.7	0	0	0
Hex8HexNAc3	H8N3	1946.66	1946.58	177	0.0460621
Hex5HexNAc4dHex2	H5N4F2	1955.7	1955.71	1377	0.358348
Hex6HexNAc4dHex	H6N4F1	1971.69	1971.71	1144.34	0.297801
Hex7HexNAc4	H7N4	1987.69	1987.7	210.48	0.0547749
Hex4HexNAc5dHex2	H4N5F2	1996.72	1996.75	1021	0.265703
Hex5HexNAc5dHex	H5N5F1	2012.72	2012.73	8224.61	2.14036
Hex6HexNAc5	H6N5	2028.71	2028.74	743.39	0.193458
Hex3HexNAc6dHex2	H3N6F2	2037.75	2037.74	276	0.0718257
Hex5HexNAc3dHex4	H5N3F4	2044.73	0	0	0
Hex4HexNAc6dHex	H4N6F1	2053.75	2053.72	614.463	0.159907
Hex10HexNAc2	H10N2	2067.69	2067.7	259	0.0674017
Hex5HexNAc6	H5N6	2069.74	2069.76	368.618	0.0959284
Hex5HexNAc4dHex3	H5N4F3	2101.76	2101.73	383	0.0996712
Hex4HexNAc7	H4N7	2110.77	0	0	0
Hex6HexNAc4dHex2	H6N4F2	2117.75	2117.77	183.479	0.0477482
Hex7HexNAc4dHex	H7N4F1	2133.75	0	0	0
Hex4HexNAc5dHex3	H4N5F3	2142.78	2142.83	323	0.0840569
Hex8HexNAc4	H8N4	2149.74	0	0	0
Hex5HexNAc5dHex2	H5N5F2	2158.78	2158.79	1880.03	0.489256
Hex6HexNAc5dHex	H6N5F1	2174.77	2174.79	5350.72	1.39246
Hex4HexNAc6dHex2	H4N6F2	2199.8	2199.86	218	0.0567319
Hex5HexNac6dHex	H5N6F1	2215.8	2215.83	1717	0.446828
Hex11HexNAc2	H11N2	2229.74	0	0	0
Hex6HexNAc6	H6N6	2231.79	2231.81	360.215	0.0937418
Hex5HexNAc4dHex4	H5N4F4	2247.81	0	0	0
Hex4HexNAc7dHex	H4N7F1	2256.83	2256.81	184	0.0478838
Hex6HexNAc4dHex3	H6N4F3	2263.81	0	0	0
Hex5HexNAc7	H5N7	2272.82	2272.82	168.308	0.0438003
Hex5HexNAc5dHex3	H5N5F3	2304.84	2304.85	677	0.176181
Hex6HexNAc5dHex2	H6N5F2	2320.83	2320.85	319.776	0.083218
Hex7HexNAc5dHex	H7N5F1	2336.82	0	0	0
Hex4HexNAc6dHex3	H4N6F3	2345.86	0	0	0
Hex5HexNAc6dHex2	H5N6F2	2361.87	2361.87	339	0.0882207
Hex6HexNAc6dHex	H6N6F1	2377.85	2377.88	2771.88	0.72135
Hex7HexNAc6	H7N6	2393.85	2393.8	223.518	0.0581678
Hex4HexNAc7dHex2	H4N7F2	2402.88	2402.91	125	0.0325298
Hex6HexNAc4dHex4	H6N4F4	2409.87	0	0	0
Hex5HexNAc7dHex	H5N7F1	2418.88	2418.89	236.851	0.0616376
Hex6HexNAc7	H6N7	2434.87	2434.87	147.823	0.0384691
Hex5HexNAc5dHex4	H5N5F4	2450.89	2450.89	186.641	0.0485711
Hex6HexNAc5dHex3	H6N5F3	2466.89	0	0	0
Hex5HexNAc6dHex3	H5N6F3	2507.91	2507.95	168	0.04372
Hex6HexNAc6dHex2	H6N6F2	2523.91	2523.95	1022.46	0.266082
Hex7HexNAc6dHex	H7N6F1	2539.9	2539.96	594.6	0.154738
Hex4HexNAc7dHex3	H4N7F3	2548.94	0	0	0
Hex5HexNAc7dHex2	H5N7F2	2564.94	0	0	0
Hex6HexNAc7dHex	H6N7F1	2580.93	2580.96	422	0.10982
Hex7HexNAc7	H7N7	2596.93	2596.98	212.121	0.0552018
Hex6HexNAc5dHex4	H6N5F4	2612.95	0	0	0
Hex5HexNAc6dHex4	H5N6F4	2653.97	0	0	0
Hex6HexNAc6dHex3	H6N6F3	2669.97	2669.96	317	0.0824955
Hex7HexNAc6dHex2	H7N6F2	2685.96	2686.06	170.086	0.0442628
Hex6HexNAc7dHex2	H6N7F2	2726.99	2727.01	241	0.0627174
Hex7HexNAc7dHex	H7N7F1	2742.98	2743.05	1632.78	0.424913
Hex8HexNAc7	H8N7	2758.98	2759.06	96.9896	0.0252404
Hex6HexNAc6dHex4	H6N6F4	2816.03	2816.07	130	0.0338309
Hex7HexNac6dHex3	H7N6F3	2832.02	0	0	0
Hex6HexNAc7dHex3	H6N7F3	2873.05	2873.12	143	0.037214
Hex7HexNAc7dHex2	H7N7F2	2889.04	2889.12	1102.69	0.286961
Hex8HexNAc7dHex	H8N7F1	2905.04	2905.07	76.8629	0.0200026
Hex8HexNAc8	H8N8	2962.06	0	0	0
Hex7HexNAc6dHex4	H7N6F4	2978.08	0	0	0
Hex6HexNAc7dHex4	H6N7F4	3019.1	3019.14	88	0.0229009
Hex7HexNAc7dHex3	H7N7F3	3035.1	3035.18	471.191	0.122622
Hex9HexNAc8	H9N8	3124.11	0	0	0
Hex8HexNAc9	H8N9	3165.16	0	0	0
Hex7HexNAc7dHex4	H7N7F4	3181.16	3181.29	154	0.0400767
Hex8HexNAc7dHex3	H8N7F3	3197.15	0	0	0
Hex9HexNAc8dHex	H9N8F1	3270.17	0	0	0
Hex8HexNAc9dHex	H8N9F1	3311.19	0	0	0
Hex9HexNAc9	H9N9	3327.22	0	0	0
Hex9HexNAc8dHex2	H9N8F2	3416.23	0	0	0
Hex8HexNAc8dHex4	H8N8F4	3546.29	0	0	0
Hex10HexNAc10dHex	H10N10F1	3838.38	0	0	0
Hex10HexNAc10dHex2	H10N10F2	3984.44	0	0	0
			AH34-1-1-1
Composition	Short	Theoretical m\z	Observed m\z	Intens.	%
HexHexNAc2	H1N2	609.21	609.234	287	0.111668
HexHexNAc2dHex	H1N2F1	755.27	755.28	616.697	0.239949
Hex2HexNAc2	H2N2	771.26	771.277	7454.46	2.90044
Hex2HexNAc2dHex	H2N2F1	917.32	917.327	7293.72	2.8379
Hex3HexNAc2	H3N2	933.31	933.326	15292.7	5.95019
Hex2HexNAc3	H2N3	974.34	0	0	0
Hex3HexNAc2dHex	H3N2F1	1079.38	1079.38	2819	1.09684
Hex4HexNAc2	H4N2	1095.37	1095.38	3719.1	1.44706
Hex2HexNAc3dHex	H2N3F1	1120.4	1120.43	234.483	0.0912346
Hex3HexNAc3	H3N3	1136.4	1136.4	2192.2	0.852961
Hex3HexNAc2dHex2	H3N2F2	1225.43	0	0	0
Hex4HexNAc2dHex	H4N2F1	1241.43	0	0	0
Hex5HexNAc2	H5N2	1257.42	1257.42	28951	11.2645
Hex3HexNAc3dHex	H3N3F1	1282.45	1282.45	900	0.350179
Hex4HexNAc3	H4N3	1298.45	1298.46	3123.37	1.21527
Hex2HexNAc4dHex	H2N4F1	1323.48	0	0	0
Hex3HexNAc4	H3N4	1339.48	1339.48	2436	0.947819
Hex5HexNAc2dHex	H5N2F1	1403.48	0	0	0
Hex6HexNAc2	H6N2	1419.48	1419.48	17640	6.86351
Hex3HexNAc3dHex2	H3N3F2	1428.51	0	0	0
Hex4HexNAc3dHex	H4N3F1	1444.51	1444.51	712.46	0.27721
Hex5HexNAc3	H5N3	1460.5	1460.51	939.005	0.365356
Hex3HexNAc4dHex	H3N4F1	1485.53	1485.54	3641	1.41667
Hex4HexNAc4	H4N4	1501.53	1501.53	2938.73	1.14342
Hex3HexNAc5	H3N5	1542.56	1542.56	1903	0.740435
Hex6HexNAc2dHex	H6N2F1	1565.53	1565.5	473	0.184039
Hex7HexNAc2	H7N2	1581.53	1581.53	13740.1	5.34612
Hex4HexNAc3dHex2	H4N3F2	1590.57	0	0	0
Hex5HexNAc3dHex	H5N3F1	1606.56	0	0	0
Hex6HexNAc3	H6N3	1622.56	1622.56	1571	0.611257
Hex3HexNAc4dHex2	H3N4F2	1631.59	0	0	0
Hex4HexNAc4dHex	H4N4F1	1647.59	1647.58	4155	1.61666
Hex5HexNAc4	H5N4	1663.58	1663.58	17557.1	6.83126
Hex3HexNAc5dHex	H3N5F1	1688.61	1688.59	817	0.317885
Hex4HexNAc5	H4N5	1704.61	1704.61	8179.96	3.18273
Hex3HexNAc3dHex4	H3N3F4	1720.63	0	0	0
Hex7HexNAc2dHex	H7N2F1	1727.59	0	0	0
Hex4HexNAc3dHex3	H4N3F3	1736.62	0	0	0
Hex8HexNAc2	H8N2	1743.58	1743.58	12514	4.86905
Hex5HexNAc3dHex2	H5N3F2	1752.62	0	0	0
Hex6HexNAc3dHex	H6N3F1	1768.61	0	0	0
Hex7HexNAc3	H7N3	1784.61	0	0	0
Hex4HexNAc4dHex2	H4N4F2	1793.64	0	0	0
Hex5HexNAc4dHex	H5N4F1	1809.64	1809.63	16321	6.3503
Hex6HexNAc4	H6N4	1825.63	1825.64	104.544	0.0406769
Hex3HexNAc5dHex2	H3N5F2	1834.67	0	0	0
Hex4HexNAc5dHex	H4N5F1	1850.67	1850.67	1601	0.62293
Hex5HexNAc5	H5N5	1866.66	1866.66	24492.1	9.5296
Hex4HexNAc3dHex4	H4N3F4	1882.68	0	0	0
Hex8HexNAc2dHex	H8N2F1	1889.64	0	0	0
Hex5HexNAc3dHex3	H5N3F3	1898.68	0	0	0
Hex9HexNAc2	H9N2	1905.63	1905.64	7775	3.02516
Hex4HexNAc6	H4N6	1907.69	1907.66	694.205	0.270107
Hex6HexNAc3dHex2	H6N3F2	1914.67	0	0	0
Hex4HexNAc4dHex3	H4N4F3	1939.7	0	0	0
Hex8HexNAc3	H8N3	1946.66	0	0	0
Hex5HexNAc4dHex2	H5N4F2	1955.7	1955.55	818	0.318274
Hex6HexNAc4dHex	H6N4F1	1971.69	0	0	0
Hex7HexNAc4	H7N4	1987.69	1987.73	886	0.344732
Hex4HexNAc5dHex2	H4N5F2	1996.72	0	0	0
Hex5HexNAc5dHex	H5N5F1	2012.72	2012.72	1572	0.611646
Hex6HexNAc5	H6N5	2028.71	2028.73	10834.1	4.21542
Hex3HexNAc6dHex2	H3N6F2	2037.75	0	0	0
Hex5HexNAc3dHex4	H5N3F4	2044.73	2044.55	5.16551	0.00200984
Hex4HexNAc6dHex	H4N6F1	2053.75	0	0	0
Hex10HexNAc2	H10N2	2067.69	0	0	0
Hex5HexNAc6	H5N6	2069.74	2069.74	2687	1.04548
Hex5HexNAc4dHex3	H5N4F3	2101.76	0	0	0
Hex4HexNAc7	H4N7	2110.77	0	0	0
Hex6HexNAc4dHex2	H6N4F2	2117.75	0	0	0
Hex7HexNAc4dHex	H7N4F1	2133.75	0	0	0
Hex4HexNAc5dHex3	H4N5F3	2142.78	0	0	0
Hex8HexNAc4	H8N4	2149.74	0	0	0
Hex5HexNAc5dHex2	H5N5F2	2158.78	0	0	0
Hex6HexNAc5dHex	H6N5F1	2174.77	2174.77	1609.99	0.626427
Hex4HexNAc6dHex2	H4N6F2	2199.8	0	0	0
Hex5HexNac6dHex	H5N6F1	2215.8	0	0	0
Hex11HexNAc2	H11N2	2229.74	0	0	0
Hex6HexNAc6	H6N6	2231.79	2231.8	12043	4.68579
Hex5HexNAc4dHex4	H5N4F4	2247.81	0	0	0
Hex4HexNAc7dHex	H4N7F1	2256.83	0	0	0
Hex6HexNAc4dHex3	H6N4F3	2263.81	0	0	0
Hex5HexNAc7	H5N7	2272.82	0	0	0
Hex5HexNAc5dHex3	H5N5F3	2304.84	0	0	0
Hex6HexNAc5dHex2	H6N5F2	2320.83	0	0	0
Hex7HexNAc5dHex	H7N5F1	2336.82	2336.81	15.7971	0.00614644
Hex4HexNAc6dHex3	H4N6F3	2345.86	0	0	0
Hex5HexNAc6dHex2	H5N6F2	2361.87	0	0	0
Hex6HexNAc6dHex	H6N6F1	2377.85	0	0	0
Hex7HexNAc6	H7N6	2393.85	2393.86	5744	2.23492
Hex4HexNAc7dHex2	H4N7F2	2402.88	0	0	0
Hex6HexNAc4dHex4	H6N4F4	2409.87	0	0	0
Hex5HexNAc7dHex	H5N7F1	2418.88	0	0	0
Hex6HexNAc7	H6N7	2434.87	2434.9	788	0.306601
Hex5HexNAc5dHex4	H5N5F4	2450.89	0	0	0
Hex6HexNAc5dHex3	H6N5F3	2466.89	0	0	0
Hex5HexNAc6dHex3	H5N6F3	2507.91	0	0	0
Hex6HexNAc6dHex2	H6N6F2	2523.91	0	0	0
Hex7HexNAc6dHex	H7N6F1	2539.9	2539.93	703	0.273529
Hex4HexNAc7dHex3	H4N7F3	2548.94	0	0	0
Hex5HexNAc7dHex2	H5N7F2	2564.94	0	0	0
Hex6HexNAc7dHex	H6N7F1	2580.93	2580.83	502	0.195322
Hex7HexNAc7	H7N7	2596.93	2596.94	3850.18	1.49806
Hex6HexNAc5dHex4	H6N5F4	2612.95	0	0	0
Hex5HexNAc6dHex4	H5N6F4	2653.97	0	0	0
Hex6HexNAc6dHex3	H6N6F3	2669.97	0	0	0
Hex7HexNAc6dHex2	H7N6F2	2685.96	0	0	0
Hex6HexNAc7dHex2	H6N7F2	2726.99	0	0	0
Hex7HexNAc7dHex	H7N7F1	2742.98	0	0	0
Hex8HexNAc7	H8N7	2758.98	2759.02	905	0.352125
Hex6HexNAc6dHex4	H6N6F4	2816.03	0	0	0
Hex7HexNac6dHex3	H7N6F3	2832.02	0	0	0
Hex6HexNAc7dHex3	H6N7F3	2873.05	0	0	0
Hex7HexNAc7dHex2	H7N7F2	2889.04	0	0	0
Hex8HexNAc7dHex	H8N7F1	2905.04	0	0	0
Hex8HexNAc8	H8N8	2962.06	2962.09	657	0.255631
Hex7HexNAc6dHex4	H7N6F4	2978.08	0	0	0
Hex6HexNAc7dHex4	H6N7F4	3019.1	0	0	0
Hex7HexNAc7dHex3	H7N7F3	3035.1	0	0	0
Hex9HexNAc8	H9N8	3124.11	3124.11	302	0.117505
Hex8HexNAc9	H8N9	3165.16	0	0	0
Hex7HexNAc7dHex4	H7N7F4	3181.16	0	0	0
Hex8HexNAc7dHex3	H8N7F3	3197.15	0	0	0
Hex9HexNAc8dHex	H9N8F1	3270.17	0	0	0
Hex8HexNAc9dHex	H8N9F1	3311.19	0	0	0
Hex9HexNAc9	H9N9	3327.22	0	0	0
Hex9HexNAc8dHex2	H9N8F2	3416.23	0	0	0
Hex8HexNAc8dHex4	H8N8F4	3546.29	0	0	0
Hex10HexNAc10dHex	H10N10F1	3838.38	0	0	0
Hex10HexNAc10dHex2	H10N10F2	3984.44	0	0	0
			AH34-1-10-1
Composition	Short	Theoretical m\z	Observed m\z	Intens.	%
HexHexNAc2	H1N2	609.21	0	0	0
HexHexNAc2dHex	H1N2F1	755.27	755.361	367.65	0.279735
Hex2HexNAc2	H2N2	771.26	771.364	1667	1.26837
Hex2HexNAc2dHex	H2N2F1	917.32	917.378	9764.77	7.42975
Hex3HexNAc2	H3N2	933.31	933.368	2389	1.81773
Hex2HexNAc3	H2N3	974.34	974.393	176	0.133914
Hex3HexNAc2dHex	H3N2F1	1079.38	1079.4	8930	6.79459
Hex4HexNAc2	H4N2	1095.37	1095.4	804	0.611742
Hex2HexNAc3dHex	H2N3F1	1120.4	1120.37	184	0.140001
Hex3HexNAc3	H3N3	1136.4	1136.41	976	0.742612
Hex3HexNAc2dHex2	H3N2F2	1225.43	0	0	0
Hex4HexNAc2dHex	H4N2F1	1241.43	1241.41	287	0.21837
Hex5HexNAc2	H5N2	1257.42	1257.42	6324	4.81176
Hex3HexNAc3dHex	H3N3F1	1282.45	1282.45	2734.68	2.08074
Hex4HexNAc3	H4N3	1298.45	1298.46	1085	0.825547
Hex2HexNAc4dHex	H2N4F1	1323.48	0	0	0
Hex3HexNAc4	H3N4	1339.48	1339.47	597	0.454241
Hex5HexNAc2dHex	H5N2F1	1403.48	1403.45	257	0.195544
Hex6HexNAc2	H6N2	1419.48	1419.47	5325	4.05165
Hex3HexNAc3dHex2	H3N3F2	1428.51	0	0	0
Hex4HexNAc3dHex	H4N3F1	1444.51	1444.5	1428	1.08653
Hex5HexNAc3	H5N3	1460.5	1460.49	400	0.304349
Hex3HexNAc4dHex	H3N4F1	1485.53	1485.52	12583	9.57406
Hex4HexNAc4	H4N4	1501.53	1501.52	1104	0.840004
Hex3HexNAc5	H3N5	1542.56	1542.53	393	0.299023
Hex6HexNAc2dHex	H6N2F1	1565.53	0	0	0
Hex7HexNAc2	H7N2	1581.53	1581.52	3905	2.97121
Hex4HexNAc3dHex2	H4N3F2	1590.57	1590.56	382	0.290653
Hex5HexNAc3dHex	H5N3F1	1606.56	0	0	0
Hex6HexNAc3	H6N3	1622.56	1622.57	524	0.398697
Hex3HexNAc4dHex2	H3N4F2	1631.59	0	0	0
Hex4HexNAc4dHex	H4N4F1	1647.59	1647.57	6352	4.83306
Hex5HexNAc4	H5N4	1663.58	1663.59	11710	8.90982
Hex3HexNAc5dHex	H3N5F1	1688.61	1688.6	3009	2.28947
Hex4HexNAc5	H4N5	1704.61	1704.59	447	0.34011
Hex3HexNAc3dHex4	H3N3F4	1720.63	0	0	0
Hex7HexNAc2dHex	H7N2F1	1727.59	0	0	0
Hex4HexNAc3dHex3	H4N3F3	1736.62	0	0	0
Hex8HexNAc2	H8N2	1743.58	1743.57	3401	2.58773
Hex5HexNAc3dHex2	H5N3F2	1752.62	0	0	0
Hex6HexNAc3dHex	H6N3F1	1768.61	0	0	0
Hex7HexNAc3	H7N3	1784.61	0	0	0
Hex4HexNAc4dHex2	H4N4F2	1793.64	1793.63	664	0.50522
Hex5HexNAc4dHex	H5N4F1	1809.64	1809.64	25862	19.6777
Hex6HexNAc4	H6N4	1825.63	1825.58	364	0.276958
Hex3HexNAc5dHex2	H3N5F2	1834.67	0	0	0
Hex4HexNAc5dHex	H4N5F1	1850.67	1850.67	1474	1.12153
Hex5HexNAc5	H5N5	1866.66	1866.67	467	0.355328
Hex4HexNAc3dHex4	H4N3F4	1882.68	0	0	0
Hex8HexNAc2dHex	H8N2F1	1889.64	0	0	0
Hex5HexNAc3dHex3	H5N3F3	1898.68	0	0	0
Hex9HexNAc2	H9N2	1905.63	1905.65	2257	1.71729
Hex4HexNAc6	H4N6	1907.69	1907.65	21.9134	0.0166733
Hex6HexNAc3dHex2	H6N3F2	1914.67	0	0	0
Hex4HexNAc4dHex3	H4N4F3	1939.7	1939.67	468	0.356088
Hex8HexNAc3	H8N3	1946.66	0	0	0
Hex5HexNAc4dHex2	H5N4F2	1955.7	1955.65	1022	0.777612
Hex6HexNAc4dHex	H6N4F1	1971.69	0	0	0
Hex7HexNAc4	H7N4	1987.69	0	0	0
Hex4HexNAc5dHex2	H4N5F2	1996.72	1996.75	511	0.388806
Hex5HexNAc5dHex	H5N5F1	2012.72	2012.75	1623	1.2349
Hex6HexNAc5	H6N5	2028.71	2028.77	787	0.598807
Hex3HexNAc6dHex2	H3N6F2	2037.75	0	0	0
Hex5HexNAc3dHex4	H5N3F4	2044.73	0	0	0
Hex4HexNAc6dHex	H4N6F1	2053.75	0	0	0
Hex10HexNAc2	H10N2	2067.69	0	0	0
Hex5HexNAc6	H5N6	2069.74	2069.57	444	0.337828
Hex5HexNAc4dHex3	H5N4F3	2101.76	2101.76	794	0.604133
Hex4HexNAc7	H4N7	2110.77	0	0	0
Hex6HexNAc4dHex2	H6N4F2	2117.75	0	0	0
Hex7HexNAc4dHex	H7N4F1	2133.75	0	0	0
Hex4HexNAc5dHex3	H4N5F3	2142.78	2142.83	484	0.368262
Hex8HexNAc4	H8N4	2149.74	0	0	0
Hex5HexNAc5dHex2	H5N5F2	2158.78	0	0	0
Hex6HexNAc5dHex	H6N5F1	2174.77	2174.84	3840	2.92175
Hex4HexNAc6dHex2	H4N6F2	2199.8	2199.83	388	0.295219
Hex5HexNac6dHex	H5N6F1	2215.8	0	0	0
Hex11HexNAc2	H11N2	2229.74	0	0	0
Hex6HexNAc6	H6N6	2231.79	0	0	0
Hex5HexNAc4dHex4	H5N4F4	2247.81	2247.74	331	0.251849
Hex4HexNAc7dHex	H4N7F1	2256.83	0	0	0
Hex6HexNAc4dHex3	H6N4F3	2263.81	0	0	0
Hex5HexNAc7	H5N7	2272.82	0	0	0
Hex5HexNAc5dHex3	H5N5F3	2304.84	0	0	0
Hex6HexNAc5dHex2	H6N5F2	2320.83	0	0	0
Hex7HexNAc5dHex	H7N5F1	2336.82	0	0	0
Hex4HexNAc6dHex3	H4N6F3	2345.86	2345.96	654	0.497611
Hex5HexNAc6dHex2	H5N6F2	2361.87	0	0	0
Hex6HexNAc6dHex	H6N6F1	2377.85	0	0	0
Hex7HexNAc6	H7N6	2393.85	2393.93	386	0.293697
Hex4HexNAc7dHex2	H4N7F2	2402.88	0	0	0
Hex6HexNAc4dHex4	H6N4F4	2409.87	0	0	0
Hex5HexNAc7dHex	H5N7F1	2418.88	0	0	0
Hex6HexNAc7	H6N7	2434.87	0	0	0
Hex5HexNAc5dHex4	H5N5F4	2450.89	0	0	0
Hex6HexNAc5dHex3	H6N5F3	2466.89	0	0	0
Hex5HexNAc6dHex3	H5N6F3	2507.91	0	0	0
Hex6HexNAc6dHex2	H6N6F2	2523.91	0	0	0
Hex7HexNAc6dHex	H7N6F1	2539.9	2540.09	827	0.629242
Hex4HexNAc7dHex3	H4N7F3	2548.94	0	0	0
Hex5HexNAc7dHex2	H5N7F2	2564.94	0	0	0
Hex6HexNAc7dHex	H6N7F1	2580.93	0	0	0
Hex7HexNAc7	H7N7	2596.93	0	0	0
Hex6HexNAc5dHex4	H6N5F4	2612.95	0	0	0
Hex5HexNAc6dHex4	H5N6F4	2653.97	2654.13	253	0.192501
Hex6HexNAc6dHex3	H6N6F3	2669.97	0	0	0
Hex7HexNAc6dHex2	H7N6F2	2685.96	0	0	0
Hex6HexNAc7dHex2	H6N7F2	2726.99	0	0	0
Hex7HexNAc7dHex	H7N7F1	2742.98	0	0	0
Hex8HexNAc7	H8N7	2758.98	0	0	0
Hex6HexNAc6dHex4	H6N6F4	2816.03	0	0	0
Hex7HexNac6dHex3	H7N6F3	2832.02	0	0	0
Hex6HexNAc7dHex3	H6N7F3	2873.05	0	0	0
Hex7HexNAc7dHex2	H7N7F2	2889.04	0	0	0
Hex8HexNAc7dHex	H8N7F1	2905.04	0	0	0
Hex8HexNAc8	H8N8	2962.06	0	0	0
Hex7HexNAc6dHex4	H7N6F4	2978.08	0	0	0
Hex6HexNAc7dHex4	H6N7F4	3019.1	0	0	0
Hex7HexNAc7dHex3	H7N7F3	3035.1	0	0	0
Hex9HexNAc8	H9N8	3124.11	0	0	0
Hex8HexNAc9	H8N9	3165.16	0	0	0
Hex7HexNAc7dHex4	H7N7F4	3181.16	0	0	0
Hex8HexNAc7dHex3	H8N7F3	3197.15	0	0	0
Hex9HexNAc8dHex	H9N8F1	3270.17	0	0	0
Hex8HexNAc9dHex	H8N9F1	3311.19	0	0	0
Hex9HexNAc9	H9N9	3327.22	0	0	0
Hex9HexNAc8dHex2	H9N8F2	3416.23	0	0	0
Hex8HexNAc8dHex4	H8N8F4	3546.29	0	0	0
Hex10HexNAc10dHex	H10N10F1	3838.38	0	0	0
Hex10HexNAc10dHex2	H10N10F2	3984.44	0	0	0
			AH34-1-11-1
Composition	Short	Theoretical m\z	Observed m\z	Intens.	%
HexHexNAc2	H1N2	609.21	0	0	0
HexHexNAc2dHex	H1N2F1	755.27	755.265	256	0.0795759
Hex2HexNAc2	H2N2	771.26	771.261	6915	2.14948
Hex2HexNAc2dHex	H2N2F1	917.32	917.319	8868.36	2.75667
Hex3HexNAc2	H3N2	933.31	933.317	10198	3.16998
Hex2HexNAc3	H2N3	974.34	0	0	0
Hex3HexNAc2dHex	H3N2F1	1079.38	1079.37	13463.1	4.18493
Hex4HexNAc2	H4N2	1095.37	1095.37	3369	1.04723
Hex2HexNAc3dHex	H2N3F1	1120.4	1120.42	252.55	0.0785035
Hex3HexNAc3	H3N3	1136.4	1136.41	1096	0.340684
Hex3HexNAc2dHex2	H3N2F2	1225.43	0	0	0
Hex4HexNAc2dHex	H4N2F1	1241.43	1241.42	355.742	0.11058
Hex5HexNAc2	H5N2	1257.42	1257.42	29377	9.13165
Hex3HexNAc3dHex	H3N3F1	1282.45	1282.46	2407.4	0.748324
Hex4HexNAc3	H4N3	1298.45	1298.45	1291	0.401299
Hex2HexNAc4dHex	H2N4F1	1323.48	0	0	0
Hex3HexNAc4	H3N4	1339.48	1339.48	1725	0.536205
Hex5HexNAc2dHex	H5N2F1	1403.48	1403.47	521.667	0.162157
Hex6HexNAc2	H6N2	1419.48	1419.48	32686	10.1602
Hex3HexNAc3dHex2	H3N3F2	1428.51	0	0	0
Hex4HexNAc3dHex	H4N3F1	1444.51	1444.51	1494	0.4644
Hex5HexNAc3	H5N3	1460.5	1460.5	1242	0.386068
Hex3HexNAc4dHex	H3N4F1	1485.53	1485.54	17808	5.5355
Hex4HexNAc4	H4N4	1501.53	1501.53	1831	0.569154
Hex3HexNAc5	H3N5	1542.56	1542.56	2565	0.797313
Hex6HexNAc2dHex	H6N2F1	1565.53	1565.53	369	0.114701
Hex7HexNAc2	H7N2	1581.53	1581.53	14281	4.43915
Hex4HexNAc3dHex2	H4N3F2	1590.57	1590.59	381	0.118431
Hex5HexNAc3dHex	H5N3F1	1606.56	1606.55	655	0.203602
Hex6HexNAc3	H6N3	1622.56	1622.54	1426	0.443263
Hex3HexNAc4dHex2	H3N4F2	1631.59	0	0	0
Hex4HexNAc4dHex	H4N4F1	1647.59	1647.59	17870	5.55477
Hex5HexNAc4	H5N4	1663.58	1663.58	5505	1.71119
Hex3HexNAc5dHex	H3N5F1	1688.61	1688.62	12696	3.94647
Hex4HexNAc5	H4N5	1704.61	1704.62	1181	0.367106
Hex3HexNAc3dHex4	H3N3F4	1720.63	0	0	0
Hex7HexNAc2dHex	H7N2F1	1727.59	0	0	0
Hex4HexNAc3dHex3	H4N3F3	1736.62	0	0	0
Hex8HexNAc2	H8N2	1743.58	1743.58	20861	6.4845
Hex5HexNAc3dHex2	H5N3F2	1752.62	0	0	0
Hex6HexNAc3dHex	H6N3F1	1768.61	1768.59	548	0.170342
Hex7HexNAc3	H7N3	1784.61	0	0	0
Hex4HexNAc4dHex2	H4N4F2	1793.64	1793.65	620.299	0.192816
Hex5HexNAc4dHex	H5N4F1	1809.64	1809.63	34072	10.5911
Hex6HexNAc4	H6N4	1825.63	1825.61	594	0.184641
Hex3HexNAc5dHex2	H3N5F2	1834.67	1834.68	410	0.127446
Hex4HexNAc5dHex	H4N5F1	1850.67	1850.67	10057	3.12615
Hex5HexNAc5	H5N5	1866.66	1866.66	985	0.306181
Hex4HexNAc3dHex4	H4N3F4	1882.68	0	0	0
Hex8HexNAc2dHex	H8N2F1	1889.64	0	0	0
Hex5HexNAc3dHex3	H5N3F3	1898.68	0	0	0
Hex9HexNAc2	H9N2	1905.63	1905.64	22130	6.87896
Hex4HexNAc6	H4N6	1907.69	1907.65	0	0
Hex6HexNAc3dHex2	H6N3F2	1914.67	0	0	0
Hex4HexNAc4dHex3	H4N4F3	1939.7	0	0	0
Hex8HexNAc3	H8N3	1946.66	0	0	0
Hex5HexNAc4dHex2	H5N4F2	1955.7	1955.7	2136	0.663962
Hex6HexNAc4dHex	H6N4F1	1971.69	1971.68	352.414	0.109546
Hex7HexNAc4	H7N4	1987.69	0	0	0
Hex4HexNAc5dHex2	H4N5F2	1996.72	1996.73	3378	1.05003
Hex5HexNAc5dHex	H5N5F1	2012.72	2012.72	10903	3.38913
Hex6HexNAc5	H6N5	2028.71	2028.74	665	0.206711
Hex3HexNAc6dHex2	H3N6F2	2037.75	2037.74	806	0.25054
Hex5HexNAc3dHex4	H5N3F4	2044.73	0	0	0
Hex4HexNAc6dHex	H4N6F1	2053.75	2053.77	430	0.133663
Hex10HexNAc2	H10N2	2067.69	2067.69	751	0.233443
Hex5HexNAc6	H5N6	2069.74	2069.7	273.824	0.0851164
Hex5HexNAc4dHex3	H5N4F3	2101.76	2101.74	952	0.295923
Hex4HexNAc7	H4N7	2110.77	0	0	0
Hex6HexNAc4dHex2	H6N4F2	2117.75	2117.79	377	0.117188
Hex7HexNAc4dHex	H7N4F1	2133.75	0	0	0
Hex4HexNAc5dHex3	H4N5F3	2142.78	2142.78	2176	0.676395
Hex8HexNAc4	H8N4	2149.74	0	0	0
Hex5HexNAc5dHex2	H5N5F2	2158.78	2158.78	5971	1.85605
Hex6HexNAc5dHex	H6N5F1	2174.77	2174.78	3319	1.03169
Hex4HexNAc6dHex2	H4N6F2	2199.8	0	0	0
Hex5HexNac6dHex	H5N6F1	2215.8	2215.79	485	0.150759
Hex11HexNAc2	H11N2	2229.74	0	0	0
Hex6HexNAc6	H6N6	2231.79	0	0	0
Hex5HexNAc4dHex4	H5N4F4	2247.81	0	0	0
Hex4HexNAc7dHex	H4N7F1	2256.83	0	0	0
Hex6HexNAc4dHex3	H6N4F3	2263.81	0	0	0
Hex5HexNAc7	H5N7	2272.82	0	0	0
Hex5HexNAc5dHex3	H5N5F3	2304.84	2304.83	2594	0.806328
Hex6HexNAc5dHex2	H6N5F2	2320.83	2320.82	589	0.183087
Hex7HexNAc5dHex	H7N5F1	2336.82	0	0	0
Hex4HexNAc6dHex3	H4N6F3	2345.86	0	0	0
Hex5HexNAc6dHex2	H5N6F2	2361.87	0	0	0
Hex6HexNAc6dHex	H6N6F1	2377.85	2377.85	924	0.287219
Hex7HexNAc6	H7N6	2393.85	0	0	0
Hex4HexNAc7dHex2	H4N7F2	2402.88	0	0	0
Hex6HexNAc4dHex4	H6N4F4	2409.87	0	0	0
Hex5HexNAc7dHex	H5N7F1	2418.88	0	0	0
Hex6HexNAc7	H6N7	2434.87	0	0	0
Hex5HexNAc5dHex4	H5N5F4	2450.89	0	0	0
Hex6HexNAc5dHex3	H6N5F3	2466.89	2466.88	357	0.110971
Hex5HexNAc6dHex3	H5N6F3	2507.91	2507.84	248	0.0770892
Hex6HexNAc6dHex2	H6N6F2	2523.91	2523.94	337	0.104754
Hex7HexNAc6dHex	H7N6F1	2539.9	2539.89	434	0.134906
Hex4HexNAc7dHex3	H4N7F3	2548.94	0	0	0
Hex5HexNAc7dHex2	H5N7F2	2564.94	0	0	0
Hex6HexNAc7dHex	H6N7F1	2580.93	0	0	0
Hex7HexNAc7	H7N7	2596.93	0	0	0
Hex6HexNAc5dHex4	H6N5F4	2612.95	2613	260	0.0808193
Hex5HexNAc6dHex4	H5N6F4	2653.97	2653.9	190	0.0590602
Hex6HexNAc6dHex3	H6N6F3	2669.97	2669.91	262	0.081441
Hex7HexNAc6dHex2	H7N6F2	2685.96	0	0	0
Hex6HexNAc7dHex2	H6N7F2	2726.99	0	0	0
Hex7HexNAc7dHex	H7N7F1	2742.98	0	0	0
Hex8HexNAc7	H8N7	2758.98	0	0	0
Hex6HexNAc6dHex4	H6N6F4	2816.03	2815.97	172	0.0534651
Hex7HexNac6dHex3	H7N6F3	2832.02	0	0	0
Hex6HexNAc7dHex3	H6N7F3	2873.05	0	0	0
Hex7HexNAc7dHex2	H7N7F2	2889.04	0	0	0
Hex8HexNAc7dHex	H8N7F1	2905.04	0	0	0
Hex8HexNAc8	H8N8	2962.06	0	0	0
Hex7HexNAc6dHex4	H7N6F4	2978.08	0	0	0
Hex6HexNAc7dHex4	H6N7F4	3019.1	0	0	0
Hex7HexNAc7dHex3	H7N7F3	3035.1	0	0	0
Hex9HexNAc8	H9N8	3124.11	0	0	0
Hex8HexNAc9	H8N9	3165.16	0	0	0
Hex7HexNAc7dHex4	H7N7F4	3181.16	0	0	0
Hex8HexNAc7dHex3	H8N7F3	3197.15	0	0	0
Hex9HexNAc8dHex	H9N8F1	3270.17	0	0	0
Hex8HexNAc9dHex	H8N9F1	3311.19	0	0	0
Hex9HexNAc9	H9N9	3327.22	0	0	0
Hex9HexNAc8dHex2	H9N8F2	3416.23	0	0	0
Hex8HexNAc8dHex4	H8N8F4	3546.29	0	0	0
Hex10HexNAc10dHex	H10N10F1	3838.38	0	0	0
Hex10HexNAc10dHex2	H10N10F2	3984.44	0	0	0
			AH34-1-2-1
Composition	Short	Theoretical m\z	Observed m\z	Intens.	%
HexHexNAc2	H1N2	609.21	609.202	1035	0.173282
HexHexNAc2dHex	H1N2F1	755.27	755.256	2766.28	0.463138
Hex2HexNAc2	H2N2	771.26	771.255	16895.6	2.8287
Hex2HexNAc2dHex	H2N2F1	917.32	917.315	65477.5	10.9624
Hex3HexNAc2	H3N2	933.31	933.316	18693.7	3.12975
Hex2HexNAc3	H2N3	974.34	0	0	0
Hex3HexNAc2dHex	H3N2F1	1079.38	1079.37	38859.8	6.50601
Hex4HexNAc2	H4N2	1095.37	1095.37	8205.86	1.37385
Hex2HexNAc3dHex	H2N3F1	1120.4	1120.39	556	0.0930869
Hex3HexNAc3	H3N3	1136.4	1136.4	1799.65	0.301302
Hex3HexNAc2dHex2	H3N2F2	1225.43	0	0	0
Hex4HexNAc2dHex	H4N2F1	1241.43	1241.42	1336.93	0.223832
Hex5HexNAc2	H5N2	1257.42	1257.43	51523.5	8.62619
Hex3HexNAc3dHex	H3N3F1	1282.45	1282.46	7099	1.18853
Hex4HexNAc3	H4N3	1298.45	1298.45	2016.74	0.337648
Hex2HexNAc4dHex	H2N4F1	1323.48	0	0	0
Hex3HexNAc4	H3N4	1339.48	1339.49	1435	0.240251
Hex5HexNAc2dHex	H5N2F1	1403.48	1403.48	1320.4	0.221065
Hex6HexNAc2	H6N2	1419.48	1419.48	67830.9	11.3564
Hex3HexNAc3dHex2	H3N3F2	1428.51	0	0	0
Hex4HexNAc3dHex	H4N3F1	1444.51	1444.51	5098.84	0.853661
Hex5HexNAc3	H5N3	1460.5	1460.5	1602.38	0.268274
Hex3HexNAc4dHex	H3N4F1	1485.53	1485.53	25063	4.19611
Hex4HexNAc4	H4N4	1501.53	1501.53	1370.01	0.229371
Hex3HexNAc5	H3N5	1542.56	1542.57	1163	0.194712
Hex6HexNAc2dHex	H6N2F1	1565.53	1565.52	1089	0.182323
Hex7HexNAc2	H7N2	1581.53	1581.53	43422.9	7.26997
Hex4HexNAc3dHex2	H4N3F2	1590.57	1590.57	1313	0.219826
Hex5HexNAc3dHex	H5N3F1	1606.56	1606.58	1173.11	0.196404
Hex6HexNAc3	H6N3	1622.56	1622.56	2391.72	0.400427
Hex3HexNAc4dHex2	H3N4F2	1631.59	1631.6	1350	0.22602
Hex4HexNAc4dHex	H4N4F1	1647.59	1647.59	16046.2	2.68649
Hex5HexNAc4	H5N4	1663.58	1663.59	8744.78	1.46407
Hex3HexNAc5dHex	H3N5F1	1688.61	1688.61	5496	0.920154
Hex4HexNAc5	H4N5	1704.61	1704.63	1161.12	0.194398
Hex3HexNAc3dHex4	H3N3F4	1720.63	0	0	0
Hex7HexNAc2dHex	H7N2F1	1727.59	0	0	0
Hex4HexNAc3dHex3	H4N3F3	1736.62	0	0	0
Hex8HexNAc2	H8N2	1743.58	1743.58	50863	8.51561
Hex5HexNAc3dHex2	H5N3F2	1752.62	0	0	0
Hex6HexNAc3dHex	H6N3F1	1768.61	1768.62	1071	0.17931
Hex7HexNAc3	H7N3	1784.61	0	0	0
Hex4HexNAc4dHex2	H4N4F2	1793.64	1793.64	1682	0.281605
Hex5HexNAc4dHex	H5N4F1	1809.64	1809.63	41637.2	6.97101
Hex6HexNAc4	H6N4	1825.63	1825.65	0	0
Hex3HexNAc5dHex2	H3N5F2	1834.67	1834.71	1094	0.18316
Hex4HexNAc5dHex	H4N5F1	1850.67	1850.67	6347.76	1.06276
Hex5HexNAc5	H5N5	1866.66	1866.68	1116.14	0.186866
Hex4HexNAc3dHex4	H4N3F4	1882.68	0	0	0
Hex8HexNAc2dHex	H8N2F1	1889.64	1889.63	717.826	0.12018
Hex5HexNAc3dHex3	H5N3F3	1898.68	0	0	0
Hex9HexNAc2	H9N2	1905.63	1905.63	45276.5	7.5803
Hex4HexNAc6	H4N6	1907.69	1907.63	305.029	0.0510687
Hex6HexNAc3dHex2	H6N3F2	1914.67	1914.62	1125	0.18835
Hex4HexNAc4dHex3	H4N4F3	1939.7	0	0	0
Hex8HexNAc3	H8N3	1946.66	0	0	0
Hex5HexNAc4dHex2	H5N4F2	1955.7	1955.69	3147	0.526879
Hex6HexNAc4dHex	H6N4F1	1971.69	0	0	0
Hex7HexNAc4	H7N4	1987.69	0	0	0
Hex4HexNAc5dHex2	H4N5F2	1996.72	1996.71	2216	0.371008
Hex5HexNAc5dHex	H5N5F1	2012.72	2012.72	4956.8	0.829879
Hex6HexNAc5	H6N5	2028.71	2028.71	1928.04	0.322798
Hex3HexNAc6dHex2	H3N6F2	2037.75	2037.75	1609	0.269383
Hex5HexNAc3dHex4	H5N3F4	2044.73	0	0	0
Hex4HexNAc6dHex	H4N6F1	2053.75	2053.73	1272.46	0.213039
Hex10HexNAc2	H10N2	2067.69	2067.69	2481	0.415375
Hex5HexNAc6	H5N6	2069.74	2069.7	213.419	0.0357312
Hex5HexNAc4dHex3	H5N4F3	2101.76	2101.72	2357	0.394615
Hex4HexNAc7	H4N7	2110.77	0	0	0
Hex6HexNAc4dHex2	H6N4F2	2117.75	0	0	0
Hex7HexNAc4dHex	H7N4F1	2133.75	0	0	0
Hex4HexNAc5dHex3	H4N5F3	2142.78	2142.77	1794	0.300356
Hex8HexNAc4	H8N4	2149.74	0	0	0
Hex5HexNAc5dHex2	H5N5F2	2158.78	2158.75	1170.69	0.196
Hex6HexNAc5dHex	H6N5F1	2174.77	2174.77	6307.78	1.05606
Hex4HexNAc6dHex2	H4N6F2	2199.8	2199.83	913	0.152857
Hex5HexNac6dHex	H5N6F1	2215.8	2215.8	983.431	0.164649
Hex11HexNAc2	H11N2	2229.74	0	0	0
Hex6HexNAc6	H6N6	2231.79	0	0	0
Hex5HexNAc4dHex4	H5N4F4	2247.81	0	0	0
Hex4HexNAc7dHex	H4N7F1	2256.83	0	0	0
Hex6HexNAc4dHex3	H6N4F3	2263.81	0	0	0
Hex5HexNAc7	H5N7	2272.82	0	0	0
Hex5HexNAc5dHex3	H5N5F3	2304.84	2304.84	868	0.145323
Hex6HexNAc5dHex2	H6N5F2	2320.83	2320.83	959.593	0.160658
Hex7HexNAc5dHex	H7N5F1	2336.82	0	0	0
Hex4HexNAc6dHex3	H4N6F3	2345.86	2345.86	768	0.128581
Hex5HexNAc6dHex2	H5N6F2	2361.87	2361.86	791.175	0.13246
Hex6HexNAc6dHex	H6N6F1	2377.85	2377.81	933.576	0.156302
Hex7HexNAc6	H7N6	2393.85	2393.86	834.9	0.139781
Hex4HexNAc7dHex2	H4N7F2	2402.88	0	0	0
Hex6HexNAc4dHex4	H6N4F4	2409.87	0	0	0
Hex5HexNAc7dHex	H5N7F1	2418.88	0	0	0
Hex6HexNAc7	H6N7	2434.87	0	0	0
Hex5HexNAc5dHex4	H5N5F4	2450.89	0	0	0
Hex6HexNAc5dHex3	H6N5F3	2466.89	2466.81	769	0.128748
Hex5HexNAc6dHex3	H5N6F3	2507.91	0	0	0
Hex6HexNAc6dHex2	H6N6F2	2523.91	0	0	0
Hex7HexNAc6dHex	H7N6F1	2539.9	2539.87	2743	0.45924
Hex4HexNAc7dHex3	H4N7F3	2548.94	2548.92	588	0.0984445
Hex5HexNAc7dHex2	H5N7F2	2564.94	0	0	0
Hex6HexNAc7dHex	H6N7F1	2580.93	0	0	0
Hex7HexNAc7	H7N7	2596.93	0	0	0
Hex6HexNAc5dHex4	H6N5F4	2612.95	0	0	0
Hex5HexNAc6dHex4	H5N6F4	2653.97	0	0	0
Hex6HexNAc6dHex3	H6N6F3	2669.97	2669.91	533	0.0892362
Hex7HexNAc6dHex2	H7N6F2	2685.96	0	0	0
Hex6HexNAc7dHex2	H6N7F2	2726.99	0	0	0
Hex7HexNAc7dHex	H7N7F1	2742.98	0	0	0
Hex8HexNAc7	H8N7	2758.98	2758.98	512	0.0857203
Hex6HexNAc6dHex4	H6N6F4	2816.03	0	0	0
Hex7HexNac6dHex3	H7N6F3	2832.02	2831.87	467	0.0781863
Hex6HexNAc7dHex3	H6N7F3	2873.05	0	0	0
Hex7HexNAc7dHex2	H7N7F2	2889.04	0	0	0
Hex8HexNAc7dHex	H8N7F1	2905.04	2904.96	602	0.100788
Hex8HexNAc8	H8N8	2962.06	0	0	0
Hex7HexNAc6dHex4	H7N6F4	2978.08	0	0	0
Hex6HexNAc7dHex4	H6N7F4	3019.1	0	0	0
Hex7HexNAc7dHex3	H7N7F3	3035.1	0	0	0
Hex9HexNAc8	H9N8	3124.11	0	0	0
Hex8HexNAc9	H8N9	3165.16	0	0	0
Hex7HexNAc7dHex4	H7N7F4	3181.16	0	0	0
Hex8HexNAc7dHex3	H8N7F3	3197.15	0	0	0
Hex9HexNAc8dHex	H9N8F1	3270.17	0	0	0
Hex8HexNAc9dHex	H8N9F1	3311.19	0	0	0
Hex9HexNAc9	H9N9	3327.22	0	0	0
Hex9HexNAc8dHex2	H9N8F2	3416.23	0	0	0
Hex8HexNAc8dHex4	H8N8F4	3546.29	0	0	0
Hex10HexNAc10dHex	H10N10F1	3838.38	0	0	0
Hex10HexNAc10dHex2	H10N10F2	3984.44	0	0	0
			AH34-1-3-1
Composition	Short	Theoretical m\z	Observed m\z	Intens.	%
HexHexNAc2	H1N2	609.21	609.209	946	0.209319
HexHexNAc2dHex	H1N2F1	755.27	755.265	1525.55	0.337554
Hex2HexNAc2	H2N2	771.26	771.262	18535	4.1012
Hex2HexNAc2dHex	H2N2F1	917.32	917.319	33527.9	7.41864
Hex3HexNAc2	H3N2	933.31	933.319	21320	4.71743
Hex2HexNAc3	H2N3	974.34	0	0	0
Hex3HexNAc2dHex	H3N2F1	1079.38	1079.37	14575	3.22498
Hex4HexNAc2	H4N2	1095.37	1095.37	6677	1.4774
Hex2HexNAc3dHex	H2N3F1	1120.4	1120.39	313.525	0.069373
Hex3HexNAc3	H3N3	1136.4	1136.4	3674	0.812937
Hex3HexNAc2dHex2	H3N2F2	1225.43	0	0	0
Hex4HexNAc2dHex	H4N2F1	1241.43	1241.44	579.885	0.12831
Hex5HexNAc2	H5N2	1257.42	1257.43	51788	11.459
Hex3HexNAc3dHex	H3N3F1	1282.45	1282.46	3999.91	0.885051
Hex4HexNAc3	H4N3	1298.45	1298.46	2747	0.607822
Hex2HexNAc4dHex	H2N4F1	1323.48	0	0	0
Hex3HexNAc4	H3N4	1339.48	1339.48	3755	0.83086
Hex5HexNAc2dHex	H5N2F1	1403.48	1403.48	537.471	0.118925
Hex6HexNAc2	H6N2	1419.48	1419.48	48871	10.8136
Hex3HexNAc3dHex2	H3N3F2	1428.51	0	0	0
Hex4HexNAc3dHex	H4N3F1	1444.51	1444.51	1842.52	0.407691
Hex5HexNAc3	H5N3	1460.5	1460.51	1154	0.255343
Hex3HexNAc4dHex	H3N4F1	1485.53	1485.53	17562	3.8859
Hex4HexNAc4	H4N4	1501.53	1501.54	3789	0.838383
Hex3HexNAc5	H3N5	1542.56	1542.55	5232	1.15767
Hex6HexNAc2dHex	H6N2F1	1565.53	0	0	0
Hex7HexNAc2	H7N2	1581.53	1581.53	31356	6.93807
Hex4HexNAc3dHex2	H4N3F2	1590.57	1590.57	799	0.176793
Hex5HexNAc3dHex	H5N3F1	1606.56	1606.56	669	0.148028
Hex6HexNAc3	H6N3	1622.56	1622.57	1380	0.305349
Hex3HexNAc4dHex2	H3N4F2	1631.59	1631.59	573	0.126786
Hex4HexNAc4dHex	H4N4F1	1647.59	1647.59	11857	2.62357
Hex5HexNAc4	H5N4	1663.58	1663.59	7718	1.70774
Hex3HexNAc5dHex	H3N5F1	1688.61	1688.61	2726	0.603175
Hex4HexNAc5	H4N5	1704.61	1704.61	6512	1.44089
Hex3HexNAc3dHex4	H3N3F4	1720.63	0	0	0
Hex7HexNAc2dHex	H7N2F1	1727.59	0	0	0
Hex4HexNAc3dHex3	H4N3F3	1736.62	1736.57	600	0.132761
Hex8HexNAc2	H8N2	1743.58	1743.58	44752	9.90217
Hex5HexNAc3dHex2	H5N3F2	1752.62	0	0	0
Hex6HexNAc3dHex	H6N3F1	1768.61	0	0	0
Hex7HexNAc3	H7N3	1784.61	0	0	0
Hex4HexNAc4dHex2	H4N4F2	1793.64	1793.64	1122	0.248262
Hex5HexNAc4dHex	H5N4F1	1809.64	1809.64	25791	5.70671
Hex6HexNAc4	H6N4	1825.63	1825.66	719	0.159091
Hex3HexNAc5dHex2	H3N5F2	1834.67	0	0	0
Hex4HexNAc5dHex	H4N5F1	1850.67	1850.66	2756	0.609814
Hex5HexNAc5	H5N5	1866.66	1866.67	4145	0.917154
Hex4HexNAc3dHex4	H4N3F4	1882.68	0	0	0
Hex8HexNAc2dHex	H8N2F1	1889.64	0	0	0
Hex5HexNAc3dHex3	H5N3F3	1898.68	0	0	0
Hex9HexNAc2	H9N2	1905.63	1905.63	36104	7.98865
Hex4HexNAc6	H4N6	1907.69	1907.64	2199.08	0.486586
Hex6HexNAc3dHex2	H6N3F2	1914.67	0	0	0
Hex4HexNAc4dHex3	H4N4F3	1939.7	1939.71	959	0.212196
Hex8HexNAc3	H8N3	1946.66	0	0	0
Hex5HexNAc4dHex2	H5N4F2	1955.7	1955.7	1308	0.289418
Hex6HexNAc4dHex	H6N4F1	1971.69	1971.64	713	0.157764
Hex7HexNAc4	H7N4	1987.69	0	0	0
Hex4HexNAc5dHex2	H4N5F2	1996.72	1996.7	924	0.204451
Hex5HexNAc5dHex	H5N5F1	2012.72	2012.71	1845	0.408239
Hex6HexNAc5	H6N5	2028.71	2028.72	2437	0.539229
Hex3HexNAc6dHex2	H3N6F2	2037.75	0	0	0
Hex5HexNAc3dHex4	H5N3F4	2044.73	0	0	0
Hex4HexNAc6dHex	H4N6F1	2053.75	0	0	0
Hex10HexNAc2	H10N2	2067.69	2067.7	1043	0.230782
Hex5HexNAc6	H5N6	2069.74	2069.73	2296.56	0.508155
Hex5HexNAc4dHex3	H5N4F3	2101.76	2101.75	949	0.209983
Hex4HexNAc7	H4N7	2110.77	2110.78	837	0.185201
Hex6HexNAc4dHex2	H6N4F2	2117.75	0	0	0
Hex7HexNAc4dHex	H7N4F1	2133.75	0	0	0
Hex4HexNAc5dHex3	H4N5F3	2142.78	2142.77	993	0.219719
Hex8HexNAc4	H8N4	2149.74	0	0	0
Hex5HexNAc5dHex2	H5N5F2	2158.78	0	0	0
Hex6HexNAc5dHex	H6N5F1	2174.77	2174.77	2765	0.611805
Hex4HexNAc6dHex2	H4N6F2	2199.8	0	0	0
Hex5HexNac6dHex	H5N6F1	2215.8	0	0	0
Hex11HexNAc2	H11N2	2229.74	0	0	0
Hex6HexNAc6	H6N6	2231.79	2231.79	2190	0.484576
Hex5HexNAc4dHex4	H5N4F4	2247.81	0	0	0
Hex4HexNAc7dHex	H4N7F1	2256.83	0	0	0
Hex6HexNAc4dHex3	H6N4F3	2263.81	0	0	0
Hex5HexNAc7	H5N7	2272.82	2272.83	757	0.1675
Hex5HexNAc5dHex3	H5N5F3	2304.84	2304.8	539	0.119263
Hex6HexNAc5dHex2	H6N5F2	2320.83	2320.8	462	0.102226
Hex7HexNAc5dHex	H7N5F1	2336.82	0	0	0
Hex4HexNAc6dHex3	H4N6F3	2345.86	0	0	0
Hex5HexNAc6dHex2	H5N6F2	2361.87	0	0	0
Hex6HexNAc6dHex	H6N6F1	2377.85	0	0	0
Hex7HexNAc6	H7N6	2393.85	2393.83	1611	0.356462
Hex4HexNAc7dHex2	H4N7F2	2402.88	0	0	0
Hex6HexNAc4dHex4	H6N4F4	2409.87	0	0	0
Hex5HexNAc7dHex	H5N7F1	2418.88	0	0	0
Hex6HexNAc7	H6N7	2434.87	2434.84	1201	0.265742
Hex5HexNAc5dHex4	H5N5F4	2450.89	2450.89	454	0.100455
Hex6HexNAc5dHex3	H6N5F3	2466.89	0	0	0
Hex5HexNAc6dHex3	H5N6F3	2507.91	0	0	0
Hex6HexNAc6dHex2	H6N6F2	2523.91	0	0	0
Hex7HexNAc6dHex	H7N6F1	2539.9	2539.87	654	0.144709
Hex4HexNAc7dHex3	H4N7F3	2548.94	0	0	0
Hex5HexNAc7dHex2	H5N7F2	2564.94	0	0	0
Hex6HexNAc7dHex	H6N7F1	2580.93	0	0	0
Hex7HexNAc7	H7N7	2596.93	2596.9	1539	0.340531
Hex6HexNAc5dHex4	H6N5F4	2612.95	0	0	0
Hex5HexNAc6dHex4	H5N6F4	2653.97	0	0	0
Hex6HexNAc6dHex3	H6N6F3	2669.97	0	0	0
Hex7HexNAc6dHex2	H7N6F2	2685.96	0	0	0
Hex6HexNAc7dHex2	H6N7F2	2726.99	0	0	0
Hex7HexNAc7dHex	H7N7F1	2742.98	0	0	0
Hex8HexNAc7	H8N7	2758.98	2758.96	373	0.0825328
Hex6HexNAc6dHex4	H6N6F4	2816.03	0	0	0
Hex7HexNac6dHex3	H7N6F3	2832.02	0	0	0
Hex6HexNAc7dHex3	H6N7F3	2873.05	0	0	0
Hex7HexNAc7dHex2	H7N7F2	2889.04	0	0	0
Hex8HexNAc7dHex	H8N7F1	2905.04	0	0	0
Hex8HexNAc8	H8N8	2962.06	2962.01	362	0.0800989
Hex7HexNAc6dHex4	H7N6F4	2978.08	0	0	0
Hex6HexNAc7dHex4	H6N7F4	3019.1	0	0	0
Hex7HexNAc7dHex3	H7N7F3	3035.1	0	0	0
Hex9HexNAc8	H9N8	3124.11	0	0	0
Hex8HexNAc9	H8N9	3165.16	0	0	0
Hex7HexNAc7dHex4	H7N7F4	3181.16	0	0	0
Hex8HexNAc7dHex3	H8N7F3	3197.15	0	0	0
Hex9HexNAc8dHex	H9N8F1	3270.17	0	0	0
Hex8HexNAc9dHex	H8N9F1	3311.19	0	0	0
Hex9HexNAc9	H9N9	3327.22	0	0	0
Hex9HexNAc8dHex2	H9N8F2	3416.23	0	0	0
Hex8HexNAc8dHex4	H8N8F4	3546.29	0	0	0
Hex10HexNAc10dHex	H10N10F1	3838.38	0	0	0
Hex10HexNAc10dHex2	H10N10F2	3984.44	0	0	0
			AH34-1-4-1
Composition	Short	Theoretical m\z	Observed m\z	Intens.	%
HexHexNAc2	H1N2	609.21	0	0	0
HexHexNAc2dHex	H1N2F1	755.27	755.291	444	0.267401
Hex2HexNAc2	H2N2	771.26	771.275	1585	0.954575
Hex2HexNAc2dHex	H2N2F1	917.32	917.324	6173.11	3.71779
Hex3HexNAc2	H3N2	933.31	933.316	2980	1.79472
Hex2HexNAc3	H2N3	974.34	0	0	0
Hex3HexNAc2dHex	H3N2F1	1079.38	1079.38	5957	3.58764
Hex4HexNAc2	H4N2	1095.37	1095.38	897	0.540223
Hex2HexNAc3dHex	H2N3F1	1120.4	1120.41	239	0.143939
Hex3HexNAc3	H3N3	1136.4	1136.4	943	0.567927
Hex3HexNAc2dHex2	H3N2F2	1225.43	0	0	0
Hex4HexNAc2dHex	H4N2F1	1241.43	0	0	0
Hex5HexNAc2	H5N2	1257.42	1257.43	12085	7.27826
Hex3HexNAc3dHex	H3N3F1	1282.45	1282.46	2664.69	1.60482
Hex4HexNAc3	H4N3	1298.45	1298.46	835	0.502883
Hex2HexNAc4dHex	H2N4F1	1323.48	0	0	0
Hex3HexNAc4	H3N4	1339.48	1339.49	915	0.551064
Hex5HexNAc2dHex	H5N2F1	1403.48	1403.43	224	0.134905
Hex6HexNAc2	H6N2	1419.48	1419.48	7100	4.27601
Hex3HexNAc3dHex2	H3N3F2	1428.51	0	0	0
Hex4HexNAc3dHex	H4N3F1	1444.51	1444.51	1654	0.996131
Hex5HexNAc3	H5N3	1460.5	1460.49	656	0.39508
Hex3HexNAc4dHex	H3N4F1	1485.53	1485.53	35616	21.4499
Hex4HexNAc4	H4N4	1501.53	1501.53	1832	1.10333
Hex3HexNAc5	H3N5	1542.56	1542.56	605	0.364365
Hex6HexNAc2dHex	H6N2F1	1565.53	0	0	0
Hex7HexNAc2	H7N2	1581.53	1581.53	3739	2.25183
Hex4HexNAc3dHex2	H4N3F2	1590.57	0	0	0
Hex5HexNAc3dHex	H5N3F1	1606.56	1606.58	337	0.20296
Hex6HexNAc3	H6N3	1622.56	1622.56	760	0.457714
Hex3HexNAc4dHex2	H3N4F2	1631.59	0	0	0
Hex4HexNAc4dHex	H4N4F1	1647.59	1647.58	13053	7.86124
Hex5HexNAc4	H5N4	1663.58	1663.59	9371	5.64374
Hex3HexNAc5dHex	H3N5F1	1688.61	1688.62	2487	1.49781
Hex4HexNAc5	H4N5	1704.61	1704.63	558	0.336059
Hex3HexNAc3dHex4	H3N3F4	1720.63	0	0	0
Hex7HexNAc2dHex	H7N2F1	1727.59	0	0	0
Hex4HexNAc3dHex3	H4N3F3	1736.62	0	0	0
Hex8HexNAc2	H8N2	1743.58	1743.58	2835	1.70739
Hex5HexNAc3dHex2	H5N3F2	1752.62	0	0	0
Hex6HexNAc3dHex	H6N3F1	1768.61	1768.7	326	0.196335
Hex7HexNAc3	H7N3	1784.61	0	0	0
Hex4HexNAc4dHex2	H4N4F2	1793.64	1793.65	317	0.190915
Hex5HexNAc4dHex	H5N4F1	1809.64	1809.63	37554.8	22.6176
Hex6HexNAc4	H6N4	1825.63	1825.67	376	0.226448
Hex3HexNAc5dHex2	H3N5F2	1834.67	0	0	0
Hex4HexNAc5dHex	H4N5F1	1850.67	1850.67	2061	1.24125
Hex5HexNAc5	H5N5	1866.66	1866.62	416	0.250538
Hex4HexNAc3dHex4	H4N3F4	1882.68	0	0	0
Hex8HexNAc2dHex	H8N2F1	1889.64	0	0	0
Hex5HexNAc3dHex3	H5N3F3	1898.68	0	0	0
Hex9HexNAc2	H9N2	1905.63	1905.64	2068	1.24546
Hex4HexNAc6	H4N6	1907.69	1907.63	119.902	0.0722114
Hex6HexNAc3dHex2	H6N3F2	1914.67	0	0	0
Hex4HexNAc4dHex3	H4N4F3	1939.7	0	0	0
Hex8HexNAc3	H8N3	1946.66	0	0	0
Hex5HexNAc4dHex2	H5N4F2	1955.7	1955.69	703	0.423386
Hex6HexNAc4dHex	H6N4F1	1971.69	1971.64	357	0.215005
Hex7HexNAc4	H7N4	1987.69	0	0	0
Hex4HexNAc5dHex2	H4N5F2	1996.72	0	0	0
Hex5HexNAc5dHex	H5N5F1	2012.72	2012.73	1463	0.8811
Hex6HexNAc5	H6N5	2028.71	2028.73	683	0.411341
Hex3HexNAc6dHex2	H3N6F2	2037.75	0	0	0
Hex5HexNAc3dHex4	H5N3F4	2044.73	0	0	0
Hex4HexNAc6dHex	H4N6F1	2053.75	0	0	0
Hex10HexNAc2	H10N2	2067.69	0	0	0
Hex5HexNAc6	H5N6	2069.74	0	0	0
Hex5HexNAc4dHex3	H5N4F3	2101.76	0	0	0
Hex4HexNAc7	H4N7	2110.77	0	0	0
Hex6HexNAc4dHex2	H6N4F2	2117.75	0	0	0
Hex7HexNAc4dHex	H7N4F1	2133.75	0	0	0
Hex4HexNAc5dHex3	H4N5F3	2142.78	0	0	0
Hex8HexNAc4	H8N4	2149.74	0	0	0
Hex5HexNAc5dHex2	H5N5F2	2158.78	0	0	0
Hex6HexNAc5dHex	H6N5F1	2174.77	2174.78	2677	1.61224
Hex4HexNAc6dHex2	H4N6F2	2199.8	0	0	0
Hex5HexNac6dHex	H5N6F1	2215.8	0	0	0
Hex11HexNAc2	H11N2	2229.74	0	0	0
Hex6HexNAc6	H6N6	2231.79	0	0	0
Hex5HexNAc4dHex4	H5N4F4	2247.81	0	0	0
Hex4HexNAc7dHex	H4N7F1	2256.83	0	0	0
Hex6HexNAc4dHex3	H6N4F3	2263.81	0	0	0
Hex5HexNAc7	H5N7	2272.82	0	0	0
Hex5HexNAc5dHex3	H5N5F3	2304.84	0	0	0
Hex6HexNAc5dHex2	H6N5F2	2320.83	0	0	0
Hex7HexNAc5dHex	H7N5F1	2336.82	0	0	0
Hex4HexNAc6dHex3	H4N6F3	2345.86	0	0	0
Hex5HexNAc6dHex2	H5N6F2	2361.87	0	0	0
Hex6HexNAc6dHex	H6N6F1	2377.85	0	0	0
Hex7HexNAc6	H7N6	2393.85	0	0	0
Hex4HexNAc7dHex2	H4N7F2	2402.88	0	0	0
Hex6HexNAc4dHex4	H6N4F4	2409.87	0	0	0
Hex5HexNAc7dHex	H5N7F1	2418.88	0	0	0
Hex6HexNAc7	H6N7	2434.87	0	0	0
Hex5HexNAc5dHex4	H5N5F4	2450.89	0	0	0
Hex6HexNAc5dHex3	H6N5F3	2466.89	0	0	0
Hex5HexNAc6dHex3	H5N6F3	2507.91	0	0	0
Hex6HexNAc6dHex2	H6N6F2	2523.91	0	0	0
Hex7HexNAc6dHex	H7N6F1	2539.9	2539.92	265	0.159598
Hex4HexNAc7dHex3	H4N7F3	2548.94	0	0	0
Hex5HexNAc7dHex2	H5N7F2	2564.94	0	0	0
Hex6HexNAc7dHex	H6N7F1	2580.93	0	0	0
Hex7HexNAc7	H7N7	2596.93	0	0	0
Hex6HexNAc5dHex4	H6N5F4	2612.95	0	0	0
Hex5HexNAc6dHex4	H5N6F4	2653.97	0	0	0
Hex6HexNAc6dHex3	H6N6F3	2669.97	0	0	0
Hex7HexNAc6dHex2	H7N6F2	2685.96	0	0	0
Hex6HexNAc7dHex2	H6N7F2	2726.99	0	0	0
Hex7HexNAc7dHex	H7N7F1	2742.98	0	0	0
Hex8HexNAc7	H8N7	2758.98	0	0	0
Hex6HexNAc6dHex4	H6N6F4	2816.03	0	0	0
Hex7HexNac6dHex3	H7N6F3	2832.02	0	0	0
Hex6HexNAc7dHex3	H6N7F3	2873.05	0	0	0
Hex7HexNAc7dHex2	H7N7F2	2889.04	0	0	0
Hex8HexNAc7dHex	H8N7F1	2905.04	0	0	0
Hex8HexNAc8	H8N8	2962.06	0	0	0
Hex7HexNAc6dHex4	H7N6F4	2978.08	0	0	0
Hex6HexNAc7dHex4	H6N7F4	3019.1	0	0	0
Hex7HexNAc7dHex3	H7N7F3	3035.1	0	0	0
Hex9HexNAc8	H9N8	3124.11	0	0	0
Hex8HexNAc9	H8N9	3165.16	0	0	0
Hex7HexNAc7dHex4	H7N7F4	3181.16	0	0	0
Hex8HexNAc7dHex3	H8N7F3	3197.15	0	0	0
Hex9HexNAc8dHex	H9N8F1	3270.17	0	0	0
Hex8HexNAc9dHex	H8N9F1	3311.19	0	0	0
Hex9HexNAc9	H9N9	3327.22	0	0	0
Hex9HexNAc8dHex2	H9N8F2	3416.23	0	0	0
Hex8HexNAc8dHex4	H8N8F4	3546.29	0	0	0
Hex10HexNAc10dHex	H10N10F1	3838.38	3838.24	111	0.0668504
Hex10HexNAc10dHex2	H10N10F2	3984.44	0	0	0
			AH34-1-5-1
Composition	Short	Theoretical m\z	Observed m\z	Intens.	%
HexHexNAc2	H1N2	609.21	609.195	413	0.232537
HexHexNAc2dHex	H1N2F1	755.27	755.252	1033.15	0.581711
Hex2HexNAc2	H2N2	771.26	771.253	4835.87	2.7228
Hex2HexNAc2dHex	H2N2F1	917.32	917.312	16123.2	9.07808
Hex3HexNAc2	H3N2	933.31	933.312	2124.81	1.19636
Hex2HexNAc3	H2N3	974.34	0	0	0
Hex3HexNAc2dHex	H3N2F1	1079.38	1079.37	6863.03	3.86418
Hex4HexNAc2	H4N2	1095.37	1095.37	722.833	0.406986
Hex2HexNAc3dHex	H2N3F1	1120.4	1120.39	242	0.136256
Hex3HexNAc3	H3N3	1136.4	1136.41	733.825	0.413175
Hex3HexNAc2dHex2	H3N2F2	1225.43	0	0	0
Hex4HexNAc2dHex	H4N2F1	1241.43	1241.46	268.463	0.151156
Hex5HexNAc2	H5N2	1257.42	1257.43	10528.6	5.92806
Hex3HexNAc3dHex	H3N3F1	1282.45	1282.46	1830	1.03037
Hex4HexNAc3	H4N3	1298.45	1298.45	800.434	0.450679
Hex2HexNAc4dHex	H2N4F1	1323.48	0	0	0
Hex3HexNAc4	H3N4	1339.48	1339.49	527	0.296724
Hex5HexNAc2dHex	H5N2F1	1403.48	1403.45	376	0.211704
Hex6HexNAc2	H6N2	1419.48	1419.48	16751.7	9.4319
Hex3HexNAc3dHex2	H3N3F2	1428.51	0	0	0
Hex4HexNAc3dHex	H4N3F1	1444.51	1444.51	1611	0.907062
Hex5HexNAc3	H5N3	1460.5	1460.49	645.692	0.363552
Hex3HexNAc4dHex	H3N4F1	1485.53	1485.53	7458	4.19917
Hex4HexNAc4	H4N4	1501.53	1501.53	420.23	0.236608
Hex3HexNAc5	H3N5	1542.56	1542.54	458	0.257874
Hex6HexNAc2dHex	H6N2F1	1565.53	1565.51	373	0.210015
Hex7HexNAc2	H7N2	1581.53	1581.53	10838.9	6.10277
Hex4HexNAc3dHex2	H4N3F2	1590.57	1590.52	438	0.246613
Hex5HexNAc3dHex	H5N3F1	1606.56	1606.58	370.484	0.208598
Hex6HexNAc3	H6N3	1622.56	1622.57	978.113	0.55072
Hex3HexNAc4dHex2	H3N4F2	1631.59	0	0	0
Hex4HexNAc4dHex	H4N4F1	1647.59	1647.58	5068	2.8535
Hex5HexNAc4	H5N4	1663.58	1663.6	9963.48	5.60987
Hex3HexNAc5dHex	H3N5F1	1688.61	1688.61	1340	0.754478
Hex4HexNAc5	H4N5	1704.61	1704.61	487.285	0.274362
Hex3HexNAc3dHex4	H3N3F4	1720.63	0	0	0
Hex7HexNAc2dHex	H7N2F1	1727.59	0	0	0
Hex4HexNAc3dHex3	H4N3F3	1736.62	0	0	0
Hex8HexNAc2	H8N2	1743.58	1743.58	11527	6.4902
Hex5HexNAc3dHex2	H5N3F2	1752.62	0	0	0
Hex6HexNAc3dHex	H6N3F1	1768.61	0	0	0
Hex7HexNAc3	H7N3	1784.61	0	0	0
Hex4HexNAc4dHex2	H4N4F2	1793.64	1793.61	623	0.350776
Hex5HexNAc4dHex	H5N4F1	1809.64	1809.64	32741.1	18.4346
Hex6HexNAc4	H6N4	1825.63	0	0	0
Hex3HexNAc5dHex2	H3N5F2	1834.67	0	0	0
Hex4HexNAc5dHex	H4N5F1	1850.67	1850.67	1928	1.08555
Hex5HexNAc5	H5N5	1866.66	1866.63	430.264	0.242257
Hex4HexNAc3dHex4	H4N3F4	1882.68	0	0	0
Hex8HexNAc2dHex	H8N2F1	1889.64	0	0	0
Hex5HexNAc3dHex3	H5N3F3	1898.68	0	0	0
Hex9HexNAc2	H9N2	1905.63	1905.64	8406	4.73294
Hex4HexNAc6	H4N6	1907.69	1907.64	0	0
Hex6HexNAc3dHex2	H6N3F2	1914.67	0	0	0
Hex4HexNAc4dHex3	H4N4F3	1939.7	0	0	0
Hex8HexNAc3	H8N3	1946.66	0	0	0
Hex5HexNAc4dHex2	H5N4F2	1955.7	1955.67	1591	0.895801
Hex6HexNAc4dHex	H6N4F1	1971.69	0	0	0
Hex7HexNAc4	H7N4	1987.69	0	0	0
Hex4HexNAc5dHex2	H4N5F2	1996.72	1996.73	793	0.446493
Hex5HexNAc5dHex	H5N5F1	2012.72	2012.72	2153.89	1.21273
Hex6HexNAc5	H6N5	2028.71	2028.71	830.431	0.467569
Hex3HexNAc6dHex2	H3N6F2	2037.75	0	0	0
Hex5HexNAc3dHex4	H5N3F4	2044.73	0	0	0
Hex4HexNAc6dHex	H4N6F1	2053.75	0	0	0
Hex10HexNAc2	H10N2	2067.69	2067.68	631	0.35528
Hex5HexNAc6	H5N6	2069.74	0	0	0
Hex5HexNAc4dHex3	H5N4F3	2101.76	2101.69	1431	0.805714
Hex4HexNAc7	H4N7	2110.77	0	0	0
Hex6HexNAc4dHex2	H6N4F2	2117.75	0	0	0
Hex7HexNAc4dHex	H7N4F1	2133.75	0	0	0
Hex4HexNAc5dHex3	H4N5F3	2142.78	2142.77	790	0.444804
Hex8HexNAc4	H8N4	2149.74	0	0	0
Hex5HexNAc5dHex2	H5N5F2	2158.78	2158.77	537.138	0.302432
Hex6HexNAc5dHex	H6N5F1	2174.77	2174.78	4656.22	2.62165
Hex4HexNAc6dHex2	H4N6F2	2199.8	0	0	0
Hex5HexNac6dHex	H5N6F1	2215.8	0	0	0
Hex11HexNAc2	H11N2	2229.74	0	0	0
Hex6HexNAc6	H6N6	2231.79	0	0	0
Hex5HexNAc4dHex4	H5N4F4	2247.81	0	0	0
Hex4HexNAc7dHex	H4N7F1	2256.83	0	0	0
Hex6HexNAc4dHex3	H6N4F3	2263.81	0	0	0
Hex5HexNAc7	H5N7	2272.82	0	0	0
Hex5HexNAc5dHex3	H5N5F3	2304.84	2304.84	609	0.342893
Hex6HexNAc5dHex2	H6N5F2	2320.83	2320.73	428.228	0.241111
Hex7HexNAc5dHex	H7N5F1	2336.82	0	0	0
Hex4HexNAc6dHex3	H4N6F3	2345.86	0	0	0
Hex5HexNAc6dHex2	H5N6F2	2361.87	0	0	0
Hex6HexNAc6dHex	H6N6F1	2377.85	0	0	0
Hex7HexNAc6	H7N6	2393.85	0	0	0
Hex4HexNAc7dHex2	H4N7F2	2402.88	0	0	0
Hex6HexNAc4dHex4	H6N4F4	2409.87	0	0	0
Hex5HexNAc7dHex	H5N7F1	2418.88	0	0	0
Hex6HexNAc7	H6N7	2434.87	0	0	0
Hex5HexNAc5dHex4	H5N5F4	2450.89	0	0	0
Hex6HexNAc5dHex3	H6N5F3	2466.89	2466.88	445	0.250554
Hex5HexNAc6dHex3	H5N6F3	2507.91	2507.94	377	0.212267
Hex6HexNAc6dHex2	H6N6F2	2523.91	0	0	0
Hex7HexNAc6dHex	H7N6F1	2539.9	2539.92	918	0.516873
Hex4HexNAc7dHex3	H4N7F3	2548.94	0	0	0
Hex5HexNAc7dHex2	H5N7F2	2564.94	0	0	0
Hex6HexNAc7dHex	H6N7F1	2580.93	0	0	0
Hex7HexNAc7	H7N7	2596.93	0	0	0
Hex6HexNAc5dHex4	H6N5F4	2612.95	0	0	0
Hex5HexNAc6dHex4	H5N6F4	2653.97	0	0	0
Hex6HexNAc6dHex3	H6N6F3	2669.97	2669.94	329	0.185241
Hex7HexNAc6dHex2	H7N6F2	2685.96	0	0	0
Hex6HexNAc7dHex2	H6N7F2	2726.99	0	0	0
Hex7HexNAc7dHex	H7N7F1	2742.98	0	0	0
Hex8HexNAc7	H8N7	2758.98	0	0	0
Hex6HexNAc6dHex4	H6N6F4	2816.03	2815.96	293	0.164972
Hex7HexNac6dHex3	H7N6F3	2832.02	0	0	0
Hex6HexNAc7dHex3	H6N7F3	2873.05	0	0	0
Hex7HexNAc7dHex2	H7N7F2	2889.04	0	0	0
Hex8HexNAc7dHex	H8N7F1	2905.04	2905.03	254	0.143013
Hex8HexNAc8	H8N8	2962.06	0	0	0
Hex7HexNAc6dHex4	H7N6F4	2978.08	2978.06	260	0.146391
Hex6HexNAc7dHex4	H6N7F4	3019.1	0	0	0
Hex7HexNAc7dHex3	H7N7F3	3035.1	0	0	0
Hex9HexNAc8	H9N8	3124.11	0	0	0
Hex8HexNAc9	H8N9	3165.16	0	0	0
Hex7HexNAc7dHex4	H7N7F4	3181.16	0	0	0
Hex8HexNAc7dHex3	H8N7F3	3197.15	0	0	0
Hex9HexNAc8dHex	H9N8F1	3270.17	0	0	0
Hex8HexNAc9dHex	H8N9F1	3311.19	0	0	0
Hex9HexNAc9	H9N9	3327.22	0	0	0
Hex9HexNAc8dHex2	H9N8F2	3416.23	0	0	0
Hex8HexNAc8dHex4	H8N8F4	3546.29	0	0	0
Hex10HexNAc10dHex	H10N10F1	3838.38	0	0	0
Hex10HexNAc10dHex2	H10N10F2	3984.44	0	0	0
			AH34-1-6-1
Composition	Short	Theoretical m\z	Observed m\z	Intens.	%
HexHexNAc2	H1N2	609.21	609.232	489	0.4518
HexHexNAc2dHex	H1N2F1	755.27	755.28	1609	1.4866
Hex2HexNAc2	H2N2	771.26	771.269	3177	2.93532
Hex2HexNAc2dHex	H2N2F1	917.32	917.319	30554.7	28.2303
Hex3HexNAc2	H3N2	933.31	933.321	2593	2.39574
Hex2HexNAc3	H2N3	974.34	0	0	0
Hex3HexNAc2dHex	H3N2F1	1079.38	1079.37	5335	4.92915
Hex4HexNAc2	H4N2	1095.37	1095.37	1012	0.935014
Hex2HexNAc3dHex	H2N3F1	1120.4	1120.44	198	0.182938
Hex3HexNAc3	H3N3	1136.4	1136.4	552	0.510008
Hex3HexNAc2dHex2	H3N2F2	1225.43	0	0	0
Hex4HexNAc2dHex	H4N2F1	1241.43	1241.43	267	0.246689
Hex5HexNAc2	H5N2	1257.42	1257.42	8584	7.93099
Hex3HexNAc3dHex	H3N3F1	1282.45	1282.45	1570.39	1.45092
Hex4HexNAc3	H4N3	1298.45	1298.46	519	0.479518
Hex2HexNAc4dHex	H2N4F1	1323.48	0	0	0
Hex3HexNAc4	H3N4	1339.48	1339.47	389	0.359408
Hex5HexNAc2dHex	H5N2F1	1403.48	1403.45	168.51	0.155691
Hex6HexNAc2	H6N2	1419.48	1419.47	11712	10.821
Hex3HexNAc3dHex2	H3N3F2	1428.51	0	0	0
Hex4HexNAc3dHex	H4N3F1	1444.51	1444.51	760	0.702185
Hex5HexNAc3	H5N3	1460.5	1460.49	260	0.240221
Hex3HexNAc4dHex	H3N4F1	1485.53	1485.54	1982	1.83122
Hex4HexNAc4	H4N4	1501.53	1501.53	1149	1.06159
Hex3HexNAc5	H3N5	1542.56	0	0	0
Hex6HexNAc2dHex	H6N2F1	1565.53	0	0	0
Hex7HexNAc2	H7N2	1581.53	1581.53	6348	5.86509
Hex4HexNAc3dHex2	H4N3F2	1590.57	1590.53	189	0.174622
Hex5HexNAc3dHex	H5N3F1	1606.56	0	0	0
Hex6HexNAc3	H6N3	1622.56	1622.49	189	0.174622
Hex3HexNAc4dHex2	H3N4F2	1631.59	0	0	0
Hex4HexNAc4dHex	H4N4F1	1647.59	1647.58	2642	2.44102
Hex5HexNAc4	H5N4	1663.58	1663.58	4162	3.84539
Hex3HexNAc5dHex	H3N5F1	1688.61	1688.63	386	0.356636
Hex4HexNAc5	H4N5	1704.61	1704.61	194	0.179242
Hex3HexNAc3dHex4	H3N3F4	1720.63	0	0	0
Hex7HexNAc2dHex	H7N2F1	1727.59	0	0	0
Hex4HexNAc3dHex3	H4N3F3	1736.62	0	0	0
Hex8HexNAc2	H8N2	1743.58	1743.58	6918	6.39173
Hex5HexNAc3dHex2	H5N3F2	1752.62	0	0	0
Hex6HexNAc3dHex	H6N3F1	1768.61	0	0	0
Hex7HexNAc3	H7N3	1784.61	0	0	0
Hex4HexNAc4dHex2	H4N4F2	1793.64	0	0	0
Hex5HexNAc4dHex	H5N4F1	1809.64	1809.64	6771	6.25591
Hex6HexNAc4	H6N4	1825.63	0	0	0
Hex3HexNAc5dHex2	H3N5F2	1834.67	0	0	0
Hex4HexNAc5dHex	H4N5F1	1850.67	1850.67	520	0.480442
Hex5HexNAc5	H5N5	1866.66	0	0	0
Hex4HexNAc3dHex4	H4N3F4	1882.68	0	0	0
Hex8HexNAc2dHex	H8N2F1	1889.64	0	0	0
Hex5HexNAc3dHex3	H5N3F3	1898.68	0	0	0
Hex9HexNAc2	H9N2	1905.63	1905.64	4336	4.00615
Hex4HexNAc6	H4N6	1907.69	1907.65	0	0
Hex6HexNAc3dHex2	H6N3F2	1914.67	0	0	0
Hex4HexNAc4dHex3	H4N4F3	1939.7	0	0	0
Hex8HexNAc3	H8N3	1946.66	0	0	0
Hex5HexNAc4dHex2	H5N4F2	1955.7	1955.65	362	0.334462
Hex6HexNAc4dHex	H6N4F1	1971.69	0	0	0
Hex7HexNAc4	H7N4	1987.69	0	0	0
Hex4HexNAc5dHex2	H4N5F2	1996.72	1996.7	205	0.189405
Hex5HexNAc5dHex	H5N5F1	2012.72	2012.74	490	0.452724
Hex6HexNAc5	H6N5	2028.71	2028.7	312	0.288265
Hex3HexNAc6dHex2	H3N6F2	2037.75	0	0	0
Hex5HexNAc3dHex4	H5N3F4	2044.73	0	0	0
Hex4HexNAc6dHex	H4N6F1	2053.75	0	0	0
Hex10HexNAc2	H10N2	2067.69	0	0	0
Hex5HexNAc6	H5N6	2069.74	0	0	0
Hex5HexNAc4dHex3	H5N4F3	2101.76	0	0	0
Hex4HexNAc7	H4N7	2110.77	0	0	0
Hex6HexNAc4dHex2	H6N4F2	2117.75	0	0	0
Hex7HexNAc4dHex	H7N4F1	2133.75	0	0	0
Hex4HexNAc5dHex3	H4N5F3	2142.78	0	0	0
Hex8HexNAc4	H8N4	2149.74	2149.69	180	0.166307
Hex5HexNAc5dHex2	H5N5F2	2158.78	0	0	0
Hex6HexNAc5dHex	H6N5F1	2174.77	2174.78	965	0.89159
Hex4HexNAc6dHex2	H4N6F2	2199.8	0	0	0
Hex5HexNac6dHex	H5N6F1	2215.8	0	0	0
Hex11HexNAc2	H11N2	2229.74	0	0	0
Hex6HexNAc6	H6N6	2231.79	0	0	0
Hex5HexNAc4dHex4	H5N4F4	2247.81	0	0	0
Hex4HexNAc7dHex	H4N7F1	2256.83	0	0	0
Hex6HexNAc4dHex3	H6N4F3	2263.81	0	0	0
Hex5HexNAc7	H5N7	2272.82	0	0	0
Hex5HexNAc5dHex3	H5N5F3	2304.84	0	0	0
Hex6HexNAc5dHex2	H6N5F2	2320.83	0	0	0
Hex7HexNAc5dHex	H7N5F1	2336.82	0	0	0
Hex4HexNAc6dHex3	H4N6F3	2345.86	0	0	0
Hex5HexNAc6dHex2	H5N6F2	2361.87	0	0	0
Hex6HexNAc6dHex	H6N6F1	2377.85	0	0	0
Hex7HexNAc6	H7N6	2393.85	0	0	0
Hex4HexNAc7dHex2	H4N7F2	2402.88	0	0	0
Hex6HexNAc4dHex4	H6N4F4	2409.87	0	0	0
Hex5HexNAc7dHex	H5N7F1	2418.88	0	0	0
Hex6HexNAc7	H6N7	2434.87	0	0	0
Hex5HexNAc5dHex4	H5N5F4	2450.89	0	0	0
Hex6HexNAc5dHex3	H6N5F3	2466.89	0	0	0
Hex5HexNAc6dHex3	H5N6F3	2507.91	0	0	0
Hex6HexNAc6dHex2	H6N6F2	2523.91	0	0	0
Hex7HexNAc6dHex	H7N6F1	2539.9	2539.92	184	0.170003
Hex4HexNAc7dHex3	H4N7F3	2548.94	0	0	0
Hex5HexNAc7dHex2	H5N7F2	2564.94	0	0	0
Hex6HexNAc7dHex	H6N7F1	2580.93	0	0	0
Hex7HexNAc7	H7N7	2596.93	0	0	0
Hex6HexNAc5dHex4	H6N5F4	2612.95	0	0	0
Hex5HexNAc6dHex4	H5N6F4	2653.97	0	0	0
Hex6HexNAc6dHex3	H6N6F3	2669.97	0	0	0
Hex7HexNAc6dHex2	H7N6F2	2685.96	0	0	0
Hex6HexNAc7dHex2	H6N7F2	2726.99	0	0	0
Hex7HexNAc7dHex	H7N7F1	2742.98	0	0	0
Hex8HexNAc7	H8N7	2758.98	0	0	0
Hex6HexNAc6dHex4	H6N6F4	2816.03	0	0	0
Hex7HexNac6dHex3	H7N6F3	2832.02	0	0	0
Hex6HexNAc7dHex3	H6N7F3	2873.05	0	0	0
Hex7HexNAc7dHex2	H7N7F2	2889.04	0	0	0
Hex8HexNAc7dHex	H8N7F1	2905.04	0	0	0
Hex8HexNAc8	H8N8	2962.06	0	0	0
Hex7HexNAc6dHex4	H7N6F4	2978.08	0	0	0
Hex6HexNAc7dHex4	H6N7F4	3019.1	0	0	0
Hex7HexNAc7dHex3	H7N7F3	3035.1	0	0	0
Hex9HexNAc8	H9N8	3124.11	0	0	0
Hex8HexNAc9	H8N9	3165.16	0	0	0
Hex7HexNAc7dHex4	H7N7F4	3181.16	0	0	0
Hex8HexNAc7dHex3	H8N7F3	3197.15	0	0	0
Hex9HexNAc8dHex	H9N8F1	3270.17	0	0	0
Hex8HexNAc9dHex	H8N9F1	3311.19	0	0	0
Hex9HexNAc9	H9N9	3327.22	0	0	0
Hex9HexNAc8dHex2	H9N8F2	3416.23	0	0	0
Hex8HexNAc8dHex4	H8N8F4	3546.29	0	0	0
Hex10HexNAc10dHex	H10N10F1	3838.38	0	0	0
Hex10HexNAc10dHex2	H10N10F2	3984.44	0	0	0
			AH33-31-10-1
Composition	Short	Theoretical m\z	Observed m\z	Intens.	%
HexHexNAc2	H1N2	609.21	609.228	822	0.292101
HexHexNAc2dHex	H1N2F1	755.27	755.265	3619.76	1.2863
Hex2HexNAc2	H2N2	771.26	771.264	7705	2.738
Hex2HexNAc2dHex	H2N2F1	917.32	917.319	48082.7	17.0864
Hex3HexNAc2	H3N2	933.31	933.319	7589	2.69678
Hex2HexNAc3	H2N3	974.34	974.318	223	0.079244
Hex3HexNAc2dHex	H3N2F1	1079.38	1079.38	18839.5	6.69471
Hex4HexNAc2	H4N2	1095.37	1095.37	3933	1.39761
Hex2HexNAc3dHex	H2N3F1	1120.4	1120.4	838.08	0.297815
Hex3HexNAc3	H3N3	1136.4	1136.39	2450	0.870618
Hex3HexNAc2dHex2	H3N2F2	1225.43	0	0	0
Hex4HexNAc2dHex	H4N2F1	1241.43	1241.43	840.088	0.298529
Hex5HexNAc2	H5N2	1257.42	1257.42	28884	10.2641
Hex3HexNAc3dHex	H3N3F1	1282.45	1282.45	7118.02	2.52942
Hex4HexNAc3	H4N3	1298.45	1298.45	1980	0.703601
Hex2HexNAc4dHex	H2N4F1	1323.48	0	0	0
Hex3HexNAc4	H3N4	1339.48	1339.47	2101	0.746599
Hex5HexNAc2dHex	H5N2F1	1403.48	1403.46	895.487	0.318215
Hex6HexNAc2	H6N2	1419.48	1419.47	24230	8.61023
Hex3HexNAc3dHex2	H3N3F2	1428.51	1428.48	295.066	0.104853
Hex4HexNAc3dHex	H4N3F1	1444.51	1444.5	4467.89	1.58768
Hex5HexNAc3	H5N3	1460.5	1460.5	881	0.313067
Hex3HexNAc4dHex	H3N4F1	1485.53	1485.54	13476	4.78875
Hex4HexNAc4	H4N4	1501.53	1501.54	2651.68	0.942287
Hex3HexNAc5	H3N5	1542.56	1542.55	807	0.286771
Hex6HexNAc2dHex	H6N2F1	1565.53	1565.54	158.7	0.0563947
Hex7HexNAc2	H7N2	1581.53	1581.53	15508	5.51083
Hex4HexNAc3dHex2	H4N3F2	1590.57	1590.57	975	0.34647
Hex5HexNAc3dHex	H5N3F1	1606.56	1606.53	621.394	0.220815
Hex6HexNAc3	H6N3	1622.56	1622.56	890	0.316265
Hex3HexNAc4dHex2	H3N4F2	1631.59	1631.6	550.373	0.195577
Hex4HexNAc4dHex	H4N4F1	1647.59	1647.58	10886.7	3.86863
Hex5HexNAc4	H5N4	1663.58	1663.58	5922	2.10441
Hex3HexNAc5dHex	H3N5F1	1688.61	1688.61	3602	1.27999
Hex4HexNAc5	H4N5	1704.61	1704.62	482	0.171281
Hex3HexNAc3dHex4	H3N3F4	1720.63	0	0	0
Hex7HexNAc2dHex	H7N2F1	1727.59	1727.63	214.871	0.0763554
Hex4HexNAc3dHex3	H4N3F3	1736.62	1736.59	194	0.0689387
Hex8HexNAc2	H8N2	1743.58	1743.59	13684	4.86267
Hex5HexNAc3dHex2	H5N3F2	1752.62	1752.59	223	0.079244
Hex6HexNAc3dHex	H6N3F1	1768.61	1768.57	295.221	0.104908
Hex7HexNAc3	H7N3	1784.61	1784.53	193	0.0685834
Hex4HexNAc4dHex2	H4N4F2	1793.64	1793.65	825.515	0.29335
Hex5HexNAc4dHex	H5N4F1	1809.64	1809.64	19253.8	6.84193
Hex6HexNAc4	H6N4	1825.63	1825.64	236	0.0838636
Hex3HexNAc5dHex2	H3N5F2	1834.67	1834.67	318	0.113003
Hex4HexNAc5dHex	H4N5F1	1850.67	1850.67	2114.77	0.751491
Hex5HexNAc5	H5N5	1866.66	1866.7	252.629	0.0897728
Hex4HexNAc3dHex4	H4N3F4	1882.68	0	0	0
Hex8HexNAc2dHex	H8N2F1	1889.64	1889.63	76.2832	0.0271076
Hex5HexNAc3dHex3	H5N3F3	1898.68	0	0	0
Hex9HexNAc2	H9N2	1905.63	1905.64	9428	3.35028
Hex4HexNAc6	H4N6	1907.69	1907.64	0	0
Hex6HexNAc3dHex2	H6N3F2	1914.67	0	0	0
Hex4HexNAc4dHex3	H4N4F3	1939.7	1939.7	134	0.0476175
Hex8HexNAc3	H8N3	1946.66	1946.58	182	0.0646745
Hex5HexNAc4dHex2	H5N4F2	1955.7	1955.69	1600	0.568567
Hex6HexNAc4dHex	H6N4F1	1971.69	1971.62	142	0.0504603
Hex7HexNAc4	H7N4	1987.69	0	0	0
Hex4HexNAc5dHex2	H4N5F2	1996.72	1996.74	892	0.316976
Hex5HexNAc5dHex	H5N5F1	2012.72	2012.72	1209	0.429623
Hex6HexNAc5	H6N5	2028.71	2028.71	541	0.192247
Hex3HexNAc6dHex2	H3N6F2	2037.75	2037.76	288	0.102342
Hex5HexNAc3dHex4	H5N3F4	2044.73	0	0	0
Hex4HexNAc6dHex	H4N6F1	2053.75	2053.73	153	0.0543692
Hex10HexNAc2	H10N2	2067.69	2067.68	240	0.085285
Hex5HexNAc6	H5N6	2069.74	2069.65	74.784	0.0265748
Hex5HexNAc4dHex3	H5N4F3	2101.76	2101.73	718	0.255144
Hex4HexNAc7	H4N7	2110.77	0	0	0
Hex6HexNAc4dHex2	H6N4F2	2117.75	0	0	0
Hex7HexNAc4dHex	H7N4F1	2133.75	0	0	0
Hex4HexNAc5dHex3	H4N5F3	2142.78	2142.8	601	0.213568
Hex8HexNAc4	H8N4	2149.74	0	0	0
Hex5HexNAc5dHex2	H5N5F2	2158.78	2158.74	245	0.0870618
Hex6HexNAc5dHex	H6N5F1	2174.77	2174.78	2200	0.781779
Hex4HexNAc6dHex2	H4N6F2	2199.8	2199.73	112	0.0397997
Hex5HexNac6dHex	H5N6F1	2215.8	2215.77	146	0.0518817
Hex11HexNAc2	H11N2	2229.74	0	0	0
Hex6HexNAc6	H6N6	2231.79	2231.8	120	0.0426425
Hex5HexNAc4dHex4	H5N4F4	2247.81	0	0	0
Hex4HexNAc7dHex	H4N7F1	2256.83	0	0	0
Hex6HexNAc4dHex3	H6N4F3	2263.81	2263.77	102	0.0362461
Hex5HexNAc7	H5N7	2272.82	0	0	0
Hex5HexNAc5dHex3	H5N5F3	2304.84	2304.82	151	0.0536585
Hex6HexNAc5dHex2	H6N5F2	2320.83	2320.76	282	0.10021
Hex7HexNAc5dHex	H7N5F1	2336.82	0	0	0
Hex4HexNAc6dHex3	H4N6F3	2345.86	0	0	0
Hex5HexNAc6dHex2	H5N6F2	2361.87	2361.81	140	0.0497496
Hex6HexNAc6dHex	H6N6F1	2377.85	2377.8	163	0.0579227
Hex7HexNAc6	H7N6	2393.85	2393.84	152	0.0540138
Hex4HexNAc7dHex2	H4N7F2	2402.88	0	0	0
Hex6HexNAc4dHex4	H6N4F4	2409.87	0	0	0
Hex5HexNAc7dHex	H5N7F1	2418.88	0	0	0
Hex6HexNAc7	H6N7	2434.87	0	0	0
Hex5HexNAc5dHex4	H5N5F4	2450.89	0	0	0
Hex6HexNAc5dHex3	H6N5F3	2466.89	2466.81	155	0.0550799
Hex5HexNAc6dHex3	H5N6F3	2507.91	0	0	0
Hex6HexNAc6dHex2	H6N6F2	2523.91	0	0	0
Hex7HexNAc6dHex	H7N6F1	2539.9	2539.94	425	0.151026
Hex4HexNAc7dHex3	H4N7F3	2548.94	0	0	0
Hex5HexNAc7dHex2	H5N7F2	2564.94	0	0	0
Hex6HexNAc7dHex	H6N7F1	2580.93	0	0	0
Hex7HexNAc7	H7N7	2596.93	0	0	0
Hex6HexNAc5dHex4	H6N5F4	2612.95	2612.9	85	0.0302051
Hex5HexNAc6dHex4	H5N6F4	2653.97	2653.92	94	0.0334033
Hex6HexNAc6dHex3	H6N6F3	2669.97	0	0	0
Hex7HexNAc6dHex2	H7N6F2	2685.96	2685.91	141	0.0501049
Hex6HexNAc7dHex2	H6N7F2	2726.99	0	0	0
Hex7HexNAc7dHex	H7N7F1	2742.98	0	0	0
Hex8HexNAc7	H8N7	2758.98	2758.87	72	0.0255855
Hex6HexNAc6dHex4	H6N6F4	2816.03	0	0	0
Hex7HexNac6dHex3	H7N6F3	2832.02	2831.92	70	0.0248748
Hex6HexNAc7dHex3	H6N7F3	2873.05	0	0	0
Hex7HexNAc7dHex2	H7N7F2	2889.04	0	0	0
Hex8HexNAc7dHex	H8N7F1	2905.04	2904.97	85	0.0302051
Hex8HexNAc8	H8N8	2962.06	0	0	0
Hex7HexNAc6dHex4	H7N6F4	2978.08	2977.89	60	0.0213213
Hex6HexNAc7dHex4	H6N7F4	3019.1	0	0	0
Hex7HexNAc7dHex3	H7N7F3	3035.1	0	0	0
Hex9HexNAc8	H9N8	3124.11	0	0	0
Hex8HexNAc9	H8N9	3165.16	0	0	0
Hex7HexNAc7dHex4	H7N7F4	3181.16	0	0	0
Hex8HexNAc7dHex3	H8N7F3	3197.15	0	0	0
Hex9HexNAc8dHex	H9N8F1	3270.17	0	0	0
Hex8HexNAc9dHex	H8N9F1	3311.19	0	0	0
Hex9HexNAc9	H9N9	3327.22	0	0	0
Hex9HexNAc8dHex2	H9N8F2	3416.23	0	0	0
Hex8HexNAc8dHex4	H8N8F4	3546.29	0	0	0
Hex10HexNAc10dHex	H10N10F1	3838.38	0	0	0
Hex10HexNAc10dHex2	H10N10F2	3984.44	0	0	0
			AH34-1-7-1
Composition	Short	Theoretical m\z	Observed m\z	Intens.	%
HexHexNAc2	H1N2	609.21	609.216	570	0.203499
HexHexNAc2dHex	H1N2F1	755.27	755.255	2378.06	0.849004
Hex2HexNAc2	H2N2	771.26	771.251	5400.91	1.92821
Hex2HexNAc2dHex	H2N2F1	917.32	917.316	31848.7	11.3705
Hex3HexNAc2	H3N2	933.31	933.315	3886.22	1.38744
Hex2HexNAc3	H2N3	974.34	0	0	0
Hex3HexNAc2dHex	H3N2F1	1079.38	1079.38	7967	2.84434
Hex4HexNAc2	H4N2	1095.37	1095.37	1710.2	0.610569
Hex2HexNAc3dHex	H2N3F1	1120.4	1120.4	435.017	0.155308
Hex3HexNAc3	H3N3	1136.4	1136.4	1209.84	0.431931
Hex3HexNAc2dHex2	H3N2F2	1225.43	0	0	0
Hex4HexNAc2dHex	H4N2F1	1241.43	1241.43	295.396	0.105461
Hex5HexNAc2	H5N2	1257.42	1257.43	20020.8	7.14772
Hex3HexNAc3dHex	H3N3F1	1282.45	1282.46	4238.74	1.51329
Hex4HexNAc3	H4N3	1298.45	1298.47	776.726	0.277303
Hex2HexNAc4dHex	H2N4F1	1323.48	0	0	0
Hex3HexNAc4	H3N4	1339.48	1339.5	1074	0.383434
Hex5HexNAc2dHex	H5N2F1	1403.48	1403.48	499	0.178151
Hex6HexNAc2	H6N2	1419.48	1419.48	24604.5	8.78418
Hex3HexNAc3dHex2	H3N3F2	1428.51	0	0	0
Hex4HexNAc3dHex	H4N3F1	1444.51	1444.51	1839	0.656551
Hex5HexNAc3	H5N3	1460.5	1460.51	558.268	0.19931
Hex3HexNAc4dHex	H3N4F1	1485.53	1485.53	29155	10.4088
Hex4HexNAc4	H4N4	1501.53	1501.54	1251.95	0.446966
Hex3HexNAc5	H3N5	1542.56	1542.58	564	0.201357
Hex6HexNAc2dHex	H6N2F1	1565.53	1565.51	246.743	0.088091
Hex7HexNAc2	H7N2	1581.53	1581.53	12495.8	4.46119
Hex4HexNAc3dHex2	H4N3F2	1590.57	1590.56	773	0.275973
Hex5HexNAc3dHex	H5N3F1	1606.56	1606.53	485.719	0.173409
Hex6HexNAc3	H6N3	1622.56	1622.55	625.77	0.223409
Hex3HexNAc4dHex2	H3N4F2	1631.59	1631.57	438	0.156373
Hex4HexNAc4dHex	H4N4F1	1647.59	1647.58	27130.8	9.6861
Hex5HexNAc4	H5N4	1663.58	1663.59	3654.59	1.30474
Hex3HexNAc5dHex	H3N5F1	1688.61	1688.62	3752	1.33952
Hex4HexNAc5	H4N5	1704.61	1704.6	424.977	0.151723
Hex3HexNAc3dHex4	H3N3F4	1720.63	0	0	0
Hex7HexNAc2dHex	H7N2F1	1727.59	1727.55	312	0.111389
Hex4HexNAc3dHex3	H4N3F3	1736.62	0	0	0
Hex8HexNAc2	H8N2	1743.58	1743.58	15360.4	5.48391
Hex5HexNAc3dHex2	H5N3F2	1752.62	0	0	0
Hex6HexNAc3dHex	H6N3F1	1768.61	1768.56	497	0.177437
Hex7HexNAc3	H7N3	1784.61	0	0	0
Hex4HexNAc4dHex2	H4N4F2	1793.64	1793.64	1842	0.657622
Hex5HexNAc4dHex	H5N4F1	1809.64	1809.63	28213.1	10.0725
Hex6HexNAc4	H6N4	1825.63	1825.63	0	0
Hex3HexNAc5dHex2	H3N5F2	1834.67	0	0	0
Hex4HexNAc5dHex	H4N5F1	1850.67	1850.66	3656	1.30525
Hex5HexNAc5	H5N5	1866.66	1866.65	420.999	0.150303
Hex4HexNAc3dHex4	H4N3F4	1882.68	0	0	0
Hex8HexNAc2dHex	H8N2F1	1889.64	1889.63	387	0.138165
Hex5HexNAc3dHex3	H5N3F3	1898.68	0	0	0
Hex9HexNAc2	H9N2	1905.63	1905.63	16609.8	5.92997
Hex4HexNAc6	H4N6	1907.69	1907.63	0	0
Hex6HexNAc3dHex2	H6N3F2	1914.67	0	0	0
Hex4HexNAc4dHex3	H4N4F3	1939.7	0	0	0
Hex8HexNAc3	H8N3	1946.66	0	0	0
Hex5HexNAc4dHex2	H5N4F2	1955.7	1955.69	2367	0.845055
Hex6HexNAc4dHex	H6N4F1	1971.69	0	0	0
Hex7HexNAc4	H7N4	1987.69	0	0	0
Hex4HexNAc5dHex2	H4N5F2	1996.72	1996.71	1396	0.498393
Hex5HexNAc5dHex	H5N5F1	2012.72	2012.72	1854.6	0.66212
Hex6HexNAc5	H6N5	2028.71	2028.72	600.939	0.214545
Hex3HexNAc6dHex2	H3N6F2	2037.75	0	0	0
Hex5HexNAc3dHex4	H5N3F4	2044.73	0	0	0
Hex4HexNAc6dHex	H4N6F1	2053.75	2053.72	336	0.119957
Hex10HexNAc2	H10N2	2067.69	2067.69	538	0.192074
Hex5HexNAc6	H5N6	2069.74	2069.69	118.439	0.0422846
Hex5HexNAc4dHex3	H5N4F3	2101.76	2101.73	3288	1.17387
Hex4HexNAc7	H4N7	2110.77	0	0	0
Hex6HexNAc4dHex2	H6N4F2	2117.75	0	0	0
Hex7HexNAc4dHex	H7N4F1	2133.75	0	0	0
Hex4HexNAc5dHex3	H4N5F3	2142.78	2142.76	1252	0.446983
Hex8HexNAc4	H8N4	2149.74	0	0	0
Hex5HexNAc5dHex2	H5N5F2	2158.78	2158.76	672.631	0.24014
Hex6HexNAc5dHex	H6N5F1	2174.77	2174.75	3326.83	1.18773
Hex4HexNAc6dHex2	H4N6F2	2199.8	2199.79	492	0.175652
Hex5HexNac6dHex	H5N6F1	2215.8	2215.84	274.638	0.0980499
Hex11HexNAc2	H11N2	2229.74	0	0	0
Hex6HexNAc6	H6N6	2231.79	0	0	0
Hex5HexNAc4dHex4	H5N4F4	2247.81	0	0	0
Hex4HexNAc7dHex	H4N7F1	2256.83	0	0	0
Hex6HexNAc4dHex3	H6N4F3	2263.81	0	0	0
Hex5HexNAc7	H5N7	2272.82	0	0	0
Hex5HexNAc5dHex3	H5N5F3	2304.84	2304.8	772	0.275616
Hex6HexNAc5dHex2	H6N5F2	2320.83	2320.8	408.741	0.145927
Hex7HexNAc5dHex	H7N5F1	2336.82	0	0	0
Hex4HexNAc6dHex3	H4N6F3	2345.86	0	0	0
Hex5HexNAc6dHex2	H5N6F2	2361.87	2361.83	407	0.145305
Hex6HexNAc6dHex	H6N6F1	2377.85	0	0	0
Hex7HexNAc6	H7N6	2393.85	0	0	0
Hex4HexNAc7dHex2	H4N7F2	2402.88	0	0	0
Hex6HexNAc4dHex4	H6N4F4	2409.87	0	0	0
Hex5HexNAc7dHex	H5N7F1	2418.88	0	0	0
Hex6HexNAc7	H6N7	2434.87	0	0	0
Hex5HexNAc5dHex4	H5N5F4	2450.89	0	0	0
Hex6HexNAc5dHex3	H6N5F3	2466.89	2466.83	722	0.257765
Hex5HexNAc6dHex3	H5N6F3	2507.91	2507.87	485	0.173152
Hex6HexNAc6dHex2	H6N6F2	2523.91	2523.86	201.785	0.0720404
Hex7HexNAc6dHex	H7N6F1	2539.9	2539.85	375.75	0.134149
Hex4HexNAc7dHex3	H4N7F3	2548.94	0	0	0
Hex5HexNAc7dHex2	H5N7F2	2564.94	0	0	0
Hex6HexNAc7dHex	H6N7F1	2580.93	0	0	0
Hex7HexNAc7	H7N7	2596.93	0	0	0
Hex6HexNAc5dHex4	H6N5F4	2612.95	2612.88	644	0.229918
Hex5HexNAc6dHex4	H5N6F4	2653.97	0	0	0
Hex6HexNAc6dHex3	H6N6F3	2669.97	2669.9	357	0.127454
Hex7HexNAc6dHex2	H7N6F2	2685.96	2685.91	186.481	0.0665766
Hex6HexNAc7dHex2	H6N7F2	2726.99	0	0	0
Hex7HexNAc7dHex	H7N7F1	2742.98	0	0	0
Hex8HexNAc7	H8N7	2758.98	0	0	0
Hex6HexNAc6dHex4	H6N6F4	2816.03	2815.94	374	0.133524
Hex7HexNac6dHex3	H7N6F3	2832.02	2831.93	225.123	0.0803723
Hex6HexNAc7dHex3	H6N7F3	2873.05	0	0	0
Hex7HexNAc7dHex2	H7N7F2	2889.04	0	0	0
Hex8HexNAc7dHex	H8N7F1	2905.04	0	0	0
Hex8HexNAc8	H8N8	2962.06	0	0	0
Hex7HexNAc6dHex4	H7N6F4	2978.08	2977.95	400	0.142806
Hex6HexNAc7dHex4	H6N7F4	3019.1	0	0	0
Hex7HexNAc7dHex3	H7N7F3	3035.1	0	0	0
Hex9HexNAc8	H9N8	3124.11	3124.01	415	0.148161
Hex8HexNAc9	H8N9	3165.16	0	0	0
Hex7HexNAc7dHex4	H7N7F4	3181.16	0	0	0
Hex8HexNAc7dHex3	H8N7F3	3197.15	0	0	0
Hex9HexNAc8dHex	H9N8F1	3270.17	0	0	0
Hex8HexNAc9dHex	H8N9F1	3311.19	0	0	0
Hex9HexNAc9	H9N9	3327.22	0	0	0
Hex9HexNAc8dHex2	H9N8F2	3416.23	0	0	0
Hex8HexNAc8dHex4	H8N8F4	3546.29	0	0	0
Hex10HexNAc10dHex	H10N10F1	3838.38	0	0	0
Hex10HexNAc10dHex2	H10N10F2	3984.44	0	0	0
			AH34-1-8-1
Composition	Short	Theoretical m\z	Observed m\z	Intens.	%
HexHexNAc2	H1N2	609.21	609.296	883	0.435022
HexHexNAc2dHex	H1N2F1	755.27	755.321	2150.61	1.05953
Hex2HexNAc2	H2N2	771.26	771.308	5776.16	2.8457
Hex2HexNAc2dHex	H2N2F1	917.32	917.352	28885.2	14.2307
Hex3HexNAc2	H3N2	933.31	933.352	4055.52	1.99801
Hex2HexNAc3	H2N3	974.34	0	0	0
Hex3HexNAc2dHex	H3N2F1	1079.38	1079.39	12287.4	6.05355
Hex4HexNAc2	H4N2	1095.37	1095.38	2190.28	1.07907
Hex2HexNAc3dHex	H2N3F1	1120.4	1120.42	266	0.131049
Hex3HexNAc3	H3N3	1136.4	1136.4	719.507	0.354475
Hex3HexNAc2dHex2	H3N2F2	1225.43	0	0	0
Hex4HexNAc2dHex	H4N2F1	1241.43	1241.44	675	0.332548
Hex5HexNAc2	H5N2	1257.42	1257.43	23746.4	11.699
Hex3HexNAc3dHex	H3N3F1	1282.45	1282.46	2354	1.15973
Hex4HexNAc3	H4N3	1298.45	1298.46	1094.14	0.539042
Hex2HexNAc4dHex	H2N4F1	1323.48	0	0	0
Hex3HexNAc4	H3N4	1339.48	1339.5	464	0.228596
Hex5HexNAc2dHex	H5N2F1	1403.48	1403.45	507	0.24978
Hex6HexNAc2	H6N2	1419.48	1419.47	15797	7.78261
Hex3HexNAc3dHex2	H3N3F2	1428.51	1428.55	263	0.129571
Hex4HexNAc3dHex	H4N3F1	1444.51	1444.5	3265.62	1.60885
Hex5HexNAc3	H5N3	1460.5	1460.48	437.175	0.21538
Hex3HexNAc4dHex	H3N4F1	1485.53	1485.53	4329	2.13274
Hex4HexNAc4	H4N4	1501.53	1501.51	606.227	0.298666
Hex3HexNAc5	H3N5	1542.56	1542.59	361	0.177852
Hex6HexNAc2dHex	H6N2F1	1565.53	1565.53	321	0.158145
Hex7HexNAc2	H7N2	1581.53	1581.52	7992.34	3.93753
Hex4HexNAc3dHex2	H4N3F2	1590.57	1590.56	2147	1.05775
Hex5HexNAc3dHex	H5N3F1	1606.56	1606.58	472.304	0.232687
Hex6HexNAc3	H6N3	1622.56	1622.54	666.368	0.328295
Hex3HexNAc4dHex2	H3N4F2	1631.59	1631.59	581	0.286238
Hex4HexNAc4dHex	H4N4F1	1647.59	1647.58	4910.08	2.41902
Hex5HexNAc4	H5N4	1663.58	1663.59	4124.3	2.03189
Hex3HexNAc5dHex	H3N5F1	1688.61	1688.61	1291	0.636029
Hex4HexNAc5	H4N5	1704.61	1704.58	401.072	0.197593
Hex3HexNAc3dHex4	H3N3F4	1720.63	0	0	0
Hex7HexNAc2dHex	H7N2F1	1727.59	0	0	0
Hex4HexNAc3dHex3	H4N3F3	1736.62	1736.6	679.821	0.334923
Hex8HexNAc2	H8N2	1743.58	1743.58	10013	4.93304
Hex5HexNAc3dHex2	H5N3F2	1752.62	1752.62	520.182	0.256275
Hex6HexNAc3dHex	H6N3F1	1768.61	1768.6	470.479	0.231788
Hex7HexNAc3	H7N3	1784.61	0	0	0
Hex4HexNAc4dHex2	H4N4F2	1793.64	1793.63	1174	0.578387
Hex5HexNAc4dHex	H5N4F1	1809.64	1809.63	15744.7	7.75683
Hex6HexNAc4	H6N4	1825.63	0	0	0
Hex3HexNAc5dHex2	H3N5F2	1834.67	0	0	0
Hex4HexNAc5dHex	H4N5F1	1850.67	1850.66	1745	0.859698
Hex5HexNAc5	H5N5	1866.66	1866.63	419.162	0.206506
Hex4HexNAc3dHex4	H4N3F4	1882.68	0	0	0
Hex8HexNAc2dHex	H8N2F1	1889.64	0	0	0
Hex5HexNAc3dHex3	H5N3F3	1898.68	0	0	0
Hex9HexNAc2	H9N2	1905.63	1905.64	9933	4.89363
Hex4HexNAc6	H4N6	1907.69	1907.63	0	0
Hex6HexNAc3dHex2	H6N3F2	1914.67	0	0	0
Hex4HexNAc4dHex3	H4N4F3	1939.7	1939.67	474	0.233523
Hex8HexNAc3	H8N3	1946.66	0	0	0
Hex5HexNAc4dHex2	H5N4F2	1955.7	1955.69	2144.3	1.05642
Hex6HexNAc4dHex	H6N4F1	1971.69	0	0	0
Hex7HexNAc4	H7N4	1987.69	0	0	0
Hex4HexNAc5dHex2	H4N5F2	1996.72	1996.71	1141	0.562129
Hex5HexNAc5dHex	H5N5F1	2012.72	2012.71	1617.99	0.797124
Hex6HexNAc5	H6N5	2028.71	2028.71	353.172	0.173995
Hex3HexNAc6dHex2	H3N6F2	2037.75	2037.75	385	0.189675
Hex5HexNAc3dHex4	H5N3F4	2044.73	0	0	0
Hex4HexNAc6dHex	H4N6F1	2053.75	0	0	0
Hex10HexNAc2	H10N2	2067.69	0	0	0
Hex5HexNAc6	H5N6	2069.74	0	0	0
Hex5HexNAc4dHex3	H5N4F3	2101.76	2101.74	2658	1.3095
Hex4HexNAc7	H4N7	2110.77	0	0	0
Hex6HexNAc4dHex2	H6N4F2	2117.75	0	0	0
Hex7HexNAc4dHex	H7N4F1	2133.75	0	0	0
Hex4HexNAc5dHex3	H4N5F3	2142.78	2142.77	1066	0.525179
Hex8HexNAc4	H8N4	2149.74	0	0	0
Hex5HexNAc5dHex2	H5N5F2	2158.78	2158.78	1123.95	0.553728
Hex6HexNAc5dHex	H6N5F1	2174.77	2174.77	1416.66	0.697938
Hex4HexNAc6dHex2	H4N6F2	2199.8	0	0	0
Hex5HexNac6dHex	H5N6F1	2215.8	0	0	0
Hex11HexNAc2	H11N2	2229.74	0	0	0
Hex6HexNAc6	H6N6	2231.79	0	0	0
Hex5HexNAc4dHex4	H5N4F4	2247.81	2247.81	917	0.451772
Hex4HexNAc7dHex	H4N7F1	2256.83	0	0	0
Hex6HexNAc4dHex3	H6N4F3	2263.81	0	0	0
Hex5HexNAc7	H5N7	2272.82	0	0	0
Hex5HexNAc5dHex3	H5N5F3	2304.84	2304.83	2667	1.31393
Hex6HexNAc5dHex2	H6N5F2	2320.83	2320.83	362.79	0.178734
Hex7HexNAc5dHex	H7N5F1	2336.82	0	0	0
Hex4HexNAc6dHex3	H4N6F3	2345.86	0	0	0
Hex5HexNAc6dHex2	H5N6F2	2361.87	0	0	0
Hex6HexNAc6dHex	H6N6F1	2377.85	0	0	0
Hex7HexNAc6	H7N6	2393.85	2393.86	422	0.207904
Hex4HexNAc7dHex2	H4N7F2	2402.88	0	0	0
Hex6HexNAc4dHex4	H6N4F4	2409.87	0	0	0
Hex5HexNAc7dHex	H5N7F1	2418.88	0	0	0
Hex6HexNAc7	H6N7	2434.87	0	0	0
Hex5HexNAc5dHex4	H5N5F4	2450.89	2450.9	1421	0.700075
Hex6HexNAc5dHex3	H6N5F3	2466.89	2466.89	804.943	0.396566
Hex5HexNAc6dHex3	H5N6F3	2507.91	2507.97	390	0.192139
Hex6HexNAc6dHex2	H6N6F2	2523.91	0	0	0
Hex7HexNAc6dHex	H7N6F1	2539.9	2539.97	471	0.232045
Hex4HexNAc7dHex3	H4N7F3	2548.94	0	0	0
Hex5HexNAc7dHex2	H5N7F2	2564.94	0	0	0
Hex6HexNAc7dHex	H6N7F1	2580.93	0	0	0
Hex7HexNAc7	H7N7	2596.93	2596.97	395	0.194602
Hex6HexNAc5dHex4	H6N5F4	2612.95	2612.97	1037.42	0.511098
Hex5HexNAc6dHex4	H5N6F4	2653.97	2654.03	468	0.230567
Hex6HexNAc6dHex3	H6N6F3	2669.97	2670.01	461.538	0.227383
Hex7HexNAc6dHex2	H7N6F2	2685.96	0	0	0
Hex6HexNAc7dHex2	H6N7F2	2726.99	0	0	0
Hex7HexNAc7dHex	H7N7F1	2742.98	0	0	0
Hex8HexNAc7	H8N7	2758.98	2759.04	973	0.479362
Hex6HexNAc6dHex4	H6N6F4	2816.03	2816.06	785	0.386741
Hex7HexNac6dHex3	H7N6F3	2832.02	0	0	0
Hex6HexNAc7dHex3	H6N7F3	2873.05	0	0	0
Hex7HexNAc7dHex2	H7N7F2	2889.04	0	0	0
Hex8HexNAc7dHex	H8N7F1	2905.04	2905.15	494	0.243376
Hex8HexNAc8	H8N8	2962.06	2962.14	1000	0.492664
Hex7HexNAc6dHex4	H7N6F4	2978.08	2978.16	435.551	0.21458
Hex6HexNAc7dHex4	H6N7F4	3019.1	0	0	0
Hex7HexNAc7dHex3	H7N7F3	3035.1	0	0	0
Hex9HexNAc8	H9N8	3124.11	3124.23	793	0.390682
Hex8HexNAc9	H8N9	3165.16	3165.27	316	0.155682
Hex7HexNAc7dHex4	H7N7F4	3181.16	0	0	0
Hex8HexNAc7dHex3	H8N7F3	3197.15	0	0	0
Hex9HexNAc8dHex	H9N8F1	3270.17	3270.31	776	0.382307
Hex8HexNAc9dHex	H8N9F1	3311.19	0	0	0
Hex9HexNAc9	H9N9	3327.22	0	0	0
Hex9HexNAc8dHex2	H9N8F2	3416.23	3416.41	489	0.240912
Hex8HexNAc8dHex4	H8N8F4	3546.29	0	0	0
Hex10HexNAc10dHex	H10N10F1	3838.38	0	0	0
Hex10HexNAc10dHex2	H10N10F2	3984.44	0	0	0
			AH34-1-9-1
Composition	Short	Theoretical m\z	Observed m\z	Intens.	%
HexHexNAc2	H1N2	609.21	609.192	615	0.285129
HexHexNAc2dHex	H1N2F1	755.27	755.256	2923	1.35517
Hex2HexNAc2	H2N2	771.26	771.25	4144	1.92126
Hex2HexNAc2dHex	H2N2F1	917.32	917.315	39596.8	18.358
Hex3HexNAc2	H3N2	933.31	933.316	3787	1.75575
Hex2HexNAc3	H2N3	974.34	0	0	0
Hex3HexNAc2dHex	H3N2F1	1079.38	1079.37	12118	5.6182
Hex4HexNAc2	H4N2	1095.37	1095.38	1849	0.857242
Hex2HexNAc3dHex	H2N3F1	1120.4	1120.41	472	0.218831
Hex3HexNAc3	H3N3	1136.4	1136.41	853	0.395472
Hex3HexNAc2dHex2	H3N2F2	1225.43	0	0	0
Hex4HexNAc2dHex	H4N2F1	1241.43	1241.44	450	0.208631
Hex5HexNAc2	H5N2	1257.42	1257.43	19754	9.15844
Hex3HexNAc3dHex	H3N3F1	1282.45	1282.46	4374	2.02789
Hex4HexNAc3	H4N3	1298.45	1298.45	949	0.43998
Hex2HexNAc4dHex	H2N4F1	1323.48	0	0	0
Hex3HexNAc4	H3N4	1339.48	1339.46	827	0.383417
Hex5HexNAc2dHex	H5N2F1	1403.48	1403.49	352.004	0.163198
Hex6HexNAc2	H6N2	1419.48	1419.48	15485	7.17923
Hex3HexNAc3dHex2	H3N3F2	1428.51	1428.52	252	0.116833
Hex4HexNAc3dHex	H4N3F1	1444.51	1444.51	2620	1.2147
Hex5HexNAc3	H5N3	1460.5	1460.49	456	0.211413
Hex3HexNAc4dHex	H3N4F1	1485.53	1485.53	12354	5.72762
Hex4HexNAc4	H4N4	1501.53	1501.54	1404	0.650929
Hex3HexNAc5	H3N5	1542.56	1542.56	535	0.248039
Hex6HexNAc2dHex	H6N2F1	1565.53	0	0	0
Hex7HexNAc2	H7N2	1581.53	1581.53	8403	3.89584
Hex4HexNAc3dHex2	H4N3F2	1590.57	1590.56	1118	0.518332
Hex5HexNAc3dHex	H5N3F1	1606.56	1606.56	411	0.19055
Hex6HexNAc3	H6N3	1622.56	1622.55	743	0.344473
Hex3HexNAc4dHex2	H3N4F2	1631.59	1631.61	290	0.134451
Hex4HexNAc4dHex	H4N4F1	1647.59	1647.58	9218	4.27369
Hex5HexNAc4	H5N4	1663.58	1663.59	4846	2.24672
Hex3HexNAc5dHex	H3N5F1	1688.61	1688.61	3397	1.57493
Hex4HexNAc5	H4N5	1704.61	1704.63	387	0.179423
Hex3HexNAc3dHex4	H3N3F4	1720.63	0	0	0
Hex7HexNAc2dHex	H7N2F1	1727.59	0	0	0
Hex4HexNAc3dHex3	H4N3F3	1736.62	0	0	0
Hex8HexNAc2	H8N2	1743.58	1743.58	9808	4.54723
Hex5HexNAc3dHex2	H5N3F2	1752.62	1752.65	424	0.196577
Hex6HexNAc3dHex	H6N3F1	1768.61	1768.64	353	0.163659
Hex7HexNAc3	H7N3	1784.61	0	0	0
Hex4HexNAc4dHex2	H4N4F2	1793.64	1793.64	1099	0.509523
Hex5HexNAc4dHex	H5N4F1	1809.64	1809.63	23880	11.0714
Hex6HexNAc4	H6N4	1825.63	0	0	0
Hex3HexNAc5dHex2	H3N5F2	1834.67	1834.7	346	0.160414
Hex4HexNAc5dHex	H4N5F1	1850.67	1850.67	2500	1.15906
Hex5HexNAc5	H5N5	1866.66	1866.7	374	0.173396
Hex4HexNAc3dHex4	H4N3F4	1882.68	0	0	0
Hex8HexNAc2dHex	H8N2F1	1889.64	0	0	0
Hex5HexNAc3dHex3	H5N3F3	1898.68	0	0	0
Hex9HexNAc2	H9N2	1905.63	1905.64	6596	3.05807
Hex4HexNAc6	H4N6	1907.69	1907.64	0	0
Hex6HexNAc3dHex2	H6N3F2	1914.67	0	0	0
Hex4HexNAc4dHex3	H4N4F3	1939.7	0	0	0
Hex8HexNAc3	H8N3	1946.66	0	0	0
Hex5HexNAc4dHex2	H5N4F2	1955.7	1955.7	2027	0.939767
Hex6HexNAc4dHex	H6N4F1	1971.69	1971.7	284	0.131669
Hex7HexNAc4	H7N4	1987.69	0	0	0
Hex4HexNAc5dHex2	H4N5F2	1996.72	1996.71	819	0.379708
Hex5HexNAc5dHex	H5N5F1	2012.72	2012.72	1153	0.534559
Hex6HexNAc5	H6N5	2028.71	2028.71	439	0.203531
Hex3HexNAc6dHex2	H3N6F2	2037.75	0	0	0
Hex5HexNAc3dHex4	H5N3F4	2044.73	0	0	0
Hex4HexNAc6dHex	H4N6F1	2053.75	0	0	0
Hex10HexNAc2	H10N2	2067.69	0	0	0
Hex5HexNAc6	H5N6	2069.74	0	0	0
Hex5HexNAc4dHex3	H5N4F3	2101.76	2101.75	1879	0.87115
Hex4HexNAc7	H4N7	2110.77	0	0	0
Hex6HexNAc4dHex2	H6N4F2	2117.75	0	0	0
Hex7HexNAc4dHex	H7N4F1	2133.75	0	0	0
Hex4HexNAc5dHex3	H4N5F3	2142.78	2142.77	732	0.339373
Hex8HexNAc4	H8N4	2149.74	0	0	0
Hex5HexNAc5dHex2	H5N5F2	2158.78	2158.74	386	0.178959
Hex6HexNAc5dHex	H6N5F1	2174.77	2174.76	2753	1.27636
Hex4HexNAc6dHex2	H4N6F2	2199.8	2199.75	291	0.134915
Hex5HexNac6dHex	H5N6F1	2215.8	0	0	0
Hex11HexNAc2	H11N2	2229.74	0	0	0
Hex6HexNAc6	H6N6	2231.79	0	0	0
Hex5HexNAc4dHex4	H5N4F4	2247.81	0	0	0
Hex4HexNAc7dHex	H4N7F1	2256.83	0	0	0
Hex6HexNAc4dHex3	H6N4F3	2263.81	0	0	0
Hex5HexNAc7	H5N7	2272.82	0	0	0
Hex5HexNAc5dHex3	H5N5F3	2304.84	2304.81	476	0.220685
Hex6HexNAc5dHex2	H6N5F2	2320.83	2320.8	462	0.214195
Hex7HexNAc5dHex	H7N5F1	2336.82	0	0	0
Hex4HexNAc6dHex3	H4N6F3	2345.86	0	0	0
Hex5HexNAc6dHex2	H5N6F2	2361.87	0	0	0
Hex6HexNAc6dHex	H6N6F1	2377.85	0	0	0
Hex7HexNAc6	H7N6	2393.85	0	0	0
Hex4HexNAc7dHex2	H4N7F2	2402.88	0	0	0
Hex6HexNAc4dHex4	H6N4F4	2409.87	0	0	0
Hex5HexNAc7dHex	H5N7F1	2418.88	0	0	0
Hex6HexNAc7	H6N7	2434.87	0	0	0
Hex5HexNAc5dHex4	H5N5F4	2450.89	0	0	0
Hex6HexNAc5dHex3	H6N5F3	2466.89	2466.85	792	0.367191
Hex5HexNAc6dHex3	H5N6F3	2507.91	2507.88	275	0.127497
Hex6HexNAc6dHex2	H6N6F2	2523.91	0	0	0
Hex7HexNAc6dHex	H7N6F1	2539.9	2539.88	438	0.203068
Hex4HexNAc7dHex3	H4N7F3	2548.94	0	0	0
Hex5HexNAc7dHex2	H5N7F2	2564.94	0	0	0
Hex6HexNAc7dHex	H6N7F1	2580.93	0	0	0
Hex7HexNAc7	H7N7	2596.93	0	0	0
Hex6HexNAc5dHex4	H6N5F4	2612.95	2612.89	924	0.428389
Hex5HexNAc6dHex4	H5N6F4	2653.97	0	0	0
Hex6HexNAc6dHex3	H6N6F3	2669.97	0	0	0
Hex7HexNAc6dHex2	H7N6F2	2685.96	0	0	0
Hex6HexNAc7dHex2	H6N7F2	2726.99	0	0	0
Hex7HexNAc7dHex	H7N7F1	2742.98	0	0	0
Hex8HexNAc7	H8N7	2758.98	0	0	0
Hex6HexNAc6dHex4	H6N6F4	2816.03	2815.98	234	0.108488
Hex7HexNac6dHex3	H7N6F3	2832.02	2831.96	182	0.0843797
Hex6HexNAc7dHex3	H6N7F3	2873.05	0	0	0
Hex7HexNAc7dHex2	H7N7F2	2889.04	0	0	0
Hex8HexNAc7dHex	H8N7F1	2905.04	0	0	0
Hex8HexNAc8	H8N8	2962.06	0	0	0
Hex7HexNAc6dHex4	H7N6F4	2978.08	2978	264	0.122397
Hex6HexNAc7dHex4	H6N7F4	3019.1	0	0	0
Hex7HexNAc7dHex3	H7N7F3	3035.1	0	0	0
Hex9HexNAc8	H9N8	3124.11	3124.04	407	0.188695
Hex8HexNAc9	H8N9	3165.16	0	0	0
Hex7HexNAc7dHex4	H7N7F4	3181.16	0	0	0
Hex8HexNAc7dHex3	H8N7F3	3197.15	0	0	0
Hex9HexNAc8dHex	H9N8F1	3270.17	0	0	0
Hex8HexNAc9dHex	H8N9F1	3311.19	0	0	0
Hex9HexNAc9	H9N9	3327.22	0	0	0
Hex9HexNAc8dHex2	H9N8F2	3416.23	0	0	0
Hex8HexNAc8dHex4	H8N8F4	3546.29	0	0	0
Hex10HexNAc10dHex	H10N10F1	3838.38	0	0	0
Hex10HexNAc10dHex2	H10N10F2	3984.44	3984.57	112	0.0519259
			AH34-14-1-1
Composition	Short	Theoretical m\z	Observed m\z	Intens.	%
HexHexNAc2	H1N2	609.21	609.35	465	0.417388
HexHexNAc2dHex	H1N2F1	755.27	755.356	1152.81	1.03478
Hex2HexNAc2	H2N2	771.26	771.357	2460.59	2.20865
Hex2HexNAc2dHex	H2N2F1	917.32	917.371	13298.6	11.9369
Hex3HexNAc2	H3N2	933.31	933.357	2200.08	1.97482
Hex2HexNAc3	H2N3	974.34	0	0	0
Hex3HexNAc2dHex	H3N2F1	1079.38	1079.4	4575.33	4.10686
Hex4HexNAc2	H4N2	1095.37	1095.4	817.709	0.733983
Hex2HexNAc3dHex	H2N3F1	1120.4	1120.42	725.416	0.65114
Hex3HexNAc3	H3N3	1136.4	1136.42	880.547	0.790387
Hex3HexNAc2dHex2	H3N2F2	1225.43	0	0	0
Hex4HexNAc2dHex	H4N2F1	1241.43	1241.43	183.262	0.164498
Hex5HexNAc2	H5N2	1257.42	1257.42	7558.01	6.78414
Hex3HexNAc3dHex	H3N3F1	1282.45	1282.45	2294.18	2.05927
Hex4HexNAc3	H4N3	1298.45	1298.45	1058.93	0.950504
Hex2HexNAc4dHex	H2N4F1	1323.48	0	0	0
Hex3HexNAc4	H3N4	1339.48	1339.47	650	0.583446
Hex5HexNAc2dHex	H5N2F1	1403.48	1403.46	132	0.118484
[truncated: 3,808 more rows]

## Sheet: Neutral-Sugar class table
Neutral N-glycan structural features		AH33-31-11-1	AH34-1-11-1	AH34-6-11-1	AH34-14-11-1	AH33-31-1-1	AH33-31-2-1	AH33-31-3-1	AH33-31-4-1	AH33-31-5-1	AH33-31-6-1	AH33-31-7-1	AH33-31-8-1	AH33-31-9-1	AH33-31-10-1	AH34-1-1-1	AH34-1-2-1	AH34-1-3-1	AH34-1-4-1	AH34-1-5-1	AH34-1-6-1	AH34-1-7-1	AH34-1-8-1	AH34-1-9-1	AH34-1-10-1	AH34-6-1-1	AH34-6-2-1	AH34-6-3-1	AH34-6-4-1	AH34-6-5-1	AH34-6-6-1	AH34-6-7-1	AH34-6-8-1	AH34-6-9-1	AH34-6-10-1	AH34-14-1-1	AH34-14-2-1	AH34-14-3-1	AH34-14-4-1	AH34-14-5-1	AH34-14-6-1	AH34-14-7-1	AH34-14-8-1	AH34-14-9-1	AH34-14-10-1
		Normal colon				MSI Stage IV BRAFwt										MSI CRC Stage II BRAFwt										MSI CRC Stage IV BRAFmut										MSI CRC Stage II BRAFmut										AVERAGES
		A	B	C	D	500	501	502	503	504	505	506	507	508	509	600	601	602	603	604	605	606	607	608	609	700	701	702	703	704	705	706	707	708	709	800	801	802	803	804	805	806	807	808	809	Normal	MSI CRC	MSI CRC St II	MSI CRC St IV
Short	Class name	%	%	%	%	%	%	%	%	%	%	%	%	%	%	%	%	%	%	%	%	%	%	%	%	%	%	%	%	%	%	%	%	%	%	%	%	%	%	%	%	%	%	%	%	%	%	%	%
N2	2 HexNAc	58.0905	51.1033	51.8988	61.807	50.7097	43.6191	65.1096	64.5882	50.7799	55.5947	65.2774	52.0423	60.6935	65.6518	46.1364	69.9484	69.066	27.7562	51.6967	76.7814	51.8139	61.6878	58.3614	34.7555	65.8773	62.4425	55.883	52.8608	50.1284	67.8038	57.1176	33.2882	41.4403	60.9891	42.0187	64.1029	83.5101	66.9918	66.3765	38.8216	76.0101	61.779	58.8674	55.9357	55.7249	57.1079	58.1209	56.0949
N3	3 HexNAc	4.47	3.35492	5.21111	4.7557	8.5766	4.83131	4.58605	8.68986	7.56263	9.91572	4.83677	7.45224	6.16924	7.7562	3.76547	4.22682	3.80115	5.06779	4.30702	3.91504	4.08392	6.57982	6.03871	6.00304	6.83564	5.22052	5.60309	8.49733	7.51158	6.68847	7.62481	3.16446	6.75471	5.14744	7.1604	6.75653	4.57607	5.5554	4.78355	6.87391	5.77044	5.76443	4.7627	6.75495	4.44793	5.9993	5.32736	6.67123
N4	4 HexNAc	20.8937	26.062	25.1937	21.0389	32.1198	34.5904	22.2224	20.1255	26.5135	26.4921	24.445	29.2128	21.4513	20.8234	19.0098	17.2164	16.9967	60.2826	33.6828	16.2953	35.1355	18.7836	26.9403	47.0607	22.0185	21.2999	24.1198	30.8446	34.1837	19.2105	27.1045	24.0666	29.0734	20.348	39.328	19.7412	9.73571	19.3867	22.4219	43.5791	10.2522	27.1341	28.9321	29.7704	23.2971	26.2988	27.0843	25.5133
N5	5 HexNAc	15.3746	18.0619	16.2585	11.6813	7.60562	15.037	6.60584	5.13178	13.1261	6.70596	4.69411	9.56516	7.83709	4.95271	19.8532	6.25288	7.0341	6.5947	8.94475	2.8383	7.30729	8.48818	7.63821	9.91798	4.76045	8.23041	11.1598	7.15943	7.31806	5.60945	7.12193	23.6132	18.081	9.79942	8.63426	6.65441	2.09231	7.05463	5.40766	9.76452	5.21996	5.02785	6.73725	7.0201	15.3441	8.31493	7.42413	9.20573
N6	6 HexNAc	1.09248	1.41801	1.32153	0.66527	0.94177	1.49843	0.92971	1.04627	1.86725	1.25331	0.56695	1.50557	2.41724	0.76003	8.50983	2.07051	1.98049	0.23181	1.22574	0.17	1.51132	1.88103	0.78074	2.26277	0.48998	2.00809	2.32128	0.54747	0.77505	0.59088	0.92618	10.8774	4.08129	2.28465	2.14997	2.44577	0.08584	0.91965	0.73283	0.9609	2.74732	0.2946	0.5568	0.51887	1.12432	1.74314	1.60184	1.88444
N7+	7 HexNAc or larger	0.07863	0	0.1164	0.05179	0.04647	0.42373	0.54637	0.41841	0.15063	0.03821	0.17973	0.22202	1.43164	0.05579	2.72524	0.28495	1.12161	0.06685	0.14301	0	0.14816	2.57959	0.24062	0	0.01806	0.79848	0.91312	0.09042	0.0832	0.09693	0.10496	4.9901	0.5692	1.43137	0.70877	0.29918	0	0.09186	0.27759	0	0	0	0.14373	0	0.061705	0.536	0.441558	0.630442
F	Fucosylation	44.6522	49.9704	46.3334	38.1709	57.8576	64.4423	48.3353	48.1041	56.3827	56.5151	58.2817	55.4781	57.1205	53.0101	17.4352	44.2781	29.6325	69.0688	53.2368	50.9626	59.6958	53.7232	61.6763	65.0349	42.9365	53.0074	54.1046	47.5113	53.2192	57.3451	34.5105	24.75	60.6012	48.2761	62.1713	48.9433	33.0006	52.9475	49.0293	61.8138	51.1683	48.2116	55.0808	55.3535	44.7817	51.3563	51.1232	51.5895
E	Complex fucosylation	5.91432	6.90579	5.87413	3.70328	3.5187	7.2585	3.76169	4.27148	9.65426	3.57213	2.14748	6.05276	3.68952	3.28736	0.32028	4.2717	2.14231	0.6143	5.03606	0.69849	6.32051	12.1178	6.20515	4.52795	1.76443	5.26929	9.01286	1.07612	5.1585	3.80797	1.55813	0.30297	8.77132	7.72913	3.61995	8.985	1.72128	1.71262	3.1397	5.34202	2.38935	3.25301	1.04911	2.00851	5.59938	4.17849	3.77375	4.58323
nM	High-mannose type	38.7737	37.6048	36.6324	47.7843	28.807	24.8712	40.9681	34.8544	32.604	29.5318	30.8624	34.9877	30.0123	33.1614	31.5524	44.2874	47.4512	16.8939	33.4629	35.1707	32.5148	33.6537	28.002	16.3352	42.9659	33.3632	31.6135	26.6065	32.3463	29.6441	36.822	26.4292	26.028	40.0485	19.4408	39.1591	56.6646	33.7789	39.3524	23.6403	35.4158	40.8687	35.4737	29.364	40.1988	32.9752	33.6241	32.3264
nL	Paucimannose	19.3169	13.4985	15.2663	14.0227	21.9027	18.7478	24.1415	29.7337	18.1759	26.0629	34.4151	17.0546	30.6812	32.4904	14.584	25.661	21.6148	10.8623	18.2338	41.6107	19.299	28.0341	30.3594	18.4203	22.9114	29.0794	24.2695	26.2542	17.7821	38.1597	20.2956	6.85896	15.4124	20.9406	22.5779	24.9438	26.8455	33.2128	27.024	15.1813	40.5943	20.9104	23.3937	26.5716	15.5261	24.1326	24.4967	23.7685
nH	Hybrid-type	4.47	3.35492	5.21111	4.7557	8.5766	4.83131	4.58605	8.68986	7.56263	9.91572	4.83677	7.45224	6.16924	7.7562	3.76547	4.22682	3.80115	5.06779	4.30702	3.91504	4.08392	6.57982	6.03871	6.00304	6.83564	5.22052	5.60309	8.49733	7.51158	6.68847	7.62481	3.16446	6.75471	5.14744	7.1604	6.75653	4.57607	5.5554	4.78355	6.87391	5.77044	5.76443	4.7627	6.75495	4.44793	5.9993	5.32736	6.67123
nC	Complex-type	37.378	45.5418	42.8329	33.362	40.7137	51.5002	30.3043	26.675	41.5612	34.4395	29.8858	40.4617	33.1373	26.592	50.0981	25.8248	27.1329	67.176	43.9963	19.3036	44.1022	31.7324	35.5999	59.2415	27.287	32.2745	38.4328	38.6419	42.3091	25.5077	35.2576	63.5139	51.805	33.7906	50.821	29.1406	11.9139	27.4529	28.84	54.3045	18.2195	32.4566	36.3699	37.3094	39.7787	36.8782	36.5518	37.2045
nO	Other	0.06146	0	0.05726	0.07527	0	0.04938	0	0.04696	0.09628	0.05012	0	0.04383	0	0	0	0	0	0	0	0	0	0	0	0	0	0.06241	0.08111	0	0.05095	0	0	0.0335	0	0.07283	0	0	0	0	0	0	0	0	0	0	0.0484975	0.0146842	0	0.0293685
nR	Large-N-glycans	15.8916	18.9556	13.1198	10.0195	12.2782	10.3023	10.1371	12.2765	14.3433	7.73433	7.32857	6.68992	21.6294	8.56399	48.7058	16.014	15.8011	5.03404	15.5415	9.33806	9.68011	29.0626	12.2366	10.185	10.6738	15.566	13.7745	9.35328	9.52807	10.6852	11.0956	28.5886	11.675	8.8763	11.1894	20.4011	3.96158	7.8611	7.54516	12.7349	13.6022	4.62838	5.52886	8.07425	14.4966	12.7056	13.3563	12.055
nB	Biantennary-size	24.2244	29.1208	21.6746	27.8867	46.6536	22.7603	34.7368	41.7976	28.8925	24.329	28.7692	27.4586	38.3676	36.7406	26.9468	36.231	29.1671	42.7008	58.5186	54.0612	30.3753	39.7273	42.4973	51.0134	52.5043	29.7884	37.4979	41.9537	43.0483	47.9692	39.7128	15.7998	24.8289	28.7639	50.5546	29.8532	38.561	31.4904	30.7774	53.0692	23.4379	34.273	25.7282	51.0605	25.7266	36.8104	39.0022	34.6187
nN	Monoantennary	40.8119	34.8	41.314	34.9559	42.7807	44.1729	40.0201	46.783	41.8662	58.8578	51.8565	46.3177	41.3678	50.0496	34.3748	37.4494	46.4955	45.714	36.6796	54.7599	51.4342	26.9738	45.6891	51.595	45.6524	42.9922	36.5559	47.6863	36.2738	43.6728	37.3045	44.221	38.3636	43.6257	48.8912	50.9831	56.3982	48.2609	42.9565	48.4222	50.7148	48.9709	50.6765	48.7678	37.9705	45.1657	46.3104	44.021
nG	Glucosylated	0.51835	0.62078	0.54372	0.40249	0.34747	0.36435	0.45563	0.25613	0.2796	0.30526	0.52921	0.41056	0.22453	0.25718	0	0.93791	0.48636	0	1.06171	0	0.59073	0	0	0	0.36218	0.34923	0.27593	0.29485	0.50947	0.34004	0.38699	0.4877	0.33309	0.4723	0	0.40312	0.15956	0.54176	0.59695	0.61292	0.37019	0.20756	0.27977	0	0.521335	0.337256	0.312427	0.362085
nJ	Small high-mannose type	24.3989	24.7144	26.5343	24.3124	29.4543	30.6222	22.4103	31.2315	30.8172	34.0476	22.2196	21.5342	36.9856	31.9114	35.7009	19.9769	24.3997	43.8808	18.348	22.9927	22.5309	35.505	33.2892	30.6535	18.1251	26.9147	24.6719	34.6808	29.5065	26.8353	32.3109	28.5314	32.1291	19.7377	35.5059	26.586	14.7596	21.3575	23.4116	33.8607	17.4441	30.0675	20.0564	34.1132	24.99	27.7279	27.222	28.2339
nF	Fucosylation	44.6522	49.9704	46.3334	38.1709	57.8576	64.4423	48.3353	48.1041	56.3827	56.5151	58.2817	55.4781	57.1205	53.0101	17.4352	44.2781	29.6325	69.0688	53.2368	50.9626	59.6958	53.7232	61.6763	65.0349	42.9365	53.0074	54.1046	47.5113	53.2192	57.3451	34.5105	24.75	60.6012	48.2761	62.1713	48.9433	33.0006	52.9475	49.0293	61.8138	51.1683	48.2116	55.0808	55.3535	44.7817	51.3563	51.1232	51.5895
nFM	Fucosylation in high-mannose type	0.95896	0.73623	1.02248	0.67005	0.82555	1.1963	0.98567	1.26869	1.2983	1.31917	1.23084	1.16797	0.89029	1.44165	0.58328	1.18221	0.25063	0.79855	1.26026	0.44267	1.58634	1.21213	0.58281	1.19707	1.17134	1.21091	0.90547	0.64283	0.64566	1.71089	0.37624	0.74421	1.32382	1.88555	0.60946	0.53251	0.72117	1.11775	0.66953	0.7705	0.76858	0.89429	1.01517	0.80727	0.84693	0.981088	0.850109	1.11207
nFL	Fucosylation in paucimannose	50.264	52.8339	54.5599	48.9283	80.938	79.6435	76.7949	74.6325	67.9453	77.4165	80.6501	76.9556	79.664	78.072	28.625	70.751	51.3975	69.7163	74.9987	83.8554	78.6014	77.3212	84.1256	79.9252	72.5205	70.7866	73.9716	54.4529	71.0188	81.6926	44.2213	49.4307	72.5997	69.4853	76.3714	69.7697	71.0756	77.4605	73.3699	73.1811	76.7084	72.2938	77.4058	70.1503	51.6465	71.7499	71.8552	71.6446
nFH	Fucosylation in hybrid-type	53.2305	53.1639	48.7049	53.5306	73.8068	65.853	62.4104	65.0081	73.6003	76.3901	71.8797	77.2662	70.6154	68.85	19.1379	69.063	47.8723	62.0426	58.7157	64.1288	72.2827	78.1576	76.9597	59.935	64.6907	67.3213	68.8903	55.9322	64.2652	72.2063	29.3556	34.9946	72.2537	69.5631	63.342	72.4563	75.5199	68.1981	69.1904	66.5512	76.274	72.6103	70.8884	64.6742	52.1575	65.3288	65.4	65.2577
nFC	Fucosylation in complex-type	85.9599	89.5401	81.7928	85.0328	82.4343	89.2858	87.5449	74.1322	91.3046	82.2422	89.2376	89.3267	84.6631	82.0771	24.6632	87.8226	61.1231	86.6633	83.2139	69.4347	93.099	83.4995	87.9939	78.5244	78.4096	88.126	83.0663	73.2142	83.9145	81.6801	65.6842	31.5238	85.2944	86.7601	79.2473	90.719	84.4019	83.9783	88.8648	84.6102	84.2807	87.9443	91.3842	86.0579	85.5814	80.6862	80.8763	80.4961
nE	Complex fucosylation	5.91432	6.90579	5.87413	3.70328	3.5187	7.2585	3.76169	4.27148	9.65426	3.57213	2.14748	6.05276	3.68952	3.28736	0.32028	4.2717	2.14231	0.6143	5.03606	0.69849	6.32051	12.1178	6.20515	4.52795	1.76443	5.26929	9.01286	1.07612	5.1585	3.80797	1.55813	0.30297	8.77132	7.72913	3.61995	8.985	1.72128	1.71262	3.1397	5.34202	2.38935	3.25301	1.04911	2.00851	5.59938	4.17849	3.77375	4.58323
nEH	Complex fucosylation in hybrid-type	6.78892	3.53008	6.89425	10.0758	8.80207	10.8869	10.7826	13.0455	13.9589	16.8122	8.0365	15.7357	7.60615	7.72938	0.05338	9.65681	8.14368	0	5.72583	4.46029	6.75754	27.0299	13.7735	4.84177	6.60722	8.07561	14.2826	4.85033	14.5016	10.9405	4.07585	0.90231	17.1743	14.2562	3.38651	11.8887	15.131	4.96055	13.1141	6.96589	7.38828	17.4353	4.50064	6.27765	6.82227	9.51384	8.57456	10.4531
nEC	Complex fucosylation in complex-type	15.0111	14.9036	12.7641	9.66402	6.78833	13.0728	10.7813	11.5593	20.689	5.53168	5.88498	12.061	9.71799	10.1078	0.6353	14.9605	6.75476	0.91446	10.886	2.71383	13.7058	32.5827	15.0939	7.15259	4.81103	15.0202	21.3107	1.6317	9.46003	12.06	3.25512	0.41429	14.6175	20.6017	6.6458	28.0768	8.63598	5.23458	8.71144	8.9554	10.7742	6.92607	2.29519	4.24681	13.0857	10.132	9.79511	10.4688
nT	Terminal HexNAc	17.4139	16.9973	21.2169	15.126	8.52281	27.3153	11.2058	7.69828	17.7998	16.5751	14.0672	19.8393	7.83275	9.59918	9.13721	9.22823	10.7618	25.6566	8.10798	3.57929	15.8015	6.50516	10.7677	16.4492	6.66631	13.5557	13.7249	13.3006	11.5872	6.48049	11.956	30.0972	25.6679	16.4442	13.7568	10.3148	5.24487	13.0131	12.2271	11.4499	9.07812	14.2467	18.7205	10.7978	17.6885	13.1195	11.7422	14.4968
nTH	Terminal HexNAc in hybrid-type	3.98456	2.33995	1.8781	1.49372	2.65201	4.98837	3.00971	3.91231	2.33257	6.6378	6.39835	1.30298	5.08124	4.86139	2.42293	2.20229	1.82505	2.84027	3.16359	4.67269	3.8029	1.99167	3.6238	4.56292	2.74477	2.06553	2.31515	2.93975	4.12327	3.8306	2.93034	2.40808	1.72622	2.95384	9.09364	2.3829	7.05278	4.48449	3.98661	5.25403	4.02431	2.69269	4.4024	2.84639	2.42408	3.66357	3.86642	3.46071
nTC	Terminal HexNAc in complex-type	45.9478	37.1501	49.1719	44.9004	20.3748	52.4753	36.522	27.409	42.1719	46.0716	46.0345	48.6839	22.6913	34.6801	18.0565	35.3736	39.4078	37.9789	18.1191	17.5944	35.4772	20.0871	29.6317	27.3041	23.7428	41.4737	35.1629	33.7737	26.5346	24.4016	33.2769	47.214	49.322	47.9993	25.7878	34.844	41.3143	46.4942	41.7351	20.4196	48.5518	43.4165	50.8961	28.4258	44.2925	35.0233	33.0458	37.0008
nQ	Terminal HexNAc (bisecting-size)	12.4355	15.117	10.5167	7.67013	3.52513	7.25433	6.29208	5.53301	10.1213	3.68785	3.47665	3.53903	15.6813	2.86057	33.0965	6.20957	9.03081	1.7841	5.56985	2.34528	3.7667	15.3558	3.56185	2.68431	3.51126	9.72593	8.32609	4.06004	4.91998	4.67789	5.18284	25.1828	8.73284	4.61048	3.86666	6.88102	2.61671	4.43124	4.35827	4.8605	7.00474	2.54936	2.77923	3.78622	11.4348	6.686	6.32694	7.04507
nX	Terminal Hex in complex-type	0.77651	0.90329	0.80771	0.59487	0.21019	1.10769	0.47877	0.30312	0.64453	0.16753	0.2112	0.34867	1.49682	0.64143	0.78158	0	1.16779	0.65716	0	0.86153	0	0	0.36986	0.46751	0.43269	0.43384	0.71911	0.27759	0.51526	0.47101	0.23797	0.99727	1.14204	0.23838	0.2608	0.27288	0.54665	0.30409	0.28951	0.41186	0.1972	0.4401	0.11412	0.24131	0.770595	0.461476	0.369197	0.553755
[truncated: 12 more columns]

## Sheet: Neutral-Sugar class data
Neutral N-glycans		AH33-31-1-1
Short	Class name	%
N1	1 HexNAc	0
N2	2 HexNAc	50.7097
N3	3 HexNAc	8.5766
N4	4 HexNAc	32.1198
N5	5 HexNAc	7.60562
N6	6 HexNAc	0.94177
N7+	7 HexNAc or larger	0.04647
F	Fucosylation	57.8576
E	Complex fucosylation	3.5187
S	Sialylated	0
Y	Neu5Gc	0
S/N	Sialylation degree (S/N)	0
P	Sulfate or phosphate	0
A	Acetylated	0
nM	High-mannose type	28.807
nL	Low-mannose type	21.9027
nH	Hybrid-type	8.5766
nC	Complex-type	40.7137
nO	Other	0
nU	Soluble (HexNAc 1)	0
nR	Large-N-glycans	12.2782
nB	Biantennary-size	46.6536
nCS	Sialylated complex Nglycan	0
nN	Monoantennary	42.7807
nG	Glucosylated	0.34747
nJ	Small high-mannose type	29.4543
nF	Fucosylation	57.8576
nFM	Fucosylation in high-mannose type	0.82555
nFL	Fucosylation in low-mannose type	80.938
nFH	Fucosylation in hybrid-type	73.8068
nFC	Fucosylation in complex-type	82.4343
nE	Complex fucosylation	3.5187
nEH	Complex fucosylation in hybrid-type	8.80207
nEC	Complex fucosylation in complex-type	6.78833
nT	Terminal HexNAc	8.52281
nTH	Terminal HexNAc in hybrid-type	2.65201
nTC	Terminal HexNAc in complex-type	20.3748
nQ	Terminal HexNAc (bisecting-size)	3.52513
nX	Terminal Hex in complex-type	0.21019
nS	Sialylation	0
nY	Neu5Gc	0
nS/N-2	Sialylation degree (S/N-2)	0
nP	Sulfate/phosphate	0
nPM	Sulfate/phosphate in mannose type	0
nPH	Sulfate/phosphate in hybrid type	0
nPC	Sulfate/phosphate in complex-type	0
nA	Acetylation	0
		AH33-31-8-1
Short	Class name	%
N1	1 HexNAc	0
N2	2 HexNAc	52.0423
N3	3 HexNAc	7.45224
N4	4 HexNAc	29.2128
N5	5 HexNAc	9.56516
N6	6 HexNAc	1.50557
N7+	7 HexNAc or larger	0.22202
F	Fucosylation	55.4781
E	Complex fucosylation	6.05276
S	Sialylated	0
Y	Neu5Gc	0
S/N	Sialylation degree (S/N)	0
P	Sulfate or phosphate	0
A	Acetylated	0
nM	High-mannose type	34.9877
nL	Low-mannose type	17.0546
nH	Hybrid-type	7.45224
nC	Complex-type	40.4617
nO	Other	0.04383
nU	Soluble (HexNAc 1)	0
nR	Large-N-glycans	6.68992
nB	Biantennary-size	27.4586
nCS	Sialylated complex Nglycan	0
nN	Monoantennary	46.3177
nG	Glucosylated	0.41056
nJ	Small high-mannose type	21.5342
nF	Fucosylation	55.4781
nFM	Fucosylation in high-mannose type	1.16797
nFL	Fucosylation in low-mannose type	76.9556
nFH	Fucosylation in hybrid-type	77.2662
nFC	Fucosylation in complex-type	89.3267
nE	Complex fucosylation	6.05276
nEH	Complex fucosylation in hybrid-type	15.7357
nEC	Complex fucosylation in complex-type	12.061
nT	Terminal HexNAc	19.8393
nTH	Terminal HexNAc in hybrid-type	1.30298
nTC	Terminal HexNAc in complex-type	48.6839
nQ	Terminal HexNAc (bisecting-size)	3.53903
nX	Terminal Hex in complex-type	0.34867
nS	Sialylation	0
nY	Neu5Gc	0
nS/N-2	Sialylation degree (S/N-2)	0
nP	Sulfate/phosphate	0
nPM	Sulfate/phosphate in mannose type	0
nPH	Sulfate/phosphate in hybrid type	0
nPC	Sulfate/phosphate in complex-type	0
nA	Acetylation	0
		AH33-31-9-1
Short	Class name	%
N1	1 HexNAc	0
N2	2 HexNAc	60.6935
N3	3 HexNAc	6.16924
N4	4 HexNAc	21.4513
N5	5 HexNAc	7.83709
N6	6 HexNAc	2.41724
N7+	7 HexNAc or larger	1.43164
F	Fucosylation	57.1205
E	Complex fucosylation	3.68952
S	Sialylated	0
Y	Neu5Gc	0
S/N	Sialylation degree (S/N)	0
P	Sulfate or phosphate	0
A	Acetylated	0
nM	High-mannose type	30.0123
nL	Low-mannose type	30.6812
nH	Hybrid-type	6.16924
nC	Complex-type	33.1373
nO	Other	0
nU	Soluble (HexNAc 1)	0
nR	Large-N-glycans	21.6294
nB	Biantennary-size	38.3676
nCS	Sialylated complex Nglycan	0
nN	Monoantennary	41.3678
nG	Glucosylated	0.22453
nJ	Small high-mannose type	36.9856
nF	Fucosylation	57.1205
nFM	Fucosylation in high-mannose type	0.89029
nFL	Fucosylation in low-mannose type	79.664
nFH	Fucosylation in hybrid-type	70.6154
nFC	Fucosylation in complex-type	84.6631
nE	Complex fucosylation	3.68952
nEH	Complex fucosylation in hybrid-type	7.60615
nEC	Complex fucosylation in complex-type	9.71799
nT	Terminal HexNAc	7.83275
nTH	Terminal HexNAc in hybrid-type	5.08124
nTC	Terminal HexNAc in complex-type	22.6913
nQ	Terminal HexNAc (bisecting-size)	15.6813
nX	Terminal Hex in complex-type	1.49682
nS	Sialylation	0
nY	Neu5Gc	0
nS/N-2	Sialylation degree (S/N-2)	0
nP	Sulfate/phosphate	0
nPM	Sulfate/phosphate in mannose type	0
nPH	Sulfate/phosphate in hybrid type	0
nPC	Sulfate/phosphate in complex-type	0
nA	Acetylation	0
		AH34-1-1-1
Short	Class name	%
N1	1 HexNAc	0
N2	2 HexNAc	46.1364
N3	3 HexNAc	3.76547
N4	4 HexNAc	19.0098
N5	5 HexNAc	19.8532
N6	6 HexNAc	8.50983
N7+	7 HexNAc or larger	2.72524
F	Fucosylation	17.4352
E	Complex fucosylation	0.32028
S	Sialylated	0
Y	Neu5Gc	0
S/N	Sialylation degree (S/N)	0
P	Sulfate or phosphate	0
A	Acetylated	0
nM	High-mannose type	31.5524
nL	Low-mannose type	14.584
nH	Hybrid-type	3.76547
nC	Complex-type	50.0981
nO	Other	0
nU	Soluble (HexNAc 1)	0
nR	Large-N-glycans	48.7058
nB	Biantennary-size	26.9468
nCS	Sialylated complex Nglycan	0
nN	Monoantennary	34.3748
nG	Glucosylated	0
nJ	Small high-mannose type	35.7009
nF	Fucosylation	17.4352
nFM	Fucosylation in high-mannose type	0.58328
nFL	Fucosylation in low-mannose type	28.625
nFH	Fucosylation in hybrid-type	19.1379
nFC	Fucosylation in complex-type	24.6632
nE	Complex fucosylation	0.32028
nEH	Complex fucosylation in hybrid-type	0.05338
nEC	Complex fucosylation in complex-type	0.6353
nT	Terminal HexNAc	9.13721
nTH	Terminal HexNAc in hybrid-type	2.42293
nTC	Terminal HexNAc in complex-type	18.0565
nQ	Terminal HexNAc (bisecting-size)	33.0965
nX	Terminal Hex in complex-type	0.78158
nS	Sialylation	0
nY	Neu5Gc	0
nS/N-2	Sialylation degree (S/N-2)	0
nP	Sulfate/phosphate	0
nPM	Sulfate/phosphate in mannose type	0
nPH	Sulfate/phosphate in hybrid type	0
nPC	Sulfate/phosphate in complex-type	0
nA	Acetylation	0
		AH34-1-10-1
Short	Class name	%
N1	1 HexNAc	0
N2	2 HexNAc	34.7555
N3	3 HexNAc	6.00304
N4	4 HexNAc	47.0607
N5	5 HexNAc	9.91798
N6	6 HexNAc	2.26277
N7+	7 HexNAc or larger	0
F	Fucosylation	65.0349
E	Complex fucosylation	4.52795
S	Sialylated	0
Y	Neu5Gc	0
S/N	Sialylation degree (S/N)	0
P	Sulfate or phosphate	0
A	Acetylated	0
nM	High-mannose type	16.3352
nL	Low-mannose type	18.4203
nH	Hybrid-type	6.00304
nC	Complex-type	59.2415
nO	Other	0
nU	Soluble (HexNAc 1)	0
nR	Large-N-glycans	10.185
nB	Biantennary-size	51.0134
nCS	Sialylated complex Nglycan	0
nN	Monoantennary	51.595
nG	Glucosylated	0
nJ	Small high-mannose type	30.6535
nF	Fucosylation	65.0349
nFM	Fucosylation in high-mannose type	1.19707
nFL	Fucosylation in low-mannose type	79.9252
nFH	Fucosylation in hybrid-type	59.935
nFC	Fucosylation in complex-type	78.5244
nE	Complex fucosylation	4.52795
nEH	Complex fucosylation in hybrid-type	4.84177
nEC	Complex fucosylation in complex-type	7.15259
nT	Terminal HexNAc	16.4492
nTH	Terminal HexNAc in hybrid-type	4.56292
nTC	Terminal HexNAc in complex-type	27.3041
nQ	Terminal HexNAc (bisecting-size)	2.68431
nX	Terminal Hex in complex-type	0.46751
nS	Sialylation	0
nY	Neu5Gc	0
nS/N-2	Sialylation degree (S/N-2)	0
nP	Sulfate/phosphate	0
nPM	Sulfate/phosphate in mannose type	0
nPH	Sulfate/phosphate in hybrid type	0
nPC	Sulfate/phosphate in complex-type	0
nA	Acetylation	0
		AH34-1-11-1
Short	Class name	%
N1	1 HexNAc	0
N2	2 HexNAc	51.1033
N3	3 HexNAc	3.35492
N4	4 HexNAc	26.062
N5	5 HexNAc	18.0619
N6	6 HexNAc	1.41801
N7+	7 HexNAc or larger	0
F	Fucosylation	49.9704
E	Complex fucosylation	6.90579
S	Sialylated	0
Y	Neu5Gc	0
S/N	Sialylation degree (S/N)	0
P	Sulfate or phosphate	0
A	Acetylated	0
nM	High-mannose type	37.6048
nL	Low-mannose type	13.4985
nH	Hybrid-type	3.35492
nC	Complex-type	45.5418
nO	Other	0
nU	Soluble (HexNAc 1)	0
nR	Large-N-glycans	18.9556
nB	Biantennary-size	29.1208
nCS	Sialylated complex Nglycan	0
nN	Monoantennary	34.8
nG	Glucosylated	0.62078
nJ	Small high-mannose type	24.7144
nF	Fucosylation	49.9704
nFM	Fucosylation in high-mannose type	0.73623
nFL	Fucosylation in low-mannose type	52.8339
nFH	Fucosylation in hybrid-type	53.1639
nFC	Fucosylation in complex-type	89.5401
nE	Complex fucosylation	6.90579
nEH	Complex fucosylation in hybrid-type	3.53008
nEC	Complex fucosylation in complex-type	14.9036
nT	Terminal HexNAc	16.9973
nTH	Terminal HexNAc in hybrid-type	2.33995
nTC	Terminal HexNAc in complex-type	37.1501
nQ	Terminal HexNAc (bisecting-size)	15.117
nX	Terminal Hex in complex-type	0.90329
nS	Sialylation	0
nY	Neu5Gc	0
nS/N-2	Sialylation degree (S/N-2)	0
nP	Sulfate/phosphate	0
nPM	Sulfate/phosphate in mannose type	0
nPH	Sulfate/phosphate in hybrid type	0
nPC	Sulfate/phosphate in complex-type	0
nA	Acetylation	0
		AH34-1-2-1
Short	Class name	%
N1	1 HexNAc	0
N2	2 HexNAc	69.9484
N3	3 HexNAc	4.22682
N4	4 HexNAc	17.2164
N5	5 HexNAc	6.25288
N6	6 HexNAc	2.07051
N7+	7 HexNAc or larger	0.28495
F	Fucosylation	44.2781
E	Complex fucosylation	4.2717
S	Sialylated	0
Y	Neu5Gc	0
S/N	Sialylation degree (S/N)	0
P	Sulfate or phosphate	0
A	Acetylated	0
nM	High-mannose type	44.2874
nL	Low-mannose type	25.661
nH	Hybrid-type	4.22682
nC	Complex-type	25.8248
nO	Other	0
nU	Soluble (HexNAc 1)	0
nR	Large-N-glycans	16.014
nB	Biantennary-size	36.231
nCS	Sialylated complex Nglycan	0
nN	Monoantennary	37.4494
nG	Glucosylated	0.93791
nJ	Small high-mannose type	19.9769
nF	Fucosylation	44.2781
nFM	Fucosylation in high-mannose type	1.18221
nFL	Fucosylation in low-mannose type	70.751
nFH	Fucosylation in hybrid-type	69.063
nFC	Fucosylation in complex-type	87.8226
nE	Complex fucosylation	4.2717
nEH	Complex fucosylation in hybrid-type	9.65681
nEC	Complex fucosylation in complex-type	14.9605
nT	Terminal HexNAc	9.22823
nTH	Terminal HexNAc in hybrid-type	2.20229
nTC	Terminal HexNAc in complex-type	35.3736
nQ	Terminal HexNAc (bisecting-size)	6.20957
nX	Terminal Hex in complex-type	0
nS	Sialylation	0
nY	Neu5Gc	0
nS/N-2	Sialylation degree (S/N-2)	0
nP	Sulfate/phosphate	0
nPM	Sulfate/phosphate in mannose type	0
nPH	Sulfate/phosphate in hybrid type	0
nPC	Sulfate/phosphate in complex-type	0
nA	Acetylation	0
		AH34-1-3-1
Short	Class name	%
N1	1 HexNAc	0
N2	2 HexNAc	69.066
N3	3 HexNAc	3.80115
N4	4 HexNAc	16.9967
N5	5 HexNAc	7.0341
N6	6 HexNAc	1.98049
N7+	7 HexNAc or larger	1.12161
F	Fucosylation	29.6325
E	Complex fucosylation	2.14231
S	Sialylated	0
Y	Neu5Gc	0
S/N	Sialylation degree (S/N)	0
P	Sulfate or phosphate	0
A	Acetylated	0
nM	High-mannose type	47.4512
nL	Low-mannose type	21.6148
nH	Hybrid-type	3.80115
nC	Complex-type	27.1329
nO	Other	0
nU	Soluble (HexNAc 1)	0
nR	Large-N-glycans	15.8011
nB	Biantennary-size	29.1671
nCS	Sialylated complex Nglycan	0
nN	Monoantennary	46.4955
nG	Glucosylated	0.48636
nJ	Small high-mannose type	24.3997
nF	Fucosylation	29.6325
nFM	Fucosylation in high-mannose type	0.25063
nFL	Fucosylation in low-mannose type	51.3975
nFH	Fucosylation in hybrid-type	47.8723
nFC	Fucosylation in complex-type	61.1231
nE	Complex fucosylation	2.14231
nEH	Complex fucosylation in hybrid-type	8.14368
nEC	Complex fucosylation in complex-type	6.75476
nT	Terminal HexNAc	10.7618
nTH	Terminal HexNAc in hybrid-type	1.82505
nTC	Terminal HexNAc in complex-type	39.4078
nQ	Terminal HexNAc (bisecting-size)	9.03081
nX	Terminal Hex in complex-type	1.16779
nS	Sialylation	0
nY	Neu5Gc	0
nS/N-2	Sialylation degree (S/N-2)	0
nP	Sulfate/phosphate	0
nPM	Sulfate/phosphate in mannose type	0
nPH	Sulfate/phosphate in hybrid type	0
nPC	Sulfate/phosphate in complex-type	0
nA	Acetylation	0
		AH34-1-4-1
Short	Class name	%
N1	1 HexNAc	0
N2	2 HexNAc	27.7562
N3	3 HexNAc	5.06779
N4	4 HexNAc	60.2826
N5	5 HexNAc	6.5947
N6	6 HexNAc	0.23181
N7+	7 HexNAc or larger	0.06685
F	Fucosylation	69.0688
E	Complex fucosylation	0.6143
S	Sialylated	0
Y	Neu5Gc	0
S/N	Sialylation degree (S/N)	0
P	Sulfate or phosphate	0
A	Acetylated	0
nM	High-mannose type	16.8939
nL	Low-mannose type	10.8623
nH	Hybrid-type	5.06779
nC	Complex-type	67.176
nO	Other	0
nU	Soluble (HexNAc 1)	0
nR	Large-N-glycans	5.03404
nB	Biantennary-size	42.7008
nCS	Sialylated complex Nglycan	0
nN	Monoantennary	45.714
nG	Glucosylated	0
nJ	Small high-mannose type	43.8808
nF	Fucosylation	69.0688
nFM	Fucosylation in high-mannose type	0.79855
nFL	Fucosylation in low-mannose type	69.7163
nFH	Fucosylation in hybrid-type	62.0426
nFC	Fucosylation in complex-type	86.6633
nE	Complex fucosylation	0.6143
nEH	Complex fucosylation in hybrid-type	0
nEC	Complex fucosylation in complex-type	0.91446
nT	Terminal HexNAc	25.6566
nTH	Terminal HexNAc in hybrid-type	2.84027
nTC	Terminal HexNAc in complex-type	37.9789
nQ	Terminal HexNAc (bisecting-size)	1.7841
nX	Terminal Hex in complex-type	0.65716
nS	Sialylation	0
nY	Neu5Gc	0
nS/N-2	Sialylation degree (S/N-2)	0
nP	Sulfate/phosphate	0
nPM	Sulfate/phosphate in mannose type	0
nPH	Sulfate/phosphate in hybrid type	0
nPC	Sulfate/phosphate in complex-type	0
nA	Acetylation	0
		AH34-1-5-1
Short	Class name	%
N1	1 HexNAc	0
N2	2 HexNAc	51.6967
N3	3 HexNAc	4.30702
N4	4 HexNAc	33.6828
N5	5 HexNAc	8.94475
N6	6 HexNAc	1.22574
N7+	7 HexNAc or larger	0.14301
F	Fucosylation	53.2368
E	Complex fucosylation	5.03606
S	Sialylated	0
Y	Neu5Gc	0
S/N	Sialylation degree (S/N)	0
P	Sulfate or phosphate	0
A	Acetylated	0
nM	High-mannose type	33.4629
nL	Low-mannose type	18.2338
nH	Hybrid-type	4.30702
nC	Complex-type	43.9963
nO	Other	0
nU	Soluble (HexNAc 1)	0
nR	Large-N-glycans	15.5415
nB	Biantennary-size	58.5186
nCS	Sialylated complex Nglycan	0
nN	Monoantennary	36.6796
nG	Glucosylated	1.06171
nJ	Small high-mannose type	18.348
nF	Fucosylation	53.2368
nFM	Fucosylation in high-mannose type	1.26026
nFL	Fucosylation in low-mannose type	74.9987
nFH	Fucosylation in hybrid-type	58.7157
nFC	Fucosylation in complex-type	83.2139
nE	Complex fucosylation	5.03606
nEH	Complex fucosylation in hybrid-type	5.72583
nEC	Complex fucosylation in complex-type	10.886
nT	Terminal HexNAc	8.10798
nTH	Terminal HexNAc in hybrid-type	3.16359
nTC	Terminal HexNAc in complex-type	18.1191
nQ	Terminal HexNAc (bisecting-size)	5.56985
nX	Terminal Hex in complex-type	0
nS	Sialylation	0
nY	Neu5Gc	0
nS/N-2	Sialylation degree (S/N-2)	0
nP	Sulfate/phosphate	0
nPM	Sulfate/phosphate in mannose type	0
nPH	Sulfate/phosphate in hybrid type	0
nPC	Sulfate/phosphate in complex-type	0
nA	Acetylation	0
		AH34-1-6-1
Short	Class name	%
N1	1 HexNAc	0
N2	2 HexNAc	76.7814
N3	3 HexNAc	3.91504
N4	4 HexNAc	16.2953
N5	5 HexNAc	2.8383
N6	6 HexNAc	0.17
N7+	7 HexNAc or larger	0
F	Fucosylation	50.9626
E	Complex fucosylation	0.69849
S	Sialylated	0
Y	Neu5Gc	0
S/N	Sialylation degree (S/N)	0
P	Sulfate or phosphate	0
A	Acetylated	0
nM	High-mannose type	35.1707
nL	Low-mannose type	41.6107
nH	Hybrid-type	3.91504
nC	Complex-type	19.3036
nO	Other	0
nU	Soluble (HexNAc 1)	0
nR	Large-N-glycans	9.33806
nB	Biantennary-size	54.0612
nCS	Sialylated complex Nglycan	0
nN	Monoantennary	54.7599
nG	Glucosylated	0
nJ	Small high-mannose type	22.9927
nF	Fucosylation	50.9626
nFM	Fucosylation in high-mannose type	0.44267
nFL	Fucosylation in low-mannose type	83.8554
nFH	Fucosylation in hybrid-type	64.1288
nFC	Fucosylation in complex-type	69.4347
nE	Complex fucosylation	0.69849
nEH	Complex fucosylation in hybrid-type	4.46029
nEC	Complex fucosylation in complex-type	2.71383
nT	Terminal HexNAc	3.57929
nTH	Terminal HexNAc in hybrid-type	4.67269
nTC	Terminal HexNAc in complex-type	17.5944
nQ	Terminal HexNAc (bisecting-size)	2.34528
nX	Terminal Hex in complex-type	0.86153
nS	Sialylation	0
nY	Neu5Gc	0
nS/N-2	Sialylation degree (S/N-2)	0
nP	Sulfate/phosphate	0
nPM	Sulfate/phosphate in mannose type	0
nPH	Sulfate/phosphate in hybrid type	0
nPC	Sulfate/phosphate in complex-type	0
nA	Acetylation	0
		AH33-31-10-1
Short	Class name	%
N1	1 HexNAc	0
N2	2 HexNAc	65.6518
N3	3 HexNAc	7.7562
N4	4 HexNAc	20.8234
N5	5 HexNAc	4.95271
N6	6 HexNAc	0.76003
N7+	7 HexNAc or larger	0.05579
F	Fucosylation	53.0101
E	Complex fucosylation	3.28736
S	Sialylated	0
Y	Neu5Gc	0
S/N	Sialylation degree (S/N)	0
P	Sulfate or phosphate	0
A	Acetylated	0
nM	High-mannose type	33.1614
nL	Low-mannose type	32.4904
nH	Hybrid-type	7.7562
nC	Complex-type	26.592
nO	Other	0
nU	Soluble (HexNAc 1)	0
nR	Large-N-glycans	8.56399
nB	Biantennary-size	36.7406
nCS	Sialylated complex Nglycan	0
nN	Monoantennary	50.0496
nG	Glucosylated	0.25718
nJ	Small high-mannose type	31.9114
nF	Fucosylation	53.0101
nFM	Fucosylation in high-mannose type	1.44165
nFL	Fucosylation in low-mannose type	78.072
nFH	Fucosylation in hybrid-type	68.85
nFC	Fucosylation in complex-type	82.0771
nE	Complex fucosylation	3.28736
nEH	Complex fucosylation in hybrid-type	7.72938
nEC	Complex fucosylation in complex-type	10.1078
nT	Terminal HexNAc	9.59918
nTH	Terminal HexNAc in hybrid-type	4.86139
nTC	Terminal HexNAc in complex-type	34.6801
nQ	Terminal HexNAc (bisecting-size)	2.86057
nX	Terminal Hex in complex-type	0.64143
nS	Sialylation	0
nY	Neu5Gc	0
nS/N-2	Sialylation degree (S/N-2)	0
nP	Sulfate/phosphate	0
nPM	Sulfate/phosphate in mannose type	0
nPH	Sulfate/phosphate in hybrid type	0
nPC	Sulfate/phosphate in complex-type	0
nA	Acetylation	0
		AH34-1-7-1
Short	Class name	%
N1	1 HexNAc	0
N2	2 HexNAc	51.8139
N3	3 HexNAc	4.08392
N4	4 HexNAc	35.1355
N5	5 HexNAc	7.30729
N6	6 HexNAc	1.51132
N7+	7 HexNAc or larger	0.14816
F	Fucosylation	59.6958
E	Complex fucosylation	6.32051
S	Sialylated	0
Y	Neu5Gc	0
S/N	Sialylation degree (S/N)	0
P	Sulfate or phosphate	0
A	Acetylated	0
nM	High-mannose type	32.5148
nL	Low-mannose type	19.299
nH	Hybrid-type	4.08392
nC	Complex-type	44.1022
nO	Other	0
nU	Soluble (HexNAc 1)	0
nR	Large-N-glycans	9.68011
nB	Biantennary-size	30.3753
nCS	Sialylated complex Nglycan	0
nN	Monoantennary	51.4342
nG	Glucosylated	0.59073
nJ	Small high-mannose type	22.5309
nF	Fucosylation	59.6958
nFM	Fucosylation in high-mannose type	1.58634
nFL	Fucosylation in low-mannose type	78.6014
nFH	Fucosylation in hybrid-type	72.2827
nFC	Fucosylation in complex-type	93.099
nE	Complex fucosylation	6.32051
nEH	Complex fucosylation in hybrid-type	6.75754
nEC	Complex fucosylation in complex-type	13.7058
nT	Terminal HexNAc	15.8015
nTH	Terminal HexNAc in hybrid-type	3.8029
nTC	Terminal HexNAc in complex-type	35.4772
nQ	Terminal HexNAc (bisecting-size)	3.7667
nX	Terminal Hex in complex-type	0
nS	Sialylation	0
nY	Neu5Gc	0
nS/N-2	Sialylation degree (S/N-2)	0
nP	Sulfate/phosphate	0
nPM	Sulfate/phosphate in mannose type	0
nPH	Sulfate/phosphate in hybrid type	0
nPC	Sulfate/phosphate in complex-type	0
nA	Acetylation	0
		AH34-1-8-1
Short	Class name	%
N1	1 HexNAc	0
N2	2 HexNAc	61.6878
N3	3 HexNAc	6.57982
N4	4 HexNAc	18.7836
N5	5 HexNAc	8.48818
N6	6 HexNAc	1.88103
N7+	7 HexNAc or larger	2.57959
F	Fucosylation	53.7232
E	Complex fucosylation	12.1178
S	Sialylated	0
Y	Neu5Gc	0
S/N	Sialylation degree (S/N)	0
P	Sulfate or phosphate	0
A	Acetylated	0
nM	High-mannose type	33.6537
nL	Low-mannose type	28.0341
nH	Hybrid-type	6.57982
nC	Complex-type	31.7324
nO	Other	0
nU	Soluble (HexNAc 1)	0
nR	Large-N-glycans	29.0626
nB	Biantennary-size	39.7273
nCS	Sialylated complex Nglycan	0
nN	Monoantennary	26.9738
nG	Glucosylated	0
nJ	Small high-mannose type	35.505
nF	Fucosylation	53.7232
nFM	Fucosylation in high-mannose type	1.21213
nFL	Fucosylation in low-mannose type	77.3212
nFH	Fucosylation in hybrid-type	78.1576
nFC	Fucosylation in complex-type	83.4995
nE	Complex fucosylation	12.1178
nEH	Complex fucosylation in hybrid-type	27.0299
nEC	Complex fucosylation in complex-type	32.5827
nT	Terminal HexNAc	6.50516
nTH	Terminal HexNAc in hybrid-type	1.99167
nTC	Terminal HexNAc in complex-type	20.0871
nQ	Terminal HexNAc (bisecting-size)	15.3558
nX	Terminal Hex in complex-type	0
nS	Sialylation	0
nY	Neu5Gc	0
nS/N-2	Sialylation degree (S/N-2)	0
nP	Sulfate/phosphate	0
nPM	Sulfate/phosphate in mannose type	0
nPH	Sulfate/phosphate in hybrid type	0
nPC	Sulfate/phosphate in complex-type	0
nA	Acetylation	0
		AH34-1-9-1
Short	Class name	%
N1	1 HexNAc	0
N2	2 HexNAc	58.3614
N3	3 HexNAc	6.03871
N4	4 HexNAc	26.9403
N5	5 HexNAc	7.63821
N6	6 HexNAc	0.78074
N7+	7 HexNAc or larger	0.24062
F	Fucosylation	61.6763
E	Complex fucosylation	6.20515
S	Sialylated	0
Y	Neu5Gc	0
S/N	Sialylation degree (S/N)	0
P	Sulfate or phosphate	0
A	Acetylated	0
nM	High-mannose type	28.002
nL	Low-mannose type	30.3594
nH	Hybrid-type	6.03871
nC	Complex-type	35.5999
nO	Other	0
nU	Soluble (HexNAc 1)	0
nR	Large-N-glycans	12.2366
nB	Biantennary-size	42.4973
nCS	Sialylated complex Nglycan	0
nN	Monoantennary	45.6891
nG	Glucosylated	0
nJ	Small high-mannose type	33.2892
nF	Fucosylation	61.6763
nFM	Fucosylation in high-mannose type	0.58281
nFL	Fucosylation in low-mannose type	84.1256
nFH	Fucosylation in hybrid-type	76.9597
nFC	Fucosylation in complex-type	87.9939
nE	Complex fucosylation	6.20515
nEH	Complex fucosylation in hybrid-type	13.7735
nEC	Complex fucosylation in complex-type	15.0939
nT	Terminal HexNAc	10.7677
nTH	Terminal HexNAc in hybrid-type	3.6238
nTC	Terminal HexNAc in complex-type	29.6317
nQ	Terminal HexNAc (bisecting-size)	3.56185
nX	Terminal Hex in complex-type	0.36986
nS	Sialylation	0
nY	Neu5Gc	0
nS/N-2	Sialylation degree (S/N-2)	0
nP	Sulfate/phosphate	0
nPM	Sulfate/phosphate in mannose type	0
nPH	Sulfate/phosphate in hybrid type	0
nPC	Sulfate/phosphate in complex-type	0
nA	Acetylation	0
		AH34-14-1-1
Short	Class name	%
N1	1 HexNAc	0
N2	2 HexNAc	42.0187
N3	3 HexNAc	7.1604
N4	4 HexNAc	39.328
N5	5 HexNAc	8.63426
N6	6 HexNAc	2.14997
N7+	7 HexNAc or larger	0.70877
F	Fucosylation	62.1713
E	Complex fucosylation	3.61995
S	Sialylated	0
Y	Neu5Gc	0
S/N	Sialylation degree (S/N)	0
P	Sulfate or phosphate	0
A	Acetylated	0
nM	High-mannose type	19.4408
nL	Low-mannose type	22.5779
nH	Hybrid-type	7.1604
nC	Complex-type	50.821
nO	Other	0
nU	Soluble (HexNAc 1)	0
nR	Large-N-glycans	11.1894
nB	Biantennary-size	50.5546
nCS	Sialylated complex Nglycan	0
nN	Monoantennary	48.8912
nG	Glucosylated	0
nJ	Small high-mannose type	35.5059
nF	Fucosylation	62.1713
nFM	Fucosylation in high-mannose type	0.60946
nFL	Fucosylation in low-mannose type	76.3714
nFH	Fucosylation in hybrid-type	63.342
nFC	Fucosylation in complex-type	79.2473
nE	Complex fucosylation	3.61995
nEH	Complex fucosylation in hybrid-type	3.38651
nEC	Complex fucosylation in complex-type	6.6458
nT	Terminal HexNAc	13.7568
nTH	Terminal HexNAc in hybrid-type	9.09364
nTC	Terminal HexNAc in complex-type	25.7878
nQ	Terminal HexNAc (bisecting-size)	3.86666
nX	Terminal Hex in complex-type	0.2608
nS	Sialylation	0
nY	Neu5Gc	0
nS/N-2	Sialylation degree (S/N-2)	0
nP	Sulfate/phosphate	0
nPM	Sulfate/phosphate in mannose type	0
nPH	Sulfate/phosphate in hybrid type	0
nPC	Sulfate/phosphate in complex-type	0
nA	Acetylation	0
		AH34-14-10-1
Short	Class name	%
N1	1 HexNAc	0
N2	2 HexNAc	55.9357
N3	3 HexNAc	6.75495
N4	4 HexNAc	29.7704
N5	5 HexNAc	7.0201
N6	6 HexNAc	0.51887
N7+	7 HexNAc or larger	0
F	Fucosylation	55.3535
E	Complex fucosylation	2.00851
S	Sialylated	0
Y	Neu5Gc	0
S/N	Sialylation degree (S/N)	0
P	Sulfate or phosphate	0
A	Acetylated	0
nM	High-mannose type	29.364
nL	Low-mannose type	26.5716
nH	Hybrid-type	6.75495
nC	Complex-type	37.3094
nO	Other	0
nU	Soluble (HexNAc 1)	0
nR	Large-N-glycans	8.07425
nB	Biantennary-size	51.0605
nCS	Sialylated complex Nglycan	0
nN	Monoantennary	48.7678
nG	Glucosylated	0
nJ	Small high-mannose type	34.1132
nF	Fucosylation	55.3535
nFM	Fucosylation in high-mannose type	0.80727
nFL	Fucosylation in low-mannose type	70.1503
nFH	Fucosylation in hybrid-type	64.6742
nFC	Fucosylation in complex-type	86.0579
nE	Complex fucosylation	2.00851
nEH	Complex fucosylation in hybrid-type	6.27765
nEC	Complex fucosylation in complex-type	4.24681
nT	Terminal HexNAc	10.7978
nTH	Terminal HexNAc in hybrid-type	2.84639
nTC	Terminal HexNAc in complex-type	28.4258
nQ	Terminal HexNAc (bisecting-size)	3.78622
nX	Terminal Hex in complex-type	0.24131
nS	Sialylation	0
nY	Neu5Gc	0
nS/N-2	Sialylation degree (S/N-2)	0
nP	Sulfate/phosphate	0
nPM	Sulfate/phosphate in mannose type	0
nPH	Sulfate/phosphate in hybrid type	0
nPC	Sulfate/phosphate in complex-type	0
nA	Acetylation	0
		AH34-14-11-1
Short	Class name	%
N1	1 HexNAc	0
N2	2 HexNAc	61.807
N3	3 HexNAc	4.7557
N4	4 HexNAc	21.0389
N5	5 HexNAc	11.6813
N6	6 HexNAc	0.66527
N7+	7 HexNAc or larger	0.05179
F	Fucosylation	38.1709
E	Complex fucosylation	3.70328
S	Sialylated	0
Y	Neu5Gc	0
S/N	Sialylation degree (S/N)	0
P	Sulfate or phosphate	0
A	Acetylated	0
nM	High-mannose type	47.7843
nL	Low-mannose type	14.0227
nH	Hybrid-type	4.7557
nC	Complex-type	33.362
nO	Other	0.07527
nU	Soluble (HexNAc 1)	0
nR	Large-N-glycans	10.0195
nB	Biantennary-size	27.8867
nCS	Sialylated complex Nglycan	0
nN	Monoantennary	34.9559
nG	Glucosylated	0.40249
nJ	Small high-mannose type	24.3124
nF	Fucosylation	38.1709
nFM	Fucosylation in high-mannose type	0.67005
nFL	Fucosylation in low-mannose type	48.9283
nFH	Fucosylation in hybrid-type	53.5306
nFC	Fucosylation in complex-type	85.0328
nE	Complex fucosylation	3.70328
nEH	Complex fucosylation in hybrid-type	10.0758
nEC	Complex fucosylation in complex-type	9.66402
nT	Terminal HexNAc	15.126
nTH	Terminal HexNAc in hybrid-type	1.49372
nTC	Terminal HexNAc in complex-type	44.9004
nQ	Terminal HexNAc (bisecting-size)	7.67013
nX	Terminal Hex in complex-type	0.59487
nS	Sialylation	0
nY	Neu5Gc	0
nS/N-2	Sialylation degree (S/N-2)	0
nP	Sulfate/phosphate	0
nPM	Sulfate/phosphate in mannose type	0
nPH	Sulfate/phosphate in hybrid type	0
nPC	Sulfate/phosphate in complex-type	0
nA	Acetylation	0
		AH34-14-2-1
Short	Class name	%
N1	1 HexNAc	0
N2	2 HexNAc	64.1029
N3	3 HexNAc	6.75653
N4	4 HexNAc	19.7412
N5	5 HexNAc	6.65441
N6	6 HexNAc	2.44577
N7+	7 HexNAc or larger	0.29918
F	Fucosylation	48.9433
E	Complex fucosylation	8.985
S	Sialylated	0
Y	Neu5Gc	0
S/N	Sialylation degree (S/N)	0
P	Sulfate or phosphate	0
A	Acetylated	0
nM	High-mannose type	39.1591
nL	Low-mannose type	24.9438
nH	Hybrid-type	6.75653
nC	Complex-type	29.1406
nO	Other	0
nU	Soluble (HexNAc 1)	0
nR	Large-N-glycans	20.4011
nB	Biantennary-size	29.8532
nCS	Sialylated complex Nglycan	0
nN	Monoantennary	50.9831
nG	Glucosylated	0.40312
nJ	Small high-mannose type	26.586
nF	Fucosylation	48.9433
nFM	Fucosylation in high-mannose type	0.53251
nFL	Fucosylation in low-mannose type	69.7697
nFH	Fucosylation in hybrid-type	72.4563
nFC	Fucosylation in complex-type	90.719
nE	Complex fucosylation	8.985
nEH	Complex fucosylation in hybrid-type	11.8887
nEC	Complex fucosylation in complex-type	28.0768
nT	Terminal HexNAc	10.3148
nTH	Terminal HexNAc in hybrid-type	2.3829
nTC	Terminal HexNAc in complex-type	34.844
nQ	Terminal HexNAc (bisecting-size)	6.88102
nX	Terminal Hex in complex-type	0.27288
nS	Sialylation	0
nY	Neu5Gc	0
nS/N-2	Sialylation degree (S/N-2)	0
nP	Sulfate/phosphate	0
nPM	Sulfate/phosphate in mannose type	0
nPH	Sulfate/phosphate in hybrid type	0
nPC	Sulfate/phosphate in complex-type	0
nA	Acetylation	0
		AH34-14-3-1
Short	Class name	%
N1	1 HexNAc	0
N2	2 HexNAc	83.5101
N3	3 HexNAc	4.57607
N4	4 HexNAc	9.73571
N5	5 HexNAc	2.09231
N6	6 HexNAc	0.08584
N7+	7 HexNAc or larger	0
F	Fucosylation	33.0006
E	Complex fucosylation	1.72128
S	Sialylated	0
Y	Neu5Gc	0
S/N	Sialylation degree (S/N)	0
P	Sulfate or phosphate	0
A	Acetylated	0
nM	High-mannose type	56.6646
nL	Low-mannose type	26.8455
nH	Hybrid-type	4.57607
nC	Complex-type	11.9139
nO	Other	0
nU	Soluble (HexNAc 1)	0
nR	Large-N-glycans	3.96158
nB	Biantennary-size	38.561
nCS	Sialylated complex Nglycan	0
nN	Monoantennary	56.3982
nG	Glucosylated	0.15956
nJ	Small high-mannose type	14.7596
nF	Fucosylation	33.0006
nFM	Fucosylation in high-mannose type	0.72117
nFL	Fucosylation in low-mannose type	71.0756
nFH	Fucosylation in hybrid-type	75.5199
nFC	Fucosylation in complex-type	84.4019
nE	Complex fucosylation	1.72128
nEH	Complex fucosylation in hybrid-type	15.131
nEC	Complex fucosylation in complex-type	8.63598
nT	Terminal HexNAc	5.24487
nTH	Terminal HexNAc in hybrid-type	7.05278
nTC	Terminal HexNAc in complex-type	41.3143
nQ	Terminal HexNAc (bisecting-size)	2.61671
nX	Terminal Hex in complex-type	0.54665
nS	Sialylation	0
nY	Neu5Gc	0
nS/N-2	Sialylation degree (S/N-2)	0
nP	Sulfate/phosphate	0
nPM	Sulfate/phosphate in mannose type	0
nPH	Sulfate/phosphate in hybrid type	0
nPC	Sulfate/phosphate in complex-type	0
nA	Acetylation	0
		AH34-14-4-1
Short	Class name	%
N1	1 HexNAc	0
N2	2 HexNAc	66.9918
N3	3 HexNAc	5.5554
N4	4 HexNAc	19.3867
N5	5 HexNAc	7.05463
N6	6 HexNAc	0.91965
N7+	7 HexNAc or larger	0.09186
F	Fucosylation	52.9475
E	Complex fucosylation	1.71262
S	Sialylated	0
Y	Neu5Gc	0
S/N	Sialylation degree (S/N)	0
P	Sulfate or phosphate	0
A	Acetylated	0
nM	High-mannose type	33.7789
nL	Low-mannose type	33.2128
nH	Hybrid-type	5.5554
nC	Complex-type	27.4529
nO	Other	0
nU	Soluble (HexNAc 1)	0
nR	Large-N-glycans	7.8611
nB	Biantennary-size	31.4904
nCS	Sialylated complex Nglycan	0
nN	Monoantennary	48.2609
nG	Glucosylated	0.54176
nJ	Small high-mannose type	21.3575
nF	Fucosylation	52.9475
nFM	Fucosylation in high-mannose type	1.11775
nFL	Fucosylation in low-mannose type	77.4605
nFH	Fucosylation in hybrid-type	68.1981
nFC	Fucosylation in complex-type	83.9783
nE	Complex fucosylation	1.71262
nEH	Complex fucosylation in hybrid-type	4.96055
nEC	Complex fucosylation in complex-type	5.23458
nT	Terminal HexNAc	13.0131
nTH	Terminal HexNAc in hybrid-type	4.48449
nTC	Terminal HexNAc in complex-type	46.4942
nQ	Terminal HexNAc (bisecting-size)	4.43124
nX	Terminal Hex in complex-type	0.30409
nS	Sialylation	0
nY	Neu5Gc	0
nS/N-2	Sialylation degree (S/N-2)	0
nP	Sulfate/phosphate	0
nPM	Sulfate/phosphate in mannose type	0
nPH	Sulfate/phosphate in hybrid type	0
nPC	Sulfate/phosphate in complex-type	0
nA	Acetylation	0
		AH34-14-5-1
Short	Class name	%
N1	1 HexNAc	0
N2	2 HexNAc	66.3765
N3	3 HexNAc	4.78355
N4	4 HexNAc	22.4219
N5	5 HexNAc	5.40766
N6	6 HexNAc	0.73283
N7+	7 HexNAc or larger	0.27759
F	Fucosylation	49.0293
E	Complex fucosylation	3.1397
S	Sialylated	0
Y	Neu5Gc	0
S/N	Sialylation degree (S/N)	0
P	Sulfate or phosphate	0
A	Acetylated	0
nM	High-mannose type	39.3524
nL	Low-mannose type	27.024
nH	Hybrid-type	4.78355
nC	Complex-type	28.84
nO	Other	0
nU	Soluble (HexNAc 1)	0
nR	Large-N-glycans	7.54516
nB	Biantennary-size	30.7774
nCS	Sialylated complex Nglycan	0
nN	Monoantennary	42.9565
nG	Glucosylated	0.59695
nJ	Small high-mannose type	23.4116
nF	Fucosylation	49.0293
nFM	Fucosylation in high-mannose type	0.66953
nFL	Fucosylation in low-mannose type	73.3699
nFH	Fucosylation in hybrid-type	69.1904
nFC	Fucosylation in complex-type	88.8648
nE	Complex fucosylation	3.1397
nEH	Complex fucosylation in hybrid-type	13.1141
nEC	Complex fucosylation in complex-type	8.71144
nT	Terminal HexNAc	12.2271
nTH	Terminal HexNAc in hybrid-type	3.98661
nTC	Terminal HexNAc in complex-type	41.7351
nQ	Terminal HexNAc (bisecting-size)	4.35827
nX	Terminal Hex in complex-type	0.28951
nS	Sialylation	0
nY	Neu5Gc	0
nS/N-2	Sialylation degree (S/N-2)	0
nP	Sulfate/phosphate	0
nPM	Sulfate/phosphate in mannose type	0
nPH	Sulfate/phosphate in hybrid type	0
nPC	Sulfate/phosphate in complex-type	0
nA	Acetylation	0
		AH33-31-11-1
Short	Class name	%
N1	1 HexNAc	0
N2	2 HexNAc	58.0905
N3	3 HexNAc	4.47
N4	4 HexNAc	20.8937
N5	5 HexNAc	15.3746
N6	6 HexNAc	1.09248
N7+	7 HexNAc or larger	0.07863
F	Fucosylation	44.6522
E	Complex fucosylation	5.91432
S	Sialylated	0
Y	Neu5Gc	0
S/N	Sialylation degree (S/N)	0
P	Sulfate or phosphate	0
A	Acetylated	0
nM	High-mannose type	38.7737
nL	Low-mannose type	19.3169
nH	Hybrid-type	4.47
nC	Complex-type	37.378
nO	Other	0.06146
nU	Soluble (HexNAc 1)	0
nR	Large-N-glycans	15.8916
nB	Biantennary-size	24.2244
nCS	Sialylated complex Nglycan	0
nN	Monoantennary	40.8119
nG	Glucosylated	0.51835
nJ	Small high-mannose type	24.3989
nF	Fucosylation	44.6522
nFM	Fucosylation in high-mannose type	0.95896
nFL	Fucosylation in low-mannose type	50.264
nFH	Fucosylation in hybrid-type	53.2305
nFC	Fucosylation in complex-type	85.9599
nE	Complex fucosylation	5.91432
nEH	Complex fucosylation in hybrid-type	6.78892
nEC	Complex fucosylation in complex-type	15.0111
nT	Terminal HexNAc	17.4139
nTH	Terminal HexNAc in hybrid-type	3.98456
nTC	Terminal HexNAc in complex-type	45.9478
nQ	Terminal HexNAc (bisecting-size)	12.4355
nX	Terminal Hex in complex-type	0.77651
nS	Sialylation	0
nY	Neu5Gc	0
nS/N-2	Sialylation degree (S/N-2)	0
nP	Sulfate/phosphate	0
nPM	Sulfate/phosphate in mannose type	0
nPH	Sulfate/phosphate in hybrid type	0
nPC	Sulfate/phosphate in complex-type	0
nA	Acetylation	0
		AH34-14-6-1
Short	Class name	%
N1	1 HexNAc	0
N2	2 HexNAc	38.8216
N3	3 HexNAc	6.87391
N4	4 HexNAc	43.5791
N5	5 HexNAc	9.76452
N6	6 HexNAc	0.9609
N7+	7 HexNAc or larger	0
F	Fucosylation	61.8138
E	Complex fucosylation	5.34202
S	Sialylated	0
Y	Neu5Gc	0
S/N	Sialylation degree (S/N)	0
P	Sulfate or phosphate	0
A	Acetylated	0
nM	High-mannose type	23.6403
nL	Low-mannose type	15.1813
nH	Hybrid-type	6.87391
nC	Complex-type	54.3045
nO	Other	0
nU	Soluble (HexNAc 1)	0
nR	Large-N-glycans	12.7349
nB	Biantennary-size	53.0692
nCS	Sialylated complex Nglycan	0
nN	Monoantennary	48.4222
nG	Glucosylated	0.61292
nJ	Small high-mannose type	33.8607
nF	Fucosylation	61.8138
nFM	Fucosylation in high-mannose type	0.7705
nFL	Fucosylation in low-mannose type	73.1811
nFH	Fucosylation in hybrid-type	66.5512
nFC	Fucosylation in complex-type	84.6102
nE	Complex fucosylation	5.34202
nEH	Complex fucosylation in hybrid-type	6.96589
nEC	Complex fucosylation in complex-type	8.9554
nT	Terminal HexNAc	11.4499
nTH	Terminal HexNAc in hybrid-type	5.25403
nTC	Terminal HexNAc in complex-type	20.4196
nQ	Terminal HexNAc (bisecting-size)	4.8605
nX	Terminal Hex in complex-type	0.41186
nS	Sialylation	0
nY	Neu5Gc	0
nS/N-2	Sialylation degree (S/N-2)	0
nP	Sulfate/phosphate	0
nPM	Sulfate/phosphate in mannose type	0
nPH	Sulfate/phosphate in hybrid type	0
nPC	Sulfate/phosphate in complex-type	0
nA	Acetylation	0
		AH34-14-7-1
Short	Class name	%
N1	1 HexNAc	0
N2	2 HexNAc	76.0101
N3	3 HexNAc	5.77044
N4	4 HexNAc	10.2522
N5	5 HexNAc	5.21996
N6	6 HexNAc	2.74732
N7+	7 HexNAc or larger	0
F	Fucosylation	51.1683
E	Complex fucosylation	2.38935
S	Sialylated	0
Y	Neu5Gc	0
S/N	Sialylation degree (S/N)	0
P	Sulfate or phosphate	0
A	Acetylated	0
nM	High-mannose type	35.4158
nL	Low-mannose type	40.5943
nH	Hybrid-type	5.77044
nC	Complex-type	18.2195
nO	Other	0
nU	Soluble (HexNAc 1)	0
nR	Large-N-glycans	13.6022
nB	Biantennary-size	23.4379
nCS	Sialylated complex Nglycan	0
nN	Monoantennary	50.7148
nG	Glucosylated	0.37019
nJ	Small high-mannose type	17.4441
nF	Fucosylation	51.1683
nFM	Fucosylation in high-mannose type	0.76858
nFL	Fucosylation in low-mannose type	76.7084
nFH	Fucosylation in hybrid-type	76.274
nFC	Fucosylation in complex-type	84.2807
nE	Complex fucosylation	2.38935
nEH	Complex fucosylation in hybrid-type	7.38828
nEC	Complex fucosylation in complex-type	10.7742
nT	Terminal HexNAc	9.07812
nTH	Terminal HexNAc in hybrid-type	4.02431
nTC	Terminal HexNAc in complex-type	48.5518
nQ	Terminal HexNAc (bisecting-size)	7.00474
nX	Terminal Hex in complex-type	0.1972
nS	Sialylation	0
nY	Neu5Gc	0
nS/N-2	Sialylation degree (S/N-2)	0
nP	Sulfate/phosphate	0
nPM	Sulfate/phosphate in mannose type	0
nPH	Sulfate/phosphate in hybrid type	0
nPC	Sulfate/phosphate in complex-type	0
nA	Acetylation	0
		AH34-14-8-1
Short	Class name	%
N1	1 HexNAc	0
N2	2 HexNAc	61.779
N3	3 HexNAc	5.76443
N4	4 HexNAc	27.1341
N5	5 HexNAc	5.02785
N6	6 HexNAc	0.2946
N7+	7 HexNAc or larger	0
F	Fucosylation	48.2116
E	Complex fucosylation	3.25301
S	Sialylated	0
Y	Neu5Gc	0
S/N	Sialylation degree (S/N)	0
P	Sulfate or phosphate	0
A	Acetylated	0
nM	High-mannose type	40.8687
nL	Low-mannose type	20.9104
nH	Hybrid-type	5.76443
nC	Complex-type	32.4566
nO	Other	0
nU	Soluble (HexNAc 1)	0
nR	Large-N-glycans	4.62838
nB	Biantennary-size	34.273
nCS	Sialylated complex Nglycan	0
nN	Monoantennary	48.9709
nG	Glucosylated	0.20756
nJ	Small high-mannose type	30.0675
nF	Fucosylation	48.2116
nFM	Fucosylation in high-mannose type	0.89429
nFL	Fucosylation in low-mannose type	72.2938
nFH	Fucosylation in hybrid-type	72.6103
nFC	Fucosylation in complex-type	87.9443
nE	Complex fucosylation	3.25301
nEH	Complex fucosylation in hybrid-type	17.4353
nEC	Complex fucosylation in complex-type	6.92607
nT	Terminal HexNAc	14.2467
nTH	Terminal HexNAc in hybrid-type	2.69269
nTC	Terminal HexNAc in complex-type	43.4165
nQ	Terminal HexNAc (bisecting-size)	2.54936
nX	Terminal Hex in complex-type	0.4401
nS	Sialylation	0
nY	Neu5Gc	0
nS/N-2	Sialylation degree (S/N-2)	0
nP	Sulfate/phosphate	0
nPM	Sulfate/phosphate in mannose type	0
nPH	Sulfate/phosphate in hybrid type	0
nPC	Sulfate/phosphate in complex-type	0
nA	Acetylation	0
		AH34-14-9-1
Short	Class name	%
N1	1 HexNAc	0
N2	2 HexNAc	58.8674
N3	3 HexNAc	4.7627
N4	4 HexNAc	28.9321
N5	5 HexNAc	6.73725
N6	6 HexNAc	0.5568
N7+	7 HexNAc or larger	0.14373
F	Fucosylation	55.0808
E	Complex fucosylation	1.04911
S	Sialylated	0
Y	Neu5Gc	0
S/N	Sialylation degree (S/N)	0
P	Sulfate or phosphate	0
A	Acetylated	0
nM	High-mannose type	35.4737
nL	Low-mannose type	23.3937
nH	Hybrid-type	4.7627
nC	Complex-type	36.3699
nO	Other	0
nU	Soluble (HexNAc 1)	0
nR	Large-N-glycans	5.52886
nB	Biantennary-size	25.7282
nCS	Sialylated complex Nglycan	0
nN	Monoantennary	50.6765
nG	Glucosylated	0.27977
nJ	Small high-mannose type	20.0564
nF	Fucosylation	55.0808
nFM	Fucosylation in high-mannose type	1.01517
nFL	Fucosylation in low-mannose type	77.4058
nFH	Fucosylation in hybrid-type	70.8884
nFC	Fucosylation in complex-type	91.3842
nE	Complex fucosylation	1.04911
nEH	Complex fucosylation in hybrid-type	4.50064
nEC	Complex fucosylation in complex-type	2.29519
nT	Terminal HexNAc	18.7205
nTH	Terminal HexNAc in hybrid-type	4.4024
nTC	Terminal HexNAc in complex-type	50.8961
nQ	Terminal HexNAc (bisecting-size)	2.77923
nX	Terminal Hex in complex-type	0.11412
nS	Sialylation	0
nY	Neu5Gc	0
nS/N-2	Sialylation degree (S/N-2)	0
nP	Sulfate/phosphate	0
nPM	Sulfate/phosphate in mannose type	0
nPH	Sulfate/phosphate in hybrid type	0
nPC	Sulfate/phosphate in complex-type	0
nA	Acetylation	0
		AH34-6-1-1
Short	Class name	%
N1	1 HexNAc	0
N2	2 HexNAc	65.8773
N3	3 HexNAc	6.83564
N4	4 HexNAc	22.0185
N5	5 HexNAc	4.76045
N6	6 HexNAc	0.48998
N7+	7 HexNAc or larger	0.01806
F	Fucosylation	42.9365
E	Complex fucosylation	1.76443
S	Sialylated	0
Y	Neu5Gc	0
S/N	Sialylation degree (S/N)	0
P	Sulfate or phosphate	0
A	Acetylated	0
nM	High-mannose type	42.9659
nL	Low-mannose type	22.9114
nH	Hybrid-type	6.83564
nC	Complex-type	27.287
nO	Other	0
nU	Soluble (HexNAc 1)	0
nR	Large-N-glycans	10.6738
nB	Biantennary-size	52.5043
nCS	Sialylated complex Nglycan	0
nN	Monoantennary	45.6524
nG	Glucosylated	0.36218
nJ	Small high-mannose type	18.1251
nF	Fucosylation	42.9365
nFM	Fucosylation in high-mannose type	1.17134
nFL	Fucosylation in low-mannose type	72.5205
nFH	Fucosylation in hybrid-type	64.6907
nFC	Fucosylation in complex-type	78.4096
nE	Complex fucosylation	1.76443
nEH	Complex fucosylation in hybrid-type	6.60722
nEC	Complex fucosylation in complex-type	4.81103
nT	Terminal HexNAc	6.66631
nTH	Terminal HexNAc in hybrid-type	2.74477
nTC	Terminal HexNAc in complex-type	23.7428
nQ	Terminal HexNAc (bisecting-size)	3.51126
nX	Terminal Hex in complex-type	0.43269
nS	Sialylation	0
nY	Neu5Gc	0
nS/N-2	Sialylation degree (S/N-2)	0
nP	Sulfate/phosphate	0
nPM	Sulfate/phosphate in mannose type	0
nPH	Sulfate/phosphate in hybrid type	0
nPC	Sulfate/phosphate in complex-type	0
nA	Acetylation	0
		AH34-6-10-1
Short	Class name	%
N1	1 HexNAc	0
N2	2 HexNAc	60.9891
N3	3 HexNAc	5.14744
N4	4 HexNAc	20.348
N5	5 HexNAc	9.79942
N6	6 HexNAc	2.28465
N7+	7 HexNAc or larger	1.43137
F	Fucosylation	48.2761
E	Complex fucosylation	7.72913
S	Sialylated	0
Y	Neu5Gc	0
S/N	Sialylation degree (S/N)	0
P	Sulfate or phosphate	0
A	Acetylated	0
nM	High-mannose type	40.0485
nL	Low-mannose type	20.9406
nH	Hybrid-type	5.14744
nC	Complex-type	33.7906
nO	Other	0.07283
nU	Soluble (HexNAc 1)	0
nR	Large-N-glycans	8.8763
nB	Biantennary-size	28.7639
nCS	Sialylated complex Nglycan	0
nN	Monoantennary	43.6257
nG	Glucosylated	0.4723
nJ	Small high-mannose type	19.7377
nF	Fucosylation	48.2761
nFM	Fucosylation in high-mannose type	1.88555
nFL	Fucosylation in low-mannose type	69.4853
nFH	Fucosylation in hybrid-type	69.5631
nFC	Fucosylation in complex-type	86.7601
nE	Complex fucosylation	7.72913
nEH	Complex fucosylation in hybrid-type	14.2562
nEC	Complex fucosylation in complex-type	20.6017
nT	Terminal HexNAc	16.4442
nTH	Terminal HexNAc in hybrid-type	2.95384
nTC	Terminal HexNAc in complex-type	47.9993
nQ	Terminal HexNAc (bisecting-size)	4.61048
nX	Terminal Hex in complex-type	0.23838
nS	Sialylation	0
nY	Neu5Gc	0
nS/N-2	Sialylation degree (S/N-2)	0
nP	Sulfate/phosphate	0
nPM	Sulfate/phosphate in mannose type	0
nPH	Sulfate/phosphate in hybrid type	0
nPC	Sulfate/phosphate in complex-type	0
nA	Acetylation	0
		AH34-6-11-1
Short	Class name	%
N1	1 HexNAc	0
N2	2 HexNAc	51.8988
N3	3 HexNAc	5.21111
N4	4 HexNAc	25.1937
N5	5 HexNAc	16.2585
N6	6 HexNAc	1.32153
N7+	7 HexNAc or larger	0.1164
F	Fucosylation	46.3334
E	Complex fucosylation	5.87413
S	Sialylated	0
Y	Neu5Gc	0
S/N	Sialylation degree (S/N)	0
P	Sulfate or phosphate	0
A	Acetylated	0
nM	High-mannose type	36.6324
nL	Low-mannose type	15.2663
nH	Hybrid-type	5.21111
nC	Complex-type	42.8329
nO	Other	0.05726
nU	Soluble (HexNAc 1)	0
nR	Large-N-glycans	13.1198
nB	Biantennary-size	21.6746
nCS	Sialylated complex Nglycan	0
nN	Monoantennary	41.314
nG	Glucosylated	0.54372
nJ	Small high-mannose type	26.5343
nF	Fucosylation	46.3334
nFM	Fucosylation in high-mannose type	1.02248
nFL	Fucosylation in low-mannose type	54.5599
nFH	Fucosylation in hybrid-type	48.7049
nFC	Fucosylation in complex-type	81.7928
nE	Complex fucosylation	5.87413
nEH	Complex fucosylation in hybrid-type	6.89425
nEC	Complex fucosylation in complex-type	12.7641
nT	Terminal HexNAc	21.2169
nTH	Terminal HexNAc in hybrid-type	1.8781
nTC	Terminal HexNAc in complex-type	49.1719
nQ	Terminal HexNAc (bisecting-size)	10.5167
nX	Terminal Hex in complex-type	0.80771
nS	Sialylation	0
nY	Neu5Gc	0
nS/N-2	Sialylation degree (S/N-2)	0
nP	Sulfate/phosphate	0
nPM	Sulfate/phosphate in mannose type	0
nPH	Sulfate/phosphate in hybrid type	0
nPC	Sulfate/phosphate in complex-type	0
nA	Acetylation	0
		AH34-6-2-1
Short	Class name	%
N1	1 HexNAc	0
N2	2 HexNAc	62.4425
N3	3 HexNAc	5.22052
N4	4 HexNAc	21.2999
N5	5 HexNAc	8.23041
N6	6 HexNAc	2.00809
N7+	7 HexNAc or larger	0.79848
F	Fucosylation	53.0074
E	Complex fucosylation	5.26929
S	Sialylated	0
Y	Neu5Gc	0
S/N	Sialylation degree (S/N)	0
P	Sulfate or phosphate	0
A	Acetylated	0
nM	High-mannose type	33.3632
nL	Low-mannose type	29.0794
nH	Hybrid-type	5.22052
nC	Complex-type	32.2745
nO	Other	0.06241
nU	Soluble (HexNAc 1)	0
nR	Large-N-glycans	15.566
nB	Biantennary-size	29.7884
nCS	Sialylated complex Nglycan	0
nN	Monoantennary	42.9922
nG	Glucosylated	0.34923
nJ	Small high-mannose type	26.9147
nF	Fucosylation	53.0074
nFM	Fucosylation in high-mannose type	1.21091
nFL	Fucosylation in low-mannose type	70.7866
nFH	Fucosylation in hybrid-type	67.3213
nFC	Fucosylation in complex-type	88.126
nE	Complex fucosylation	5.26929
nEH	Complex fucosylation in hybrid-type	8.07561
nEC	Complex fucosylation in complex-type	15.0202
nT	Terminal HexNAc	13.5557
nTH	Terminal HexNAc in hybrid-type	2.06553
nTC	Terminal HexNAc in complex-type	41.4737
nQ	Terminal HexNAc (bisecting-size)	9.72593
nX	Terminal Hex in complex-type	0.43384
nS	Sialylation	0
nY	Neu5Gc	0
nS/N-2	Sialylation degree (S/N-2)	0
nP	Sulfate/phosphate	0
nPM	Sulfate/phosphate in mannose type	0
nPH	Sulfate/phosphate in hybrid type	0
nPC	Sulfate/phosphate in complex-type	0
nA	Acetylation	0
		AH34-6-3-1
Short	Class name	%
N1	1 HexNAc	0
N2	2 HexNAc	55.883
N3	3 HexNAc	5.60309
N4	4 HexNAc	24.1198
N5	5 HexNAc	11.1598
N6	6 HexNAc	2.32128
N7+	7 HexNAc or larger	0.91312
F	Fucosylation	54.1046
E	Complex fucosylation	9.01286
S	Sialylated	0
Y	Neu5Gc	0
S/N	Sialylation degree (S/N)	0
P	Sulfate or phosphate	0
A	Acetylated	0
nM	High-mannose type	31.6135
nL	Low-mannose type	24.2695
nH	Hybrid-type	5.60309
nC	Complex-type	38.4328
nO	Other	0.08111
nU	Soluble (HexNAc 1)	0
nR	Large-N-glycans	13.7745
nB	Biantennary-size	37.4979
nCS	Sialylated complex Nglycan	0
nN	Monoantennary	36.5559
nG	Glucosylated	0.27593
nJ	Small high-mannose type	24.6719
nF	Fucosylation	54.1046
nFM	Fucosylation in high-mannose type	0.90547
nFL	Fucosylation in low-mannose type	73.9716
nFH	Fucosylation in hybrid-type	68.8903
nFC	Fucosylation in complex-type	83.0663
nE	Complex fucosylation	9.01286
nEH	Complex fucosylation in hybrid-type	14.2826
nEC	Complex fucosylation in complex-type	21.3107
nT	Terminal HexNAc	13.7249
nTH	Terminal HexNAc in hybrid-type	2.31515
nTC	Terminal HexNAc in complex-type	35.1629
nQ	Terminal HexNAc (bisecting-size)	8.32609
nX	Terminal Hex in complex-type	0.71911
nS	Sialylation	0
nY	Neu5Gc	0
nS/N-2	Sialylation degree (S/N-2)	0
nP	Sulfate/phosphate	0
nPM	Sulfate/phosphate in mannose type	0
nPH	Sulfate/phosphate in hybrid type	0
nPC	Sulfate/phosphate in complex-type	0
nA	Acetylation	0
		AH34-6-4-1
Short	Class name	%
N1	1 HexNAc	0
N2	2 HexNAc	52.8608
N3	3 HexNAc	8.49733
N4	4 HexNAc	30.8446
N5	5 HexNAc	7.15943
N6	6 HexNAc	0.54747
N7+	7 HexNAc or larger	0.09042
F	Fucosylation	47.5113
E	Complex fucosylation	1.07612
S	Sialylated	0
Y	Neu5Gc	0
S/N	Sialylation degree (S/N)	0
P	Sulfate or phosphate	0
A	Acetylated	0
nM	High-mannose type	26.6065
nL	Low-mannose type	26.2542
nH	Hybrid-type	8.49733
nC	Complex-type	38.6419
nO	Other	0
nU	Soluble (HexNAc 1)	0
nR	Large-N-glycans	9.35328
nB	Biantennary-size	41.9537
nCS	Sialylated complex Nglycan	0
nN	Monoantennary	47.6863
nG	Glucosylated	0.29485
nJ	Small high-mannose type	34.6808
nF	Fucosylation	47.5113
nFM	Fucosylation in high-mannose type	0.64283
nFL	Fucosylation in low-mannose type	54.4529
nFH	Fucosylation in hybrid-type	55.9322
nFC	Fucosylation in complex-type	73.2142
nE	Complex fucosylation	1.07612
nEH	Complex fucosylation in hybrid-type	4.85033
nEC	Complex fucosylation in complex-type	1.6317
nT	Terminal HexNAc	13.3006
nTH	Terminal HexNAc in hybrid-type	2.93975
nTC	Terminal HexNAc in complex-type	33.7737
nQ	Terminal HexNAc (bisecting-size)	4.06004
nX	Terminal Hex in complex-type	0.27759
nS	Sialylation	0
nY	Neu5Gc	0
nS/N-2	Sialylation degree (S/N-2)	0
nP	Sulfate/phosphate	0
nPM	Sulfate/phosphate in mannose type	0
nPH	Sulfate/phosphate in hybrid type	0
nPC	Sulfate/phosphate in complex-type	0
nA	Acetylation	0
		AH33-31-2-1
Short	Class name	%
N1	1 HexNAc	0
N2	2 HexNAc	43.6191
N3	3 HexNAc	4.83131
N4	4 HexNAc	34.5904
N5	5 HexNAc	15.037
N6	6 HexNAc	1.49843
N7+	7 HexNAc or larger	0.42373
F	Fucosylation	64.4423
E	Complex fucosylation	7.2585
S	Sialylated	0
Y	Neu5Gc	0
S/N	Sialylation degree (S/N)	0
P	Sulfate or phosphate	0
A	Acetylated	0
nM	High-mannose type	24.8712
nL	Low-mannose type	18.7478
nH	Hybrid-type	4.83131
nC	Complex-type	51.5002
nO	Other	0.04938
nU	Soluble (HexNAc 1)	0
nR	Large-N-glycans	10.3023
nB	Biantennary-size	22.7603
nCS	Sialylated complex Nglycan	0
nN	Monoantennary	44.1729
nG	Glucosylated	0.36435
nJ	Small high-mannose type	30.6222
nF	Fucosylation	64.4423
nFM	Fucosylation in high-mannose type	1.1963
nFL	Fucosylation in low-mannose type	79.6435
nFH	Fucosylation in hybrid-type	65.853
nFC	Fucosylation in complex-type	89.2858
nE	Complex fucosylation	7.2585
nEH	Complex fucosylation in hybrid-type	10.8869
nEC	Complex fucosylation in complex-type	13.0728
nT	Terminal HexNAc	27.3153
nTH	Terminal HexNAc in hybrid-type	4.98837
nTC	Terminal HexNAc in complex-type	52.4753
nQ	Terminal HexNAc (bisecting-size)	7.25433
nX	Terminal Hex in complex-type	1.10769
nS	Sialylation	0
nY	Neu5Gc	0
nS/N-2	Sialylation degree (S/N-2)	0
nP	Sulfate/phosphate	0
nPM	Sulfate/phosphate in mannose type	0
nPH	Sulfate/phosphate in hybrid type	0
nPC	Sulfate/phosphate in complex-type	0
nA	Acetylation	0
		AH34-6-5-1
Short	Class name	%
N1	1 HexNAc	0
N2	2 HexNAc	50.1284
N3	3 HexNAc	7.51158
N4	4 HexNAc	34.1837
N5	5 HexNAc	7.31806
N6	6 HexNAc	0.77505
N7+	7 HexNAc or larger	0.0832
F	Fucosylation	53.2192
E	Complex fucosylation	5.1585
S	Sialylated	0
Y	Neu5Gc	0
S/N	Sialylation degree (S/N)	0
P	Sulfate or phosphate	0
A	Acetylated	0
nM	High-mannose type	32.3463
nL	Low-mannose type	17.7821
nH	Hybrid-type	7.51158
nC	Complex-type	42.3091
nO	Other	0.05095
nU	Soluble (HexNAc 1)	0
nR	Large-N-glycans	9.52807
nB	Biantennary-size	43.0483
nCS	Sialylated complex Nglycan	0
nN	Monoantennary	36.2738
nG	Glucosylated	0.50947
nJ	Small high-mannose type	29.5065
nF	Fucosylation	53.2192
nFM	Fucosylation in high-mannose type	0.64566
nFL	Fucosylation in low-mannose type	71.0188
nFH	Fucosylation in hybrid-type	64.2652
nFC	Fucosylation in complex-type	83.9145
nE	Complex fucosylation	5.1585
nEH	Complex fucosylation in hybrid-type	14.5016
nEC	Complex fucosylation in complex-type	9.46003
nT	Terminal HexNAc	11.5872
nTH	Terminal HexNAc in hybrid-type	4.12327
nTC	Terminal HexNAc in complex-type	26.5346
nQ	Terminal HexNAc (bisecting-size)	4.91998
nX	Terminal Hex in complex-type	0.51526
nS	Sialylation	0
nY	Neu5Gc	0
nS/N-2	Sialylation degree (S/N-2)	0
nP	Sulfate/phosphate	0
nPM	Sulfate/phosphate in mannose type	0
nPH	Sulfate/phosphate in hybrid type	0
nPC	Sulfate/phosphate in complex-type	0
nA	Acetylation	0
		AH34-6-6-1
Short	Class name	%
N1	1 HexNAc	0
N2	2 HexNAc	67.8038
N3	3 HexNAc	6.68847
N4	4 HexNAc	19.2105
N5	5 HexNAc	5.60945
N6	6 HexNAc	0.59088
N7+	7 HexNAc or larger	0.09693
F	Fucosylation	57.3451
E	Complex fucosylation	3.80797
S	Sialylated	0
Y	Neu5Gc	0
S/N	Sialylation degree (S/N)	0
P	Sulfate or phosphate	0
A	Acetylated	0
nM	High-mannose type	29.6441
nL	Low-mannose type	38.1597
nH	Hybrid-type	6.68847
nC	Complex-type	25.5077
nO	Other	0
nU	Soluble (HexNAc 1)	0
nR	Large-N-glycans	10.6852
nB	Biantennary-size	47.9692
nCS	Sialylated complex Nglycan	0
nN	Monoantennary	43.6728
nG	Glucosylated	0.34004
nJ	Small high-mannose type	26.8353
nF	Fucosylation	57.3451
nFM	Fucosylation in high-mannose type	1.71089
nFL	Fucosylation in low-mannose type	81.6926
nFH	Fucosylation in hybrid-type	72.2063
nFC	Fucosylation in complex-type	81.6801
nE	Complex fucosylation	3.80797
nEH	Complex fucosylation in hybrid-type	10.9405
nEC	Complex fucosylation in complex-type	12.06
nT	Terminal HexNAc	6.48049
nTH	Terminal HexNAc in hybrid-type	3.8306
nTC	Terminal HexNAc in complex-type	24.4016
nQ	Terminal HexNAc (bisecting-size)	4.67789
nX	Terminal Hex in complex-type	0.47101
nS	Sialylation	0
nY	Neu5Gc	0
nS/N-2	Sialylation degree (S/N-2)	0
nP	Sulfate/phosphate	0
nPM	Sulfate/phosphate in mannose type	0
nPH	Sulfate/phosphate in hybrid type	0
nPC	Sulfate/phosphate in complex-type	0
nA	Acetylation	0
		AH34-6-7-1
Short	Class name	%
N1	1 HexNAc	0
N2	2 HexNAc	57.1176
N3	3 HexNAc	7.62481
N4	4 HexNAc	27.1045
N5	5 HexNAc	7.12193
N6	6 HexNAc	0.92618
N7+	7 HexNAc or larger	0.10496
F	Fucosylation	34.5105
E	Complex fucosylation	1.55813
S	Sialylated	0
Y	Neu5Gc	0
S/N	Sialylation degree (S/N)	0
P	Sulfate or phosphate	0
A	Acetylated	0
nM	High-mannose type	36.822
nL	Low-mannose type	20.2956
nH	Hybrid-type	7.62481
nC	Complex-type	35.2576
nO	Other	0
nU	Soluble (HexNAc 1)	0
nR	Large-N-glycans	11.0956
nB	Biantennary-size	39.7128
nCS	Sialylated complex Nglycan	0
nN	Monoantennary	37.3045
nG	Glucosylated	0.38699
nJ	Small high-mannose type	32.3109
nF	Fucosylation	34.5105
nFM	Fucosylation in high-mannose type	0.37624
nFL	Fucosylation in low-mannose type	44.2213
nFH	Fucosylation in hybrid-type	29.3556
nFC	Fucosylation in complex-type	65.6842
nE	Complex fucosylation	1.55813
nEH	Complex fucosylation in hybrid-type	4.07585
nEC	Complex fucosylation in complex-type	3.25512
nT	Terminal HexNAc	11.956
nTH	Terminal HexNAc in hybrid-type	2.93034
nTC	Terminal HexNAc in complex-type	33.2769
nQ	Terminal HexNAc (bisecting-size)	5.18284
nX	Terminal Hex in complex-type	0.23797
nS	Sialylation	0
nY	Neu5Gc	0
nS/N-2	Sialylation degree (S/N-2)	0
nP	Sulfate/phosphate	0
nPM	Sulfate/phosphate in mannose type	0
nPH	Sulfate/phosphate in hybrid type	0
nPC	Sulfate/phosphate in complex-type	0
nA	Acetylation	0
		AH34-6-8-1
Short	Class name	%
N1	1 HexNAc	0
N2	2 HexNAc	33.2882
N3	3 HexNAc	3.16446
N4	4 HexNAc	24.0666
N5	5 HexNAc	23.6132
N6	6 HexNAc	10.8774
N7+	7 HexNAc or larger	4.9901
F	Fucosylation	24.75
E	Complex fucosylation	0.30297
S	Sialylated	0
Y	Neu5Gc	0
S/N	Sialylation degree (S/N)	0
P	Sulfate or phosphate	0
A	Acetylated	0
nM	High-mannose type	26.4292
nL	Low-mannose type	6.85896
nH	Hybrid-type	3.16446
nC	Complex-type	63.5139
nO	Other	0.0335
nU	Soluble (HexNAc 1)	0
nR	Large-N-glycans	28.5886
nB	Biantennary-size	15.7998
nCS	Sialylated complex Nglycan	0
nN	Monoantennary	44.221
nG	Glucosylated	0.4877
nJ	Small high-mannose type	28.5314
nF	Fucosylation	24.75
nFM	Fucosylation in high-mannose type	0.74421
nFL	Fucosylation in low-mannose type	49.4307
nFH	Fucosylation in hybrid-type	34.9946
nFC	Fucosylation in complex-type	31.5238
nE	Complex fucosylation	0.30297
nEH	Complex fucosylation in hybrid-type	0.90231
nEC	Complex fucosylation in complex-type	0.41429
nT	Terminal HexNAc	30.0972
nTH	Terminal HexNAc in hybrid-type	2.40808
nTC	Terminal HexNAc in complex-type	47.214
nQ	Terminal HexNAc (bisecting-size)	25.1828
nX	Terminal Hex in complex-type	0.99727
nS	Sialylation	0
nY	Neu5Gc	0
nS/N-2	Sialylation degree (S/N-2)	0
nP	Sulfate/phosphate	0
nPM	Sulfate/phosphate in mannose type	0
nPH	Sulfate/phosphate in hybrid type	0
nPC	Sulfate/phosphate in complex-type	0
nA	Acetylation	0
		AH34-6-9-1
Short	Class name	%
N1	1 HexNAc	0
N2	2 HexNAc	41.4403
N3	3 HexNAc	6.75471
N4	4 HexNAc	29.0734
N5	5 HexNAc	18.081
N6	6 HexNAc	4.08129
N7+	7 HexNAc or larger	0.5692
F	Fucosylation	60.6012
E	Complex fucosylation	8.77132
S	Sialylated	0
Y	Neu5Gc	0
S/N	Sialylation degree (S/N)	0
P	Sulfate or phosphate	0
A	Acetylated	0
nM	High-mannose type	26.028
nL	Low-mannose type	15.4124
nH	Hybrid-type	6.75471
nC	Complex-type	51.805
nO	Other	0
nU	Soluble (HexNAc 1)	0
nR	Large-N-glycans	11.675
nB	Biantennary-size	24.8289
nCS	Sialylated complex Nglycan	0
nN	Monoantennary	38.3636
nG	Glucosylated	0.33309
nJ	Small high-mannose type	32.1291
nF	Fucosylation	60.6012
nFM	Fucosylation in high-mannose type	1.32382
nFL	Fucosylation in low-mannose type	72.5997
nFH	Fucosylation in hybrid-type	72.2537
nFC	Fucosylation in complex-type	85.2944
nE	Complex fucosylation	8.77132
nEH	Complex fucosylation in hybrid-type	17.1743
nEC	Complex fucosylation in complex-type	14.6175
nT	Terminal HexNAc	25.6679
nTH	Terminal HexNAc in hybrid-type	1.72622
nTC	Terminal HexNAc in complex-type	49.322
nQ	Terminal HexNAc (bisecting-size)	8.73284
nX	Terminal Hex in complex-type	1.14204
nS	Sialylation	0
nY	Neu5Gc	0
nS/N-2	Sialylation degree (S/N-2)	0
nP	Sulfate/phosphate	0
nPM	Sulfate/phosphate in mannose type	0
nPH	Sulfate/phosphate in hybrid type	0
nPC	Sulfate/phosphate in complex-type	0
nA	Acetylation	0
		AH33-31-3-1
Short	Class name	%
N1	1 HexNAc	0
N2	2 HexNAc	65.1096
N3	3 HexNAc	4.58605
N4	4 HexNAc	22.2224
N5	5 HexNAc	6.60584
N6	6 HexNAc	0.92971
N7+	7 HexNAc or larger	0.54637
F	Fucosylation	48.3353
E	Complex fucosylation	3.76169
S	Sialylated	0
Y	Neu5Gc	0
S/N	Sialylation degree (S/N)	0
P	Sulfate or phosphate	0
A	Acetylated	0
nM	High-mannose type	40.9681
nL	Low-mannose type	24.1415
nH	Hybrid-type	4.58605
nC	Complex-type	30.3043
nO	Other	0
nU	Soluble (HexNAc 1)	0
nR	Large-N-glycans	10.1371
nB	Biantennary-size	34.7368
nCS	Sialylated complex Nglycan	0
nN	Monoantennary	40.0201
nG	Glucosylated	0.45563
nJ	Small high-mannose type	22.4103
nF	Fucosylation	48.3353
nFM	Fucosylation in high-mannose type	0.98567
nFL	Fucosylation in low-mannose type	76.7949
nFH	Fucosylation in hybrid-type	62.4104
nFC	Fucosylation in complex-type	87.5449
nE	Complex fucosylation	3.76169
nEH	Complex fucosylation in hybrid-type	10.7826
nEC	Complex fucosylation in complex-type	10.7813
nT	Terminal HexNAc	11.2058
nTH	Terminal HexNAc in hybrid-type	3.00971
nTC	Terminal HexNAc in complex-type	36.522
nQ	Terminal HexNAc (bisecting-size)	6.29208
nX	Terminal Hex in complex-type	0.47877
nS	Sialylation	0
nY	Neu5Gc	0
nS/N-2	Sialylation degree (S/N-2)	0
nP	Sulfate/phosphate	0
nPM	Sulfate/phosphate in mannose type	0
nPH	Sulfate/phosphate in hybrid type	0
nPC	Sulfate/phosphate in complex-type	0
nA	Acetylation	0
		AH33-31-4-1
Short	Class name	%
N1	1 HexNAc	0
N2	2 HexNAc	64.5882
N3	3 HexNAc	8.68986
N4	4 HexNAc	20.1255
N5	5 HexNAc	5.13178
N6	6 HexNAc	1.04627
N7+	7 HexNAc or larger	0.41841
F	Fucosylation	48.1041
E	Complex fucosylation	4.27148
S	Sialylated	0
Y	Neu5Gc	0
S/N	Sialylation degree (S/N)	0
P	Sulfate or phosphate	0
A	Acetylated	0
nM	High-mannose type	34.8544
nL	Low-mannose type	29.7337
nH	Hybrid-type	8.68986
nC	Complex-type	26.675
nO	Other	0.04696
nU	Soluble (HexNAc 1)	0
nR	Large-N-glycans	12.2765
nB	Biantennary-size	41.7976
nCS	Sialylated complex Nglycan	0
nN	Monoantennary	46.783
nG	Glucosylated	0.25613
nJ	Small high-mannose type	31.2315
nF	Fucosylation	48.1041
nFM	Fucosylation in high-mannose type	1.26869
nFL	Fucosylation in low-mannose type	74.6325
nFH	Fucosylation in hybrid-type	65.0081
nFC	Fucosylation in complex-type	74.1322
nE	Complex fucosylation	4.27148
nEH	Complex fucosylation in hybrid-type	13.0455
nEC	Complex fucosylation in complex-type	11.5593
nT	Terminal HexNAc	7.69828
nTH	Terminal HexNAc in hybrid-type	3.91231
nTC	Terminal HexNAc in complex-type	27.409
nQ	Terminal HexNAc (bisecting-size)	5.53301
[truncated: 156 more rows]
